# Supplementary material for: Cold climate adaptation is a plausible cause for evolution of multicellular sporulation in Dictyostelia
Source: Sci Rep. 2020 May 29;10:8797. doi: 10.1038/s41598-020-65709-3 (PMC7260361; doi:10.1038/s41598-020-65709-3)
Supplement: Supplementary file 1 — Supplementary spreadsheet Data1_Sporefitness.xlsx. [file 41598_2020_65709_MOESM1_ESM.xlsx]

## Sheet: 1.ToC
Cold climate adaptation is a plausible cause for evolution of multicellular sporulation in Dictyostelia
Hajara M. Lawal1, Christina Schilde1, Koryu Kin1, Matthew W. Brown3, John James1, Alan R Prescott2 and Pauline Schaap1*
Spore and cyst fitness
Table of contents
Sheet 2	Data1-365	Columns A-U. Experimental data - fraction of surviving spores/cysts. Emerging clones of spore and cyst stored for 1, 7, 30, 91, 182 and 365 days under 4 conditions, expressed as fraction of clones emerging from spores/cysts plated at t=0 hours.
		Column T. Per time point average of surviving spore fractions over all species and storage condtions at 20oC, 4oC, -20oC wet and -20oC dry.
		Columns U-AJ. Spore survival relative to the per time point average of column T plus calculation of average of all time points (1-365 days), the first three (1,7 and 30 days) or the last 3 (91, 182 and 365 days).
Sheet 3	Area below Curve	Computed values for the areas below the spore and cyst survival curves for all indivdidual species and all storage conditions
		Rows 35-57. Area below curve values averaged per taxon group
Sheet 4	Rel.fitn.Species	Data of sheet 1 columns U-AJ reorganized
Sheet 5	Rel.Fitn.Spec.Means	Means,SD and SE calculated over sets of 6 (1-365) and 3 (1-30 and 91-365) time points
Sheet 6	Rel.Fitn.Groups	Relative fitness data combined per taxon group
Sheet 7	GroupDifferences	The dataset of sheet 6 used for testing significant differences between taxon groups
		Used to generate figure 1 and figures S1 and S2

## Sheet: 2.Data1-365
		condition	22oC				4oC				-20oC wet				-20oC dry				Average All spores_All conditions	condition	22oC				4oC				-20oC wet				-20oC dry
Species	spore/cyst	Days of storage	fraction of T0 plating				fraction of T0 plating				fraction of T0 plating				fraction of T0 plating			Days of storage		Days of storage	fraction of Tn mean spores all cond.				fraction of Tn mean spores all cond.				fraction of Tn mean spores all cond.				fraction of Tn mean spores all cond.
D.discoideum NC4	spores	0	0.923077	1.06593	1.01099	0	0.996774	1.06452	0.93871	0	1.14828	0.951724	0.9	0	0.931741	1.01365	1.05461	0		0				0				0				0
		1	1.08791	0.923077	0.923077	1	0.967742	0.93871	0.919355	1	1.08621	0.951724	0.962069	1	0.931741	0.901024	0.901024	1	0.942657	1	1.15409	0.979229	0.979229	1	1.02661	0.995813	0.975281	1	1.15228	1.00962	1.02059	1	0.98842	0.955835	0.955835
		7	0.956044	0.989011	1.01099	7	0.958065	0.774194	0.783871	7	0.972414	0.931034	0.951724	7	0.665529	0.788396	0.829352	7	0.748564	7	1.27717	1.32121	1.35057	7	1.27987	1.03424	1.04717	7	1.29904	1.24376	1.2714	7	0.889075	1.05321	1.10792
		30	0.56044	0.538462	0.582418	30	0.570968	0.580645	0.503226	30	0.827586	0.858621	0.817241	30	0.47099	0.296928	0.266212	30	0.545143	30	1.02806	0.987744	1.06838	30	1.04737	1.06512	0.923108	30	1.51811	1.57504	1.49913	30	0.863975	0.54468	0.488333
		91	0.357143	0.313187	0.274725	91	0.362903	0.333871	0.304839	91	0.543103	0.605172	0.636207	91	0.312287	0.266212	0.327645	91	0.380064	91	0.939691	0.824036	0.722839	91	0.954847	0.878459	0.802071	91	1.42898	1.59229	1.67395	91	0.821668	0.700438	0.862078
		182	0	0	0	182	0.251613	0.285484	0.26129	182	0.424138	0.532759	0.47069	182	0.28157	0.322526	0.261092	182	0.257778	182	0	0	0	182	0.976083	1.10748	1.01362	182	1.64536	2.06673	1.82595	182	1.0923	1.25117	1.01286
		365	0	0	0	365	0.181452	0.217742	0.181452	365	0.434483	0.457759	0.491379	365	0.266212	0.358362	0.261092	365	0.168889	365	0	0	0	365	1.07439	1.28926	1.07439	365	2.5726	2.71042	2.90949	365	1.57625	2.12188	1.54594
																				1-365	0.701792	0.53379	0.125815		1.0314	0.119003	0.0280492		1.66748	0.560732	0.132166		1.04622	0.38965	0.0918415
																				1,7,30	1.1273	0.153002	0.0510008		1.04384	0.0988429	0.0329476		1.28766	0.209073	0.069691		0.871921	0.215291	0.0717637
P.violaceum P6	spores	0	1.06154	1.00385	0.934615	0	1.03448	1.01149	0.954023	0	0.944223	0.956175	1.0996	0	0.863813	1.05058	1.0856			91,182,365	0.276285	0.417964	0.139321		1.01896	0.141334	0.0471112		2.04731	0.547574	0.182525		1.22051	0.455995	0.151998
		1	1.00385	0.888462	0.876923	1	1.05747	0.965517	1.02299	1	0.992032	0.98008	1.12351	1	0.992218	0.922179	0.840467	1	0.942657	1	1.06491	0.942508	0.930268	1	1.1218	1.02425	1.08522	1	1.05238	1.0397	1.19185	1	1.05258	0.978277	0.891594
		7	0.623077	0.715385	0.773077	7	0.965517	1.03448	0.954023	7	1.0996	1.05179	0.920319	7	0.980545	0.922179	0.85214	7	0.748564	7	0.832363	0.955676	1.03275	7	1.28983	1.38196	1.27447	7	1.46895	1.40508	1.22945	7	1.3099	1.23193	1.13837
		30	0.392308	0.496154	0.369231	30	0.977011	1.02299	0.908046	30	0.956175	1.02789	0.944223	30	0.747082	1.01556	0.840467	30	0.545143	30	0.719642	0.910135	0.67731	30	1.79221	1.87655	1.6657	30	1.75399	1.88554	1.73206	30	1.37043	1.86293	1.54174
		91	0.351923	0.346154	0.328846	91	0.844828	1.00575	1.01724	91	0.729084	0.693227	0.705179	91	0.501946	0.455253	0.391051	91	0.380064	91	0.925957	0.910777	0.865238	91	2.22285	2.64626	2.6765	91	1.91832	1.82397	1.85542	91	1.32069	1.19783	1.02891
		182	0	0	0	182	0.701149	0.614943	0.568966	182	0.358566	0.340637	0.430279	182	0	0	0	182	0.257778	182	0	0	0	182	2.71997	2.38555	2.20719	182	1.39099	1.32144	1.66918	182	0	0	0
		365	0	0	0	365	0.606322	0.574713	0.643678	365	0.298805	0.433267	0.39741	365	0	0	0	365	0.168889	365	0	0	0	365	3.59007	3.40291	3.81126	365	1.76924	2.5654	2.35309	365	0	0	0
																				1-365	0.598196	0.444568	0.104786		2.12081	0.884252	0.20842		1.63478	0.416172	0.0980926		0.829176	0.640628	0.150997
																				1,7,30	0.896173	0.131009	0.0436696		1.39022	0.315547	0.105182		1.41767	0.315509	0.10517		1.26419	0.302309	0.10077
D.robustum TNS-C-21	spores	0	0.960474	0.936759	1.10277	0	0.959559	1.01471	1.02574	0	1.05882	1.01471	0.926471	0	1.02893	1.04132	0.929752			91,182,365	0.300219	0.450606	0.150202		2.85139	0.600849	0.200283		1.85189	0.40304	0.134347		0.394158	0.595757	0.198586
		1	1.13834	0.960474	0.901186	1	1.00368	0.849265	1.04779	1	0.893382	1.01471	0.948529	1	1.05372	0.979339	1.09091	1	0.942657	1	1.20759	1.0189	0.956006	1	1.06473	0.900927	1.11153	1	0.947728	1.07643	1.00623	1	1.11782	1.03891	1.15727
		7	0.841897	0.948617	1.09091	7	0.794118	0.948529	0.981618	7	0.727941	0.716912	0.970588	7	0.557851	0.446281	0.483471	7	0.748564	7	1.12468	1.26725	1.45734	7	1.06086	1.26713	1.31134	7	0.972451	0.957717	1.2966	7	0.745229	0.596183	0.645865
		30	0.72332	0.628458	0.675889	30	0.838235	0.959559	0.893382	30	0.860294	0.761029	0.716912	30	0.347107	0.396694	0.371901	30	0.545143	30	1.32684	1.15283	1.23984	30	1.53764	1.7602	1.6388	30	1.57811	1.39602	1.31509	30	0.636727	0.727688	0.682208
		91	0.397233	0.385375	0.343874	91	0.727941	0.606618	0.766544	91	0.612132	0.65625	0.722426	91	0.216942	0.260331	0.316116	91	0.380064	91	1.04517	1.01397	0.904777	91	1.91531	1.59609	2.01688	91	1.6106	1.72668	1.9008	91	0.570804	0.684965	0.831743
		182	0	0	0	182	0.595588	0.678309	0.645221	182	0.303309	0.347426	0.259191	182	0	0	0	182	0.257778	182	0	0	0	182	2.31047	2.63137	2.50301	182	1.17663	1.34777	1.00548	182	0	0	0
		365	0	0	0	365	0.272978	0.220588	0.212316	365	0.272978	0.336397	0.306066	365	0	0	0	365	0.168889	365	0	0	0	365	1.61632	1.30612	1.25714	365	1.61632	1.99183	1.81224	365	0	0	0
																				1-365	0.761956	0.569858	0.134317		1.60032	0.508226	0.11979		1.37415	0.347889	0.0819983		0.52419	0.41567	0.0979742
																				1,7,30	1.19459	0.153477	0.0511591		1.2948	0.293966	0.0979887		1.17182	0.230151	0.0767169		0.816434	0.222868	0.0742893
D.purpureum TNS-c-7	spores	0	1.01908	1.00763	0.973282	0	1.0082	1.04508	0.946721	0	0.955645	1.01613	1.02823	0	1.01136	1.04545	0.943182			91,182,365	0.329325	0.495361	0.16512		1.90585	0.502418	0.167473		1.57648	0.334817	0.111606		0.231946	0.354013	0.118004
		1	1.01908	0.89313	0.973282	1	1.0082	1.04508	0.946721	1	0.955645	1.01613	1.02823	1	1.03409	0.965909	0.909091	1	0.942657	1	1.08108	0.94746	1.03249	1	1.06953	1.10866	1.00431	1	1.01378	1.07794	1.09077	1	1.097	1.02467	0.964392
		7	0.824427	0.961832	0.90458	7	0.885246	1.06967	0.995902	7	1.08871	0.846774	0.979839	7	0.522727	0.431818	0.590909	7	0.748564	7	1.10135	1.2849	1.20842	7	1.18259	1.42897	1.33042	7	1.4544	1.1312	1.30896	7	0.698307	0.576862	0.789391
		30	0.549618	0.515267	0.343511	30	0.946721	0.75	1.04508	30	1.05242	0.870968	0.895161	30	0.477273	0.511364	0.420455	30	0.545143	30	1.00821	0.945196	0.630131	30	1.73665	1.37579	1.91708	30	1.93054	1.59769	1.64207	30	0.8755	0.938036	0.771274
		91	0.206107	0.223282	0.160305	91	0.694672	0.670082	0.540984	91	0.774194	0.695565	0.822581	91	0.232955	0.3125	0.215909	91	0.380064	91	0.542295	0.587486	0.421785	91	1.82778	1.76308	1.4234	91	2.03701	1.83012	2.16432	91	0.612935	0.822229	0.568086
		182	0	0	0	182	0.534836	0.67623	0.608607	182	0.780242	0.659274	0.731855	182	0	0	0	182	0.257778	182	0	0	0	182	2.07479	2.6233	2.36097	182	3.02679	2.55752	2.83909	182	0	0	0
		365	0	0	0	365	0.169057	0.202869	0.215164	365	0.698589	0.604839	0.69254	365	0	0	0	365	0.168889	365	0	0	0	365	1.001	1.2012	1.274	365	4.13638	3.58128	4.10057	365	0	0	0
																				1-365	0.599489	0.491802	0.115919		1.53908	0.475391	0.112051		2.14002	1.0211	0.240675		0.541037	0.418238	0.0985797
																				1,7,30	1.02658	0.186676	0.0622255		1.35044	0.308787	0.102929		1.36082	0.315701	0.105234		0.859492	0.16571	0.0552365
D.myoxibasis NT2A	spores	0	1.04348	1.15217	0.804348	0	1.00398	1.05179	0.944223	0	0.914286	1.38571	0.7	0	1.22165	0.865979	0.912371			91,182,365	0.172396	0.262117	0.0873723		1.72772	0.552111	0.184037		2.91923	0.865919	0.28864		0.222583	0.340694	0.113565
		1	0.847826	1.19565	0.956522	1	0.693227	0.585657	0.609562	1	1.02857	1.1	0.8	1	0.603093	0.742268	0.494845	1	0.942657	1	0.899401	1.26839	1.01471	1	0.735397	0.621284	0.646642	1	1.09114	1.16691	0.848665	1	0.63978	0.787421	0.524948
		7	1.06522	0.891304	0.858696	7	0.591633	0.466135	0.567729	7	0.6	0.564286	0.7	7	0.502577	0.301546	0.440722	7	0.748564	7	1.42302	1.19069	1.14712	7	0.790358	0.622707	0.758425	7	0.801535	0.753825	0.935124	7	0.671389	0.402833	0.588756
		30	0.492754	0.536232	0.427536	30	0.498008	0.446215	0.474104	30	0.6	0.547619	0.57619	30	0.0463918	0.056701	0.0824742	30	0.545143	30	0.903898	0.983653	0.784264	30	0.913536	0.818529	0.869687	30	1.10063	1.00454	1.05695	30	0.0851001	0.104011	0.151289
		91	0.398551	0.478261	0.521739	91	0.370518	0.394422	0.438247	91	0.504762	0.471429	0.528571	91	0.0309278	0.0206186	0.0515464	91	0.380064	91	1.04864	1.25837	1.37277	91	0.974882	1.03778	1.15309	91	1.3281	1.24039	1.39074	91	0.0813753	0.0542502	0.135625
		182	0.217391	0.195652	0.275362	182	0.219124	0.2749	0.302789	182	0.366667	0.395238	0.371429	182	0	0	0	182	0.257778	182	0.843327	0.758994	1.06821	182	0.850046	1.06642	1.17461	182	1.42241	1.53325	1.44088	182	0	0	0
		365	0	0	0	365	0.242032	0.206175	0.224104	365	0.232143	0.182143	0.210714	365	0	0	0	365	0.168889	365	0	0	0	365	1.43308	1.22078	1.32693	365	1.37453	1.07848	1.24765	365	0	0	0
																				1-365	0.886969	0.449886	0.106039		0.945232	0.244038	0.0575203		1.15643	0.232534	0.0548089		0.234821	0.280856	0.0661985
																				1,7,30	1.06835	0.204119	0.0680397		0.752952	0.106685	0.0355618		0.973259	0.14587	0.0486232		0.439503	0.266241	0.088747
D.fasciculatum SH3	spores	0	1.0186	0.948837	1.03256	0	0.924	1.032	1.044	0	0.855263	1.09211	1.05263	0	1.01942	0.946602	1.03398			91,182,365	0.70559	0.560721	0.186907		1.13751	0.178843	0.0596145		1.3396	0.134659	0.0448865		0.030139	0.0497293	0.0165764
		1	0.962791	0.851163	0.990698	1	0.696	0.72	0.84	1	0.855263	0.842105	0.723684	1	0.859223	0.932039	1.13592	1	0.942657	1	1.02136	0.90294	1.05096	1	0.738339	0.763799	0.891099	1	0.90729	0.893332	0.767707	1	0.911491	0.988736	1.20502
		7	0.87907	0.837209	0.990698	7	0.768	0.684	0.732	7	0.776316	0.789474	0.697368	7	0.495146	0.538835	0.466019	7	0.748564	7	1.17434	1.11842	1.32346	7	1.02596	0.91375	0.977873	7	1.03707	1.05465	0.931609	7	0.661461	0.719825	0.622552
		30	0.788372	0.725581	0.676744	30	0.786	0.672	0.6	30	0.671053	0.644737	0.697368	30	0.269417	0.247573	0.262136	30	0.545143	30	1.44617	1.33099	1.24141	30	1.44182	1.2327	1.10063	30	1.23097	1.18269	1.27924	30	0.494214	0.454143	0.480857
		91	0.293023	0.425581	0.306977	91	0.312	0.354	0.384	91	0.710526	0.611842	0.657895	91	0.0873786	0.0800971	0.065534	91	0.380064	91	0.770983	1.11976	0.807697	91	0.820914	0.931421	1.01036	91	1.86949	1.60984	1.73101	91	0.229905	0.210746	0.172429
		182	0.181395	0.139535	0.125581	182	0.276	0.24	0.228	182	0.486842	0.519737	0.532895	182	0.0509709	0.0218447	0.0364078	182	0.257778	182	0.703687	0.541298	0.487168	182	1.07069	0.931033	0.884481	182	1.88861	2.01622	2.06726	182	0.197731	0.084742	0.141237
		365	0	0	0	365	0.231	0.183	0.258	365	0.496711	0.434211	0.483553	365	0	0	0	365	0.168889	365	0	0	0	365	1.36776	1.08355	1.52763	365	2.94105	2.57099	2.86314	365	0	0	0
																				1-365	0.835592	0.466959	0.110063		1.03966	0.224461	0.0529059		1.60234	0.688032	0.162171		0.420838	0.367087	0.0865233
																				1,7,30	1.1789	0.173347	0.0577823		1.00955	0.224551	0.0748502		1.03162	0.172725	0.057575		0.726478	0.25873	0.0862433
D.exiguum TNS-c-199	spores	0	1.03279	0.897541	1.06967	0	0.929104	0.996269	1.07463	0	0.963899	1.02888	1.00722	0	0.940678	1.05508	1.00424			91,182,365	0.492288	0.410036	0.136679		1.06976	0.233669	0.0778897		2.17307	0.493186	0.164395		0.115199	0.0960414	0.0320138
		1	0.872951	1.03279	1.08197	1	0.985075	0.884328	1.05224	1	0.99639	0.942238	1.01805	1	0.95339	1.00424	0.889831	1	0.942657	1	0.926054	1.09561	1.14779	1	1.045	0.938124	1.11625	1	1.057	0.999556	1.07998	1	1.01139	1.06533	0.94396
		7	0.454918	0.504098	0.42418	7	0.817164	0.845149	0.878731	7	0.904332	1.01264	0.866426	7	0.54661	0.584746	0.559322	7	0.748564	7	0.607721	0.673421	0.566659	7	1.09164	1.12903	1.17389	7	1.20809	1.35277	1.15745	7	0.730212	0.781157	0.747194
		30	0.241803	0.180328	0.209016	30	0.473881	0.492537	0.533582	30	0.509025	0.584838	0.566787	30	0.237288	0.266949	0.262712	30	0.545143	30	0.443559	0.33079	0.383416	30	0.869277	0.903501	0.978793	30	0.933746	1.07281	1.0397	30	0.435277	0.489686	0.481914
		91	0.23668	0.196721	0.178279	91	0.436567	0.478545	0.45056	91	0.490072	0.471119	0.452166	91	0	0	0	91	0.380064	91	0.622738	0.5176	0.469075	91	1.14867	1.25912	1.18548	91	1.28945	1.23958	1.18971	91	0	0	0
		182	0	0	0	182	0.372201	0.335821	0.291045	182	0.365523	0.341155	0.314079	182	0	0	0	182	0.257778	182	0	0	0	182	1.44388	1.30275	1.12905	182	1.41798	1.32344	1.21841	182	0	0	0
		365	0	0	0	365	0.215485	0.162313	0.170709	365	0.270758	0.379061	0.349278	365	0	0	0	365	0.168889	365	0	0	0	365	1.2759	0.961067	1.01078	365	1.60317	2.24444	2.06809	365	0	0	0
																				1-365	0.432468	0.382074	0.0900558		1.10901	0.152305	0.0358985		1.3053	0.350897	0.0827073		0.371451	0.41505	0.0978283
																				1,7,30	0.686113	0.303251	0.101084		1.02728	0.108861	0.0362869		1.10012	0.124112	0.0413708		0.742901	0.235843	0.0786143
D.deminutivum MexM19A	spores	0	0.870536	1.09821	1.03125	0	1.00909	0.872727	1.11818	0	1.02326	1.06977	0.906977	0	0.9	1.24	0.86			91,182,365	0.178824	0.271096	0.0903652		1.19074	0.149706	0.0499019		1.51048	0.389264	0.129755		0	0	0
		1	0.9375	1.11161	0.857143	1	0.968182	0.940909	0.9	1	0.825581	0.988372	1.05814	1	0.88	0.74	1.06	1	0.942657	1	0.99453	1.17923	0.909284	1	1.02708	0.998146	0.954748	1	0.875803	1.0485	1.12251	1	0.933532	0.785015	1.12448
		7	0.154018	0.234375	0.247768	7	0.136364	0.15	0.211364	7	0.494186	0.523256	0.377907	7	0.31	0.29	0.29	7	0.748564	7	0.205751	0.3131	0.330991	7	0.182167	0.200384	0.282359	7	0.660179	0.699013	0.504843	7	0.414126	0.387409	0.387409
		30	0	0	0	30	0.0636364	0.0590909	0.1	30	0.217054	0.166667	0.232558	30	0.0733333	0.0333333	0.0466667	30	0.545143	30	0	0	0	30	0.116733	0.108395	0.183438	30	0.39816	0.30573	0.4266	30	0.134521	0.061146	0.0856044
		91	0	0	0	91	0.0318182	0.0454545	0.0590909	91	0.0813953	0.166667	0.186047	91	0.00666667	0.0333333	0.02	91	0.380064	91	0	0	0	91	0.0837179	0.119597	0.155476	91	0.214162	0.438522	0.489513	91	0.0175409	0.0877045	0.0526227
		182	0	0	0	182	0.0204545	0.0272727	0.0443182	182	0.130814	0.15407	0.116279	182	0	0	0	182	0.257778	182	0	0	0	182	0.0793494	0.105799	0.171924	182	0.507467	0.597683	0.451082	182	0	0	0
		365	0	0	0	365	0.0340909	0.0306818	0.0204545	365	0.142442	0.113372	0.110465	365	0	0	0	365	0.168889	365	0	0	0	365	0.201854	0.181669	0.121113	365	0.843406	0.671283	0.65407	365	0	0	0
																				1-365	0.218494	0.390857	0.0921259		0.292997	0.326345	0.0769203		0.606029	0.244301	0.0575822		0.248395	0.355891	0.0838843
																				1,7,30	0.436987	0.46607	0.155357		0.450383	0.410672	0.136891		0.671259	0.292492	0.0974973		0.479249	0.385017	0.128339
D.tenue Pan52	spores	0	1.03448	0.993103	0.972414	0	0.988889	0.922222	1.08889	0	0.969925	0.958647	1.07143	0	0.984127	0.920635	1.09524			91,182,365	0	0	0		0.135611	0.0439266	0.0146422		0.540799	0.178047	0.059349		0.0175409	0.0316223	0.0105408
		1	0.806897	0.848276	0.931034	1	1.01111	0.966667	0.944444	1	1.01504	0.902256	1.00376	1	0.730159	0.492063	0.68254	1	0.942657	1	0.855981	0.899878	0.987671	1	1.07262	1.02547	1.0019	1	1.07678	0.957141	1.06482	1	0.774575	0.521997	0.72406
		7	0.703448	0.589655	0.651724	7	0.988889	0.966667	0.888889	7	0.81203	0.778195	0.676692	7	0.68254	0.47619	0.460317	7	0.748564	7	0.939731	0.787716	0.870633	7	1.32105	1.29136	1.18746	7	1.08478	1.03959	0.903987	7	0.911799	0.636139	0.614934
		30	0.558621	0.641379	0.517241	30	0.822222	0.911111	0.944444	30	0.800752	0.710526	0.654135	30	0	0	0	30	0.545143	30	1.02472	1.17653	0.948818	30	1.50827	1.67132	1.73247	30	1.46888	1.30338	1.19993	30	0	0	0
		91	0.12931	0.155172	0.191379	91	0.438889	0.394444	0.383333	91	0.270677	0.219925	0.225564	91	0	0	0	91	0.380064	91	0.340233	0.408279	0.503545	91	1.15478	1.03784	1.0086	91	0.712187	0.578652	0.593489	91	0	0	0
		182	0	0	0	182	0.388889	0.369444	0.352778	182	0.219925	0.253759	0.191729	182	0	0	0	182	0.257778	182	0	0	0	182	1.50862	1.43319	1.36853	182	0.853155	0.98441	0.743776	182	0	0	0
		365	0	0	0	365	0.186111	0.163889	0.205556	365	0.214286	0.234023	0.197368	365	0	0	0	365	0.168889	365	0	0	0	365	1.10197	0.970395	1.21711	365	1.2688	1.38566	1.16863	365	0	0	0
																				1-365	0.541319	0.445609	0.105031		1.25627	0.237438	0.0559647		1.02156	0.258492	0.0609271		0.232417	0.34629	0.0816214
																				1,7,30	0.94352	0.112936	0.0376453		1.31244	0.27295	0.0909834		1.12214	0.17589	0.05863		0.464834	0.365081	0.121694
D.monochasiodes ISF72	spores	0	1.00418	1.02929	0.966527	0	0.947368	1.11579	0.936842	0	0.944262	1.0623	0.993443	0	0.930233	1.04651	1.02326			91,182,365	0.139117	0.212669	0.0708897		1.20011	0.195454	0.0651515		0.920973	0.297131	0.0990437		0	0	0
		1	0.953975	0.991632	0.677824	1	0.915789	1.03158	1.04211	1	0.97377	1.01311	0.983607	1	0.546512	0.453488	0.639535	1	0.942657	1	1.01201	1.05195	0.719057	1	0.971498	1.09433	1.1055	1	1.03301	1.07474	1.04344	1	0.579757	0.481075	0.678439
		7	0.740586	0.65272	0.866109	7	0.715789	0.789474	0.852632	7	0.865574	0.698361	0.816393	7	0.348837	0.348837	0.395349	7	0.748564	7	0.989343	0.871963	1.15703	7	0.956217	1.05465	1.13902	7	1.15631	0.932934	1.09061	7	0.466009	0.466009	0.528143
		30	0.364017	0.564854	0.740586	30	0.863158	0.768421	0.726316	30	0.432787	0.580328	0.422951	30	0.255814	0.418605	0.313953	30	0.545143	30	0.667745	1.03616	1.35852	30	1.58336	1.40958	1.33234	30	0.793896	1.06454	0.775853	30	0.46926	0.76788	0.57591
		91	0.577406	0.376569	0.276151	91	0.589474	0.642105	0.673684	91	0.206557	0.186885	0.265574	91	0.151163	0.104651	0.255814	91	0.380064	91	1.51923	0.990804	0.726589	91	1.55098	1.68946	1.77255	91	0.54348	0.49172	0.69876	91	0.39773	0.275351	0.673081
		182	0.345188	0.307531	0.263598	182	0.405263	0.473684	0.431579	182	0.191803	0.260656	0.201639	182	0.0406977	0.0523256	0.0639535	182	0.257778	182	1.33909	1.19301	1.02258	182	1.57214	1.83756	1.67423	182	0.744063	1.01116	0.78222	182	0.157879	0.202987	0.248095
		365	0	0	0	365	0.294737	0.257895	0.263158	365	0.206557	0.231148	0.206557	365	0	0	0	365	0.168889	365	0	0	0	365	1.74515	1.52701	1.55817	365	1.22304	1.36864	1.22304	365	0	0	0
																				1-365	0.869726	0.457286	0.107783		1.42076	0.295115	0.0695594		0.947304	0.24236	0.0571249		0.387089	0.242566	0.0571734
																				1,7,30	0.984863	0.212459	0.0708195		1.18294	0.212828	0.0709428		0.996149	0.133444	0.0444814		0.556942	0.106623	0.035541
D.lavandulum B15	spores	0	1.05	1.02273	0.927273	0	0.904306	0.961722	1.13397	0	1.06204	0.89781	1.04015	0	1.11801	0.819876	1.06211			91,182,365	0.754589	0.607777	0.202592		1.65859	0.111893	0.0372977		0.898458	0.318816	0.106272		0.217236	0.220795	0.0735983
		1	1.02273	0.845455	0.913636	1	1.09091	0.818182	0.84689	1	0.569343	0.591241	0.448905	1	0.652174	0.763975	0.689441	1	0.942657	1	1.08494	0.896885	0.969214	1	1.15727	0.867953	0.898408	1	0.603977	0.627207	0.476213	1	0.691847	0.810449	0.731381
		7	0.695455	0.940909	0.9	7	0.947368	0.803828	0.760766	7	0.514599	0.328467	0.317518	7	0.503106	0.57764	0.652174	7	0.748564	7	0.929052	1.25695	1.2023	7	1.26558	1.07383	1.0163	7	0.687448	0.438797	0.42417	7	0.672095	0.771664	0.871234
		30	0.668182	0.627273	0.6	30	0.330144	0.602871	0.416268	30	0.306569	0.251825	0.19708	30	0	0	0	30	0.545143	30	1.2257	1.15066	1.10063	30	0.605609	1.10589	0.763594	30	0.562365	0.461943	0.36152	30	0	0	0
		91	0.484091	0.559091	0.456818	91	0.416268	0.315789	0.322967	91	0.218978	0.180657	0.240876	91	0	0	0	91	0.380064	91	1.27371	1.47104	1.20195	91	1.09526	0.830884	0.849768	91	0.576161	0.475333	0.633777	91	0	0	0
		182	0.340909	0.422727	0.45	182	0.305024	0.287081	0.333732	182	0.180657	0.194343	0.164234	182	0	0	0	182	0.257778	182	1.32249	1.63989	1.74569	182	1.18328	1.11368	1.29465	182	0.700823	0.753916	0.637112	182	0	0	0
		365	0	0	0	365	0.179426	0.154306	0.200957	365	0.150547	0.180657	0.172445	365	0	0	0	365	0.168889	365	0	0	0	365	1.06239	0.913656	1.18988	365	0.8914	1.06968	1.02106	365	0	0	0
																				1-365	1.02617	0.520706	0.122732		1.01599	0.185941	0.0438267		0.633494	0.198978	0.0468997		0.252704	0.369989	0.0872071
																				1,7,30	1.0907	0.132523	0.0441745		0.972715	0.207571	0.0691905		0.51596	0.108636	0.0362118		0.505408	0.383681	0.127894
D.lacteum	spores	0	1.12821	0.858974	1.01282	0	0.943231	1.15284	0.90393	0	1.05195	1.04221	0.905844	0	1.025	0.9625	1.0125			91,182,365	0.96164	0.741101	0.247034		1.05927	0.161771	0.0539236		0.751029	0.203101	0.0677003		0	0	0
		1	0.74359	0.576923	0.692308	1	0.707424	0.877729	0.655022	1	0.857143	1.01299	0.954545	1	0.9625	0.8625	1.0125	1	0.942657	1	0.788824	0.612018	0.734422	1	0.750457	0.931123	0.694868	1	0.909284	1.07461	1.01261	1	1.02105	0.914967	1.07409
		7	0.634615	0.557692	0.576923	7	0.694323	0.655022	0.792576	7	0.701299	0.910714	0.75974	7	0.24375	0.2125	0.275	7	0.748564	7	0.847778	0.745017	0.770707	7	0.927541	0.875038	1.0588	7	0.936859	1.21662	1.01493	7	0.325624	0.283877	0.36737
		30	0.564103	0.487179	0.512821	30	0.635371	0.60262	0.655022	30	0.647727	0.603896	0.715909	30	0.175	0.1375	0.11875	30	0.545143	30	1.03478	0.893673	0.940708	30	1.16551	1.10543	1.20156	30	1.18818	1.10778	1.31325	30	0.321017	0.252227	0.217833
		91	0.410256	0.337607	0.311966	91	0.633188	0.60262	0.58952	91	0.61039	0.574675	0.545455	91	0.0625	0.0375	0.0458333	91	0.380064	91	1.07944	0.888289	0.820824	91	1.666	1.58557	1.55111	91	1.60602	1.51205	1.43516	91	0.164446	0.0986675	0.120594
		182	0.205128	0.247863	0.269231	182	0.489083	0.50655	0.576419	182	0.431818	0.470779	0.457792	182	0	0	0	182	0.257778	182	0.795754	0.961537	1.04443	182	1.8973	1.96506	2.2361	182	1.67515	1.8263	1.77591	182	0	0	0
		365	0	0	0	365	0.310044	0.362445	0.327511	365	0.428571	0.467532	0.448052	365	0	0	0	365	0.168889	365	0	0	0	365	1.83579	2.14606	1.93921	365	2.5376	2.76829	2.65294	365	0	0	0
																				1-365	0.7199	0.351995	0.0829659		1.41847	0.506437	0.119368		1.53131	0.589705	0.138995		0.286765	0.354815	0.0836307
																				1,7,30	0.818658	0.125742	0.0419139		0.967815	0.178276	0.0594253		1.08601	0.134003	0.0446678		0.530895	0.359241	0.119747
D.coeruleo-stipes CRLC53B	spores	0	0.904225	1.00563	1.09014	0	0.99403	1.05672	0.949254	0	1	1.05645	0.943548	0	1.04278	0.898396	1.05882			91,182,365	0.621141	0.474902	0.158301		1.86913	0.23722	0.0790732		1.9766	0.524279	0.17476		0.0426341	0.0661074	0.0220358
		1	0.83662	1.00563	0.853521	1	0.877612	0.940299	0.949254	1	0.846774	0.967742	1.04032	1	0.97861	0.938503	1.02674	1	0.942657	1	0.887513	1.06681	0.905442	1	0.930999	0.997498	1.007	1	0.898285	1.02661	1.10361	1	1.03814	0.995593	1.0892
		7	0.769014	0.743662	0.794366	7	0.779104	0.797015	0.707463	7	0.75	0.782258	0.774194	7	0.705882	0.625668	0.553476	7	0.748564	7	1.02732	0.993452	1.06119	7	1.0408	1.06473	0.945094	7	1.00192	1.04501	1.03424	7	0.942983	0.835825	0.739384
		30	0.507042	0.566197	0.473239	30	0.528358	0.438806	0.474627	30	0.443548	0.572581	0.532258	30	0.248663	0.23262	0.320856	30	0.545143	30	0.930109	1.03862	0.868101	30	0.96921	0.804937	0.870646	30	0.813637	1.05033	0.976364	30	0.456143	0.426714	0.588571
		91	0.291549	0.367606	0.266197	91	0.438806	0.385075	0.41194	91	0.504032	0.447581	0.399194	91	0.0481283	0.040107	0.0601604	91	0.380064	91	0.767105	0.96722	0.7004	91	1.15456	1.01318	1.08387	91	1.32618	1.17764	1.05033	91	0.126632	0.105527	0.15829
		182	0.261972	0.249296	0.253521	182	0.416418	0.402985	0.353731	182	0.431452	0.358871	0.391129	182	0.0320856	0.0481283	0.0240642	182	0.257778	182	1.01627	0.967094	0.983485	182	1.61541	1.5633	1.37223	182	1.67373	1.39217	1.51731	182	0.12447	0.186704	0.0933522
		365	0	0	0	365	0.340299	0.31791	0.291045	365	0.366935	0.391129	0.391129	365	0	0	0	365	0.168889	365	0	0	0	365	2.01493	1.88237	1.72329	365	2.17265	2.3159	2.3159	365	0	0	0
																				1-365	0.787785	0.374984	0.0883846		1.22522	0.372103	0.0877055		1.32732	0.484365	0.114166		0.439307	0.40321	0.0950375
																				1,7,30	0.975395	0.0781952	0.0260651		0.95899	0.0823699	0.0274566		0.994445	0.0884139	0.0294713		0.790283	0.251355	0.0837851
D.capitatum 91HO-50	spores	0	0.988764	0.932584	1.07865	0	0.988506	1.10345	0.908046	0	1.07722	0.938224	0.984556	0	1.05469	1.01953	0.925781			91,182,365	0.600175	0.462054	0.154018		1.49146	0.357717	0.119239		1.6602	0.491336	0.163779		0.0883306	0.0716524	0.0238841
		1	0.876404	0.910112	1	1	0.988506	1.02299	0.91954	1	0.868726	1.00772	1.07722	1	1.04297	1.08984	0.902344	1	0.942657	1	0.929718	0.965476	1.06083	1	1.04864	1.08522	0.975477	1	0.921572	1.06902	1.14275	1	1.10641	1.15614	0.957235
		7	0.674157	0.808989	0.775281	7	0.758621	0.816092	0.862069	7	0.938224	0.84556	0.915058	7	0.667969	0.445313	0.351563	7	0.748564	7	0.900601	1.08072	1.03569	7	1.01344	1.09021	1.15163	7	1.25337	1.12958	1.22242	7	0.892334	0.594889	0.469649
		30	0.494382	0.426966	0.460674	30	0.482759	0.563218	0.45977	30	0.706564	0.648649	0.822394	30	0.304688	0.128906	0.222656	30	0.545143	30	0.906885	0.783219	0.845052	30	0.885563	1.03316	0.843393	30	1.29611	1.18987	1.50858	30	0.558913	0.236463	0.408436
		91	0.432584	0.376404	0.449438	91	0.471264	0.511494	0.402299	91	0.694981	0.596525	0.567568	91	0.0351563	0.0527344	0.0703125	91	0.380064	91	1.13819	0.990371	1.18253	91	1.23996	1.34581	1.0585	91	1.82859	1.56954	1.49335	91	0.0925008	0.138751	0.185002
		182	0.385768	0.359551	0.359551	182	0.421456	0.363985	0.440613	182	0.602317	0.644788	0.563707	182	0	0	0	182	0.257778	182	1.49651	1.39481	1.39481	182	1.63496	1.41201	1.70927	182	2.33657	2.50133	2.18679	182	0	0	0
		365	0	0	0	365	0.172414	0.202299	0.135632	365	0.562934	0.590734	0.544402	365	0	0	0	365	0.168889	365	0	0	0	365	1.02087	1.19782	0.803086	365	3.33317	3.49777	3.22343	365	0	0	0
																				1-365	0.894745	0.454942	0.107231		1.14161	0.249022	0.0586951		1.81688	0.835333	0.19689		0.377596	0.411494	0.0969902
																				1,7,30	0.945355	0.100188	0.0333959		1.01408	0.099043	0.0330143		1.19258	0.162147	0.0540489		0.708942	0.32779	0.109263
D.caveatum WS695	spores	0	0.908046	1.13793	0.954023	0	1.10646	0.980989	0.912548	0	1	0.923077	1.07692	0	1.01136	1.05682	0.931818			91,182,365	0.844135	0.651165	0.217055		1.26914	0.292185	0.0973949		2.44117	0.761301	0.253767		0.0462504	0.0731283	0.0243761
		1	1.03448	1.02299	0.931034	1	0.935361	1.01521	1.02662	1	1	1.04396	0.989011	1	1	1.03409	0.943182	1	0.942657	1	1.09741	1.08522	0.987671	1	0.992261	1.07697	1.08907	1	1.06083	1.10746	1.04917	1	1.06083	1.097	1.00056
		7	0.896552	0.678161	0.689655	7	0.752852	0.581749	0.570342	7	0.923077	1	0.956044	7	0.465909	0.363636	0.375	7	0.748564	7	1.1977	0.90595	0.921305	7	1.00573	0.777154	0.761916	7	1.23313	1.33589	1.27717	7	0.622404	0.485779	0.500959
		30	0.471264	0.413793	0.45977	30	0.513308	0.536122	0.410646	30	0.538462	0.428571	0.406593	30	0.125	0.193182	0.102273	30	0.545143	30	0.864478	0.759054	0.843393	30	0.941602	0.983451	0.753282	30	0.987744	0.786163	0.745847	30	0.229298	0.354369	0.187607
		91	0.413793	0.333333	0.350575	91	0.387833	0.456274	0.496198	91	0.401099	0.472527	0.472527	91	0.0454545	0	0.0284091	91	0.380064	91	1.08875	0.877045	0.922409	91	1.02044	1.20052	1.30556	91	1.05534	1.24328	1.24328	91	0.119597	0	0.0747481
		182	0.344828	0.275862	0.304598	182	0.39924	0.461977	0.376426	182	0.406593	0.368132	0.434066	182	0.0227273	0.0170455	0.0113636	182	0.257778	182	1.33769	1.07015	1.18163	182	1.54877	1.79215	1.46027	182	1.5773	1.42809	1.68387	182	0.088166	0.0661245	0.044083
		365	0	0	0	365	0.205323	0.23384	0.21673	365	0.412088	0.384615	0.395604	365	0	0.0113636	0.0113636	365	0.168889	365	0	0	0	365	1.21573	1.38458	1.28327	365	2.44	2.27733	2.3424	365	0	0.0672847	0.0672847
																				1-365	0.841103	0.412914	0.0973247		1.14404	0.282902	0.0666806		1.38191	0.506408	0.119362		0.337005	0.377008	0.0888616
																				1,7,30	0.962464	0.141108	0.047036		0.93127	0.133385	0.0444618		1.06482	0.204424	0.0681415		0.615422	0.355116	0.118372
D.mucoroides S28B	spores	0	0.990654	1.08411	0.925234	0	0.996711	0.976974	1.02632	0	1.06627	0.930723	1.00301	0	0.98722	0.958466	1.05431			91,182,365	0.719741	0.556108	0.185369		1.35681	0.224542	0.0748475		1.69899	0.526258	0.175419		0.0585876	0.0389578	0.0129859
		1	0.878505	1.04673	0.971963	1	0.996711	1.04605	0.976974	1	1.0753	0.930723	0.957831	1	0.939297	1.0639	0.929712	1	0.942657	1	0.931946	1.1104	1.03109	1	1.05734	1.10969	1.0364	1	1.14071	0.98734	1.0161	1	0.996436	1.12862	0.986268
		7	0.850467	0.925234	0.831776	7	0.878289	0.907895	0.888158	7	0.86747	0.786145	0.840361	7	0.738019	0.661342	0.833866	7	0.748564	7	1.13613	1.23601	1.11116	7	1.1733	1.21285	1.18648	7	1.15885	1.0502	1.12263	7	0.985914	0.883481	1.11395
		30	0.691589	0.626168	0.588785	30	0.809211	0.700658	0.828947	30	0.804217	0.777108	0.713855	30	0.527157	0.440895	0.584665	30	0.545143	30	1.26864	1.14863	1.08006	30	1.4844	1.28527	1.52061	30	1.47524	1.42551	1.30948	30	0.967006	0.808769	1.0725
		91	0.364486	0.411215	0.448598	91	0.671053	0.799342	0.690789	91	0.740964	0.704819	0.659639	91	0.402556	0.373802	0.479233	91	0.380064	91	0.959011	1.08196	1.18032	91	1.76563	2.10318	1.81756	91	1.94958	1.85447	1.7356	91	1.05918	0.983523	1.26093
		182	0.252336	0.17757	0.121495	182	0.463816	0.532895	0.315789	182	0.614458	0.506024	0.424699	182	0.182109	0.268371	0.28754	182	0.257778	182	0.978889	0.688848	0.471317	182	1.79928	2.06726	1.22504	182	2.38367	1.96302	1.64754	182	0.706454	1.04109	1.11545
		365	0	0	0	365	0.286184	0.213816	0.276316	365	0.454819	0.430723	0.51506	365	0.028754	0.028754	0.0351438	365	0.168889	365	0	0	0	365	1.69451	1.26602	1.63608	365	2.69301	2.55033	3.0497	365	0.170254	0.170254	0.208088
																				1-365	0.856357	0.437326	0.103079		1.46894	0.344143	0.0811153		1.69517	0.631169	0.148768		0.869898	0.339452	0.0800095
																				1,7,30	1.11712	0.10099	0.0336635		1.22959	0.172986	0.0576619		1.18734	0.176718	0.0589061		0.99366	0.103716	0.0345721
P.pallidum	spores	0	1.12791	0.906977	0.965116	0	0.959514	0.959514	1.08097	0	1.04198	1.03053	0.927481	0	1.03333	0.977778	0.988889			91,182,365	0.595594	0.493177	0.164392		1.70828	0.304721	0.101574		2.20299	0.484844	0.161615		0.746136	0.446808	0.148936
		1	1.03488	0.953488	1.01163	1	0.935223	1.03239	0.983806	1	1.08779	0.984733	0.90458	1	1.02222	1	0.933333	1	0.942657	1	1.09784	1.01149	1.07317	1	0.992114	1.09519	1.04365	1	1.15396	1.04464	0.959607	1	1.08441	1.06083	0.99011
		7	0.918605	1.04651	0.988372	7	1.04453	0.983806	0.935223	7	0.996183	1.00763	0.812977	7	0.511111	0.411111	0.566667	7	0.748564	7	1.22716	1.39803	1.32036	7	1.39539	1.31426	1.24936	7	1.33079	1.34609	1.08605	7	0.682789	0.5492	0.757005
		30	0.767442	0.883721	0.674419	30	0.668016	0.740891	0.728745	30	0.824427	0.721374	0.652672	30	0.322222	0.344444	0.366667	30	0.545143	30	1.40778	1.62108	1.23714	30	1.2254	1.35908	1.3368	30	1.51231	1.32327	1.19725	30	0.591078	0.631842	0.672606
		91	0.401163	0.447674	0.494186	91	0.376518	0.327935	0.382591	91	0.446565	0.469466	0.395038	91	0.0666667	0.116667	0.0888889	91	0.380064	91	1.05551	1.17789	1.30027	91	0.99067	0.862841	1.00665	91	1.17497	1.23523	1.0394	91	0.175409	0.306966	0.233879
		182	0.395349	0.344961	0.468992	182	0.319838	0.364372	0.279352	182	0.381679	0.465649	0.450382	182	0	0	0	182	0.257778	182	1.53368	1.33821	1.81936	182	1.24075	1.41351	1.08369	182	1.48065	1.80639	1.74717	182	0	0	0
		365	0	0	0	365	0.196761	0.14332	0.153036	365	0.432824	0.501527	0.478626	365	0	0	0	365	0.168889	365	0	0	0	365	1.16503	0.848605	0.906138	365	2.56278	2.96957	2.83397	365	0	0	0
																				1-365	1.08994	0.541556	0.127646		1.14051	0.184706	0.0435356		1.54467	0.620331	0.146213		0.429785	0.396924	0.0935558
																				1,7,30	1.266	0.193375	0.0644582		1.22347	0.146637	0.0488789		1.21711	0.175211	0.0584036		0.779985	0.208596	0.069532
P.arachnoideum YA-1	spores	0	0.981618	1.00368	1.01471	0	1.05	1.01538	0.934615	0	0.989011	1.06593	0.945055	0	1.01866	0.973881	1.00746			91,182,365	0.91388	0.718392	0.239464		1.05754	0.188436	0.062812		1.87224	0.738649	0.246216		0.0795837	0.123841	0.0412804
		1	1.01471	0.992647	0.959559	1	0.934615	1.03846	1.05	1	0.978022	1	0.945055	1	0.985075	1.00746	0.996269	1	0.942657	1	1.07643	1.05303	1.01793	1	0.99147	1.10163	1.11387	1	1.03752	1.06083	1.00254	1	1.045	1.06875	1.05687
		7	0.816176	0.893382	0.871324	7	0.911538	1.01538	0.957692	7	0.857143	0.945055	0.989011	7	0.335821	0.514925	0.470149	7	0.748564	7	1.09032	1.19346	1.16399	7	1.21772	1.35644	1.27937	7	1.14505	1.26249	1.32121	7	0.44862	0.687885	0.628069
		30	0.716912	0.639706	0.772059	30	0.761538	0.761538	0.819231	30	0.758242	0.802198	0.769231	30	0.279851	0.324627	0.335821	30	0.545143	30	1.31509	1.17346	1.41625	30	1.39695	1.39695	1.50278	30	1.3909	1.47154	1.41106	30	0.513353	0.595489	0.616023
		91	0.336397	0.303309	0.330882	91	0.455769	0.398077	0.415385	91	0.472527	0.483516	0.384615	91	0.173507	0.212687	0.240672	91	0.380064	91	0.885106	0.798046	0.870596	91	1.19919	1.04739	1.09293	91	1.24328	1.2722	1.01197	91	0.456521	0.559607	0.633239
		182	0.183824	0.246324	0.323529	182	0.307692	0.361538	0.280769	182	0.413919	0.391941	0.362637	182	0.0373134	0.0485075	0.0671642	182	0.257778	182	0.713107	0.955564	1.25507	182	1.19363	1.40252	1.08919	182	1.60572	1.52046	1.40678	182	0.14475	0.188175	0.26055
		365	0	0	0	365	0.143077	0.126923	0.110769	365	0.342857	0.367033	0.393407	365	0	0	0	365	0.168889	365	0	0	0	365	0.847167	0.751519	0.655871	365	2.03008	2.17322	2.32938	365	0	0	0
																				1-365	0.887637	0.445692	0.105051		1.14648	0.232524	0.0548065		1.42757	0.390559	0.0920556		0.494606	0.348201	0.0820719
																				1,7,30	1.16666	0.129469	0.0431564		1.26191	0.168236	0.0560788		1.23368	0.17709	0.05903		0.740007	0.247305	0.0824349
P.pseudocandidum TNS-C-91	spores	0	0.996429	1.07143	0.932143	0	0.966292	1	1.03371	0	1.03297	0.978022	0.989011	0	0.915058	1.03089	1.05405			91,182,365	0.60861	0.479765	0.159922		1.03105	0.237928	0.0793094		1.62146	0.456286	0.152095		0.249205	0.246953	0.0823176
		1	0.910714	0.857143	0.996429	1	1	1	1.01124	1	0.978022	0.945055	1.03297	1	1.00772	1.01931	0.96139	1	0.942657	1	0.966115	0.909284	1.05704	1	1.06083	1.06083	1.07275	1	1.03752	1.00254	1.0958	1	1.06902	1.08131	1.01987
		7	0.653571	0.664286	0.6	7	0.741573	0.662921	0.808989	7	0.758242	0.824176	0.78022	7	0.521236	0.509653	0.602317	7	0.748564	7	0.873101	0.887414	0.801535	7	0.990661	0.885591	1.08072	7	1.01293	1.10101	1.04229	7	0.696314	0.680841	0.80463
		30	0.6	0.482143	0.503571	30	0.595506	0.696629	0.561798	30	0.703297	0.648352	0.78022	30	0.451737	0.544402	0.509653	30	0.545143	30	1.10063	0.884434	0.923742	30	1.09238	1.27788	1.03055	30	1.29011	1.18932	1.43122	30	0.828659	0.99864	0.934897
		91	0.353571	0.439286	0.391071	91	0.44382	0.353933	0.477528	91	0.626374	0.681319	0.664835	91	0.266409	0.225869	0.283784	91	0.380064	91	0.930294	1.15582	1.02896	91	1.16775	0.931244	1.25644	91	1.64807	1.79264	1.74927	91	0.700958	0.594291	0.746673
		182	0.310714	0.246429	0.296429	182	0.370787	0.393258	0.464419	182	0.659341	0.6337	0.600733	182	0.173745	0.254826	0.19305	182	0.257778	182	1.20535	0.955971	1.14994	182	1.43839	1.52557	1.80162	182	2.55778	2.45831	2.33042	182	0.67401	0.988548	0.7489
		365	0	0	0	365	0.0966292	0.110112	0.0898876	365	0.628571	0.610989	0.586813	365	0	0	0	365	0.168889	365	0	0	0	365	0.572147	0.651982	0.53223	365	3.72181	3.6177	3.47455	365	0	0	0
																				1-365	0.823868	0.39469	0.0930293		1.07942	0.319757	0.0753675		1.86407	0.945783	0.222923		0.698198	0.353617	0.0833482
																				1,7,30	0.933699	0.0938976	0.0312992		1.06136	0.103194	0.034398		1.13364	0.144904	0.0483013		0.901576	0.154289	0.0514297
P.filamentosum SU-1	spores	0	1.0375	0.9625	1	0	1.07054	0.946058	0.983402	0	1.05534	0.948617	0.996047	0	0.940476	1.0119	1.04762			91,182,365	0.714037	0.543208	0.181069		1.09749	0.453747	0.151249		2.59451	0.824242	0.274747		0.49482	0.385809	0.128603
		1	0.9	1.0875	1.0125	1	0.995851	1.04564	0.921162	1	0.924901	0.83004	0.996047	1	1.05952	0.988095	0.928571	1	0.942657	1	0.954748	1.15365	1.07409	1	1.05643	1.10925	0.977198	1	0.981164	0.880532	1.05664	1	1.12398	1.0482	0.985058
		7	0.7	0.7875	0.85	7	0.759336	0.834025	0.684647	7	0.770751	0.936759	0.711462	7	0.583333	0.630952	0.75	7	0.748564	7	0.935124	1.05201	1.13551	7	1.01439	1.11417	0.914615	7	1.02964	1.25141	0.950437	7	0.77927	0.842884	1.00192
		30	0.75	0.6375	0.55	30	0.684647	0.585062	0.522822	30	0.735178	0.782609	0.83004	30	0.380952	0.5	0.583333	30	0.545143	30	1.37579	1.16942	1.00891	30	1.2559	1.07323	0.959054	30	1.3486	1.4356	1.52261	30	0.698812	0.91719	1.07006
		91	0.475	0.53125	0.5625	91	0.547718	0.603734	0.622407	91	0.705534	0.545455	0.646245	91	0.267857	0.291667	0.184524	91	0.380064	91	1.24979	1.39779	1.48001	91	1.44112	1.58851	1.63764	91	1.85635	1.43516	1.70036	91	0.704768	0.767414	0.485507
		182	0.353125	0.421875	0.425	182	0.485477	0.435685	0.39834	182	0.557312	0.521739	0.385375	182	0	0	0	182	0.257778	182	1.36988	1.63658	1.6487	182	1.88331	1.69015	1.54528	182	2.16198	2.02398	1.49499	182	0	0	0
		365	0.3475	0.405	0.425	365	0.19917	0.226556	0.246473	365	0.284585	0.279842	0.237154	365	0	0	0	365	0.168889	365	2.05757	2.39803	2.51645	365	1.1793	1.34145	1.45938	365	1.68504	1.65696	1.4042	365	0	0	0
																				1-365	1.423	0.472298	0.111322		1.29113	0.291468	0.0686997		1.43754	0.371333	0.0875241		0.57917	0.448002	0.105595
																				1,7,30	1.09547	0.134343	0.0447811		1.05269	0.102292	0.0340972		1.16185	0.232651	0.0775505		0.940819	0.142428	0.0474759
D.polycephalum MY1-1	spores	0	1.01931	1.04247	0.938224	0	1.06641	0.925781	1.00781	0	1.01908	1.00763	0.973282	0	0.949807	1.00772	1.04247			91,182,365	1.75053	0.463243	0.154414		1.52957	0.205289	0.0684297		1.71323	0.26053	0.0868432		0.217521	0.334571	0.111524
		1	0.926641	1.03089	0.984556	1	1.07813	0.925781	1.03125	1	1.05344	0.996183	0.927481	1	0.96139	0.996139	1.03089	1	0.942657	1	0.98301	1.0936	1.04445	1	1.14371	0.982098	1.09398	1	1.11752	1.05678	0.983901	1	1.01987	1.05674	1.0936
		7	0.776062	0.96139	0.776062	7	0.960938	0.902344	0.890625	7	1.01908	0.927481	0.89313	7	0.474903	0.637066	0.382239	7	0.748564	7	1.03673	1.28431	1.03673	7	1.28371	1.20543	1.18978	7	1.36139	1.23901	1.19312	7	0.63442	0.851051	0.51063
		30	0.637066	0.567568	0.694981	30	0.761719	0.84375	0.785156	30	0.847328	0.687023	0.755725	30	0.127413	0.220077	0.150579	30	0.545143	30	1.16862	1.04114	1.27486	30	1.39728	1.54776	1.44028	30	1.55432	1.26026	1.38629	30	0.233724	0.403705	0.27622
		91	0.260618	0.34749	0.330116	91	0.457031	0.421875	0.527344	91	0.658397	0.480916	0.555344	91	0.185328	0.11583	0.156371	91	0.380064	91	0.68572	0.914294	0.868579	91	1.20251	1.11001	1.38751	91	1.73233	1.26535	1.46118	91	0.487623	0.304765	0.411432
		182	0.0656371	0.127413	0.111969	182	0.386719	0.453125	0.390625	182	0.465649	0.530534	0.484733	182	0.03861	0.0540541	0.023166	182	0.257778	182	0.254626	0.494274	0.434362	182	1.5002	1.75781	1.51535	182	1.80639	2.0581	1.88043	182	0.14978	0.209692	0.089868
		365	0	0	0	365	0.396094	0.442969	0.358594	365	0.419084	0.542748	0.492366	365	0	0	0	365	0.168889	365	0	0	0	365	2.34529	2.62284	2.12325	365	2.48142	3.21364	2.91533	365	0	0	0
																				1-365	0.756406	0.446346	0.105205		1.4916	0.453005	0.106774		1.66482	0.638864	0.150582		0.429618	0.36673	0.086439
																				1,7,30	1.10705	0.110166	0.036722		1.25378	0.180481	0.0601605		1.23918	0.177374	0.0591248		0.675551	0.340384	0.113461
A. subglobosum Landolt	spores	0	1.04104	0.985075	0.973881	0	1.05	0.923077	1.02692	0	1.02724	1.05058	0.922179	0	1.02692	0.911538	1.06154			91,182,365	0.405762	0.366845	0.122282		1.72942	0.525593	0.175198		2.09046	0.654379	0.218126		0.183684	0.183969	0.0613229
		1	0.973881	0.929104	1.04104	1	1.01538	1.03846	0.876923	1	0.957198	0.875486	1.06226	1	0.911538	0.980769	0.807692	1	0.942657	1	1.03312	0.985623	1.10437	1	1.07715	1.10163	0.930268	1	1.01543	0.928744	1.12688	1	0.966989	1.04043	0.856826
		7	0.75	0.828358	0.626866	7	0.784615	0.761538	0.669231	7	0.583658	0.607004	0.793774	7	0.473077	0.542308	0.588462	7	0.748564	7	1.00192	1.1066	0.837425	7	1.04816	1.01733	0.89402	7	0.779703	0.810892	1.0604	7	0.63198	0.724464	0.786121
		30	0.716418	0.615672	0.682836	30	0.611538	0.530769	0.703846	30	0.688716	0.63035	0.466926	30	0.230769	0.253846	0.196154	30	0.545143	30	1.31418	1.12938	1.25258	30	1.12179	0.973633	1.29112	30	1.26337	1.1563	0.85652	30	0.423319	0.465651	0.359821
		91	0.548507	0.531716	0.593284	91	0.513462	0.432692	0.553846	91	0.414397	0.461089	0.344358	91	0.121154	0.173077	0.103846	91	0.380064	91	1.4432	1.39902	1.56101	91	1.35099	1.13847	1.45724	91	1.09033	1.21319	0.906052	91	0.318772	0.455389	0.273233
		182	0.106343	0.145522	0.139925	182	0.380769	0.438462	0.398077	182	0.291829	0.2393	0.344358	182	0	0	0	182	0.257778	182	0.412538	0.564525	0.542813	182	1.47712	1.70093	1.54426	182	1.13209	0.928316	1.33587	182	0	0	0
		365	0.13806	0.145522	0.201493	365	0.334615	0.45	0.346154	365	0.280156	0.254475	0.289494	365	0	0	0	365	0.168889	365	0.817459	0.861646	1.19305	365	1.98128	2.66448	2.0496	365	1.65882	1.50676	1.71411	365	0	0	0
																				1-365	1.03114	0.317681	0.0748781		1.37886	0.469874	0.11075		1.13799	0.274359	0.064667		0.405722	0.363003	0.0855607
																				1,7,30	1.08502	0.143258	0.0477526		1.05057	0.11846	0.0394867		0.999803	0.167232	0.055744		0.695067	0.242742	0.0809139
A.leptosomum FG12	spores	0	1.00763	1.03053	0.961832	0	0.964706	1.11765	0.917647	0	1.03488	0.94186	1.02326	0	0.97561	1.08537	0.939024			91,182,365	0.97725	0.432899	0.1443		1.70715	0.461123	0.153708		1.27617	0.29837	0.0994567		0.116377	0.180886	0.0602953
		1	1.01908	0.870229	1.05344	1	0.858824	1.01176	1.05882	1	1.02326	0.825581	0.930233	1	0.963415	0.865854	1.03659	1	0.942657	1	1.08108	0.923166	1.11752	1	0.911067	1.07331	1.12323	1	1.0855	0.875803	0.98682	1	1.02202	0.918525	1.09964
		7	0.755725	0.687023	0.721374	7	0.823529	0.694118	0.647059	7	0.767442	0.697674	0.674419	7	0.804878	0.609756	0.5	7	0.748564	7	1.00957	0.917788	0.963678	7	1.10015	0.927266	0.864401	7	1.02522	0.932018	0.90095	7	1.07523	0.814568	0.667946
		30	0.59542	0.721374	0.572519	30	0.717647	0.635294	0.564706	30	0.569767	0.662791	0.511628	30	0.097561	0.134146	0.182927	30	0.545143	30	1.09223	1.32327	1.05022	30	1.31644	1.16537	1.03589	30	1.04517	1.21581	0.93852	30	0.178964	0.246075	0.335557
		91	0.337786	0.257634	0.217557	91	0.547059	0.476471	0.529412	91	0.494186	0.424419	0.552326	91	0.0731707	0.0426829	0.0365854	91	0.380064	91	0.888761	0.677868	0.572422	91	1.43939	1.25366	1.39295	91	1.30027	1.1167	1.45324	91	0.192522	0.112304	0.096261
		182	0	0	0	182	0.34902	0.376471	0.396078	182	0.387597	0.527132	0.414729	182	0	0	0	182	0.257778	182	0	0	0	182	1.35395	1.46044	1.53651	182	1.50361	2.0449	1.60886	182	0	0	0
		365	0	0	0	365	0.28	0.235294	0.287059	365	0.439535	0.411628	0.388372	365	0	0	0	365	0.168889	365	0	0	0	365	1.6579	1.39319	1.69969	365	2.60251	2.43727	2.29957	365	0	0	0
																				1-365	0.64542	0.496214	0.116959		1.26138	0.251484	0.0592755		1.4096	0.564569	0.13307		0.375534	0.426261	0.100471
																				1,7,30	1.05317	0.124774	0.0415915		1.05746	0.141965	0.0473217		1.00065	0.106283	0.0354276		0.706503	0.366756	0.122252
D. medusoides OH592	spores	0	0.895349	1.0814	1.02326	0	1.02273	0.965909	1.01136	0	1.01149	1.04598	0.942529	0	1.01931	0.926641	1.05405			91,182,365	0.237672	0.365492	0.121831		1.4653	0.143798	0.0479327		1.81855	0.538267	0.179422		0.0445653	0.071649	0.023883
		1	1	0.976744	1.03488	1	1.01136	0.920455	1.04545	1	1.03448	0.931034	1.02299	1	0.810811	0.776062	0.718147	1	0.942657	1	1.06083	1.03616	1.09784	1	1.07289	0.976447	1.10905	1	1.09741	0.987671	1.08522	1	0.860134	0.823271	0.761833
		7	0.848837	0.94186	0.790698	7	0.965909	0.875	0.818182	7	1.02299	0.896552	0.988506	7	0.6139	0.776062	0.579151	7	0.748564	7	1.13395	1.25822	1.05629	7	1.29035	1.16891	1.093	7	1.3666	1.1977	1.32054	7	0.820104	1.03673	0.773683
		30	0.639535	0.546512	0.674419	30	0.647727	0.75	0.784091	30	0.83908	0.735632	0.781609	30	0.509653	0.382239	0.440154	30	0.545143	30	1.17315	1.00251	1.23714	30	1.18818	1.37579	1.43832	30	1.53919	1.34943	1.43377	30	0.934897	0.701173	0.807411
		91	0.360465	0.430233	0.290698	91	0.545455	0.647727	0.625	91	0.689655	0.678161	0.563218	91	0.138996	0.104247	0.173745	91	0.380064	91	0.948432	1.132	0.764865	91	1.43516	1.70426	1.64446	91	1.81458	1.78433	1.4819	91	0.365717	0.274288	0.457147
		182	0.168605	0.22093	0.174419	182	0.5	0.448864	0.482955	182	0.511494	0.551724	0.517241	182	0.0637066	0.0521236	0.0289575	182	0.257778	182	0.654068	0.857055	0.676623	182	1.93965	1.74128	1.87353	182	1.98424	2.1403	2.00654	182	0.247137	0.202203	0.112335
		365	0	0	0	365	0.418182	0.497727	0.472727	365	0.501149	0.464368	0.549425	365	0	0	0	365	0.168889	365	0	0	0	365	2.47608	2.94707	2.79905	365	2.96733	2.74955	3.25318	365	0	0	0
																				1-365	0.838286	0.42273	0.0996384		1.6263	0.591608	0.139443		1.7533	0.663365	0.156357		0.509893	0.360904	0.0850658
																				1,7,30	1.11734	0.0899084	0.0299695		1.19033	0.150822	0.0502741		1.26417	0.18236	0.0607868		0.835471	0.0996554	0.0332185
D.polycarpum Ohio wilds	spores	0	0.96	1.056	0.984	0	0.916667	1.03571	1.04762	0	1.00376	1.03759	0.958647	0	0.948	0.984	1.068			91,182,365	0.559227	0.443215	0.147738		2.06228	0.5416	0.180533		2.24244	0.602943	0.200981		0.184314	0.168376	0.0561252
		1	0.948	0.912	0.84	1	0.964286	1.02381	1.0119	1	1.01504	1.01504	0.981203	1	1.008	1.044	0.924	1	0.942657	1	1.00567	0.967478	0.891099	1	1.02294	1.08609	1.07346	1	1.07678	1.07678	1.04089	1	1.06932	1.10751	0.980208
		7	0.876	0.816	0.84	7	0.892857	0.916667	0.833333	7	0.902256	0.834586	0.845865	7	0.792	0.852	0.744	7	0.748564	7	1.17024	1.09009	1.12215	7	1.19276	1.22457	1.11324	7	1.20532	1.11492	1.12998	7	1.05803	1.13818	0.993904
		30	0.708	0.66	0.756	30	0.797619	0.595238	0.702381	30	0.879699	0.744361	0.586466	30	0.492	0.324	0.384	30	0.545143	30	1.29874	1.21069	1.38679	30	1.46314	1.09189	1.28843	30	1.6137	1.36544	1.0758	30	0.902515	0.594339	0.704402
		91	0.484	0.532	0.4	91	0.452381	0.488095	0.511905	91	0.612782	0.552632	0.462406	91	0.396	0.468	0.356	91	0.380064	91	1.27347	1.39976	1.05245	91	1.19027	1.28424	1.34689	91	1.61231	1.45405	1.21665	91	1.04193	1.23137	0.936684
		182	0.256	0.156	0.204	182	0.34127	0.492063	0.436508	182	0.477444	0.56015	0.518797	182	0.048	0.052	0.032	182	0.257778	182	0.993101	0.605171	0.791378	182	1.32389	1.90886	1.69335	182	1.85215	2.17299	2.01257	182	0.186207	0.201724	0.124138
		365	0	0	0	365	0.357143	0.330952	0.35	365	0.448872	0.415038	0.360902	365	0	0	0	365	0.168889	365	0	0	0	365	2.11466	1.95959	2.07237	365	2.6578	2.45746	2.13692	365	0	0	0
																				1-365	0.903238	0.461232	0.108713		1.41393	0.367673	0.0866614		1.5707	0.523541	0.1234		0.681692	0.460363	0.108508
																				1,7,30	1.12699	0.159321	0.053107		1.17295	0.137241	0.0457471		1.18885	0.187309	0.0624363		0.949822	0.186425	0.0621417
D.austroandinum Moreno7	spores	0	1	0.99	1.01	0	1.02341	1.00334	0.973244	0	0.996678	0.996678	1.00664	0	0.944805	1.00325	1.05195			91,182,365	0.679482	0.560382	0.186794		1.6549	0.371176	0.123725		1.95255	0.468294	0.156098		0.413561	0.503829	0.167943
		1	0.94	1.06	1	1	1.03344	0.993311	1.06355	1	1.00664	0.986711	0.986711	1	0.935065	0.964286	1.01299	1	0.942657	1	0.997182	1.12448	1.06083	1	1.09631	1.05374	1.12824	1	1.06788	1.04673	1.04673	1	0.991946	1.02294	1.07461
		7	0.9	0.98	0.91	7	0.87291	0.93311	0.90301	7	0.946844	0.956811	0.887043	7	0.876623	0.915584	0.857143	7	0.748564	7	1.2023	1.30917	1.21566	7	1.16611	1.24653	1.20632	7	1.26488	1.2782	1.18499	7	1.17107	1.22312	1.14505
		30	0.35	0.45	0.46	30	0.632107	0.481605	0.772575	30	0.887043	0.787375	0.727575	30	0.36039	0.428571	0.477273	30	0.545143	30	0.642033	0.825471	0.843815	30	1.15953	0.883448	1.4172	30	1.62718	1.44435	1.33465	30	0.661092	0.786163	0.8755
		91	0.33	0.29	0.22	91	0.331104	0.376254	0.366221	91	0.647841	0.627907	0.593023	91	0.282468	0.253247	0.292208	91	0.380064	91	0.868274	0.763029	0.578849	91	0.871178	0.989975	0.963576	91	1.70456	1.65211	1.56032	91	0.74321	0.666326	0.768838
		182	0.293333	0.236667	0.26	182	0.337793	0.297659	0.314381	182	0.425249	0.342193	0.395349	182	0.243506	0.269481	0.230519	182	0.257778	182	1.13793	0.918102	1.00862	182	1.3104	1.15471	1.21958	182	1.64967	1.32747	1.53368	182	0.944635	1.0454	0.894255
		365	0	0	0	365	0.150502	0.180602	0.150502	365	0.334884	0.352824	0.378738	365	0.0857143	0.0603896	0.0720779	365	0.168889	365	0	0	0	365	0.891129	1.06935	0.891129	365	1.98287	2.08909	2.24253	365	0.507519	0.35757	0.426778
																				1-365	0.80532	0.41866	0.0986791		1.09547	0.157856	0.0372069		1.5021	0.351578	0.0828677		0.850335	0.255527	0.0602283
																				1,7,30	1.02455	0.217887	0.0726291		1.15083	0.144872	0.0482906		1.25507	0.196217	0.0654058		0.994611	0.187773	0.0625911
D.sphaerocephalum GR11	spores	0	1.01866	1.02985	0.951493	0	0.962687	0.951493	1.08582	0	1.00376	0.958647	1.03759	0	1.01124	0.988764	1			91,182,365	0.586089	0.465669	0.155223		1.04011	0.158333	0.0527776		1.74914	0.294704	0.0982347		0.706059	0.238025	0.0793416
		1	0.996269	1.01866	0.962687	1	0.91791	0.951493	1.08582	1	1.00376	1.06015	0.958647	1	0.966292	1	1.05618	1	0.942657	1	1.05687	1.08062	1.02125	1	0.973748	1.00937	1.15187	1	1.06482	1.12464	1.01696	1	1.02507	1.06083	1.12043
		7	0.906716	0.940299	0.996269	7	1.02985	0.973881	0.906716	7	1.01504	1.01504	0.93609	7	1.01124	1	0.921348	7	0.748564	7	1.21128	1.25614	1.33091	7	1.37577	1.301	1.21128	7	1.35598	1.35598	1.25052	7	1.3509	1.33589	1.23082
		30	0.537313	0.559701	0.369403	30	0.91791	0.682836	0.86194	30	0.868421	0.81203	0.93609	30	0.47191	0.393258	0.494382	30	0.545143	30	0.985637	1.02671	0.677626	30	1.6838	1.25258	1.58113	30	1.59301	1.48957	1.71715	30	0.865663	0.721386	0.906885
		91	0.190299	0.216418	0.145522	91	0.563433	0.518657	0.529851	91	0.699248	0.744361	0.781955	91	0.265918	0.318352	0.217228	91	0.380064	91	0.500701	0.569425	0.382889	91	1.48247	1.36466	1.39411	91	1.83982	1.95851	2.05743	91	0.699665	0.837627	0.571557
		182	0	0	0	182	0.324627	0.410448	0.369403	182	0.484962	0.409774	0.454887	182	0	0	0	182	0.257778	182	0	0	0	182	1.25933	1.59225	1.43303	182	1.88132	1.58964	1.76465	182	0	0	0
		365	0	0	0	365	0.320149	0.344776	0.364925	365	0.54812	0.51203	0.516541	365	0	0	0	365	0.168889	365	0	0	0	365	1.89562	2.04144	2.16074	365	3.24545	3.03176	3.05847	365	0	0	0
																				1-365	0.616669	0.5148	0.12134		1.45357	0.327829	0.0772702		1.79976	0.676821	0.159528		0.651485	0.515992	0.12162
																				1,7,30	1.07189	0.189821	0.0632738		1.28228	0.237754	0.0792513		1.32985	0.240488	0.0801626		1.06865	0.215055	0.071685
Averages per condition		#REF!	0.951394	0.955278	0.941809	0.949493	0.949927	0.94925	0.957016	0.952064	0.959323	0.953893	0.957984	1	0.918176	0.90842	0.909412		0.942657	91,182,365	0.161446	0.24672	0.08224		1.62485	0.325332	0.108444		2.26967	0.647117	0.215706		0.234317	0.357717	0.119239
		#REF!	0.765358	0.797239	0.791026	0.784541	0.822923	0.808989	0.795661	0.809191	0.83983	0.822764	0.808617	7	0.590189	0.570902	0.569265		0.748564
		#REF!	0.558738	0.545859	0.531395	0.545331	0.664258	0.644832	0.658546	0.655879	0.702794	0.668516	0.655918	30	0.297395	0.304682	0.308782		0.545143
		#REF!	0.348961	0.356021	0.32747	0.344151	0.483769	0.483012	0.499027	0.488603	0.539276	0.514967	0.51966	91	0.161909	0.161462	0.165238		0.380064
		#REF!	0.172883	0.167471	0.178785	0.173046	0.383857	0.407537	0.383045	0.39148	0.42043	0.426722	0.406849	182	0.0450015	0.0541197	0.0466399		0.257778
		#REF!	0.0179837	0.0203897	0.0232034	0.0205256	0.252566	0.251619	0.250848	0.251678	0.38164	0.391263	0.391995	365	0.0140993	0.0169951	0.0140621		0.168889
D.deminutivum MexM19A	cysts	0	1.02929	1.00418	0.966527	0	0.995798	0.995798	1.0084	0	1	1	1	0	1.00424	0.940678	1.05508
		1	1.0795	0.903766	0.979079	1	0.995798	0.957983	1.02101	1	1.025	1	0.9375	1	1.01695	1.00424	0.966102	1	0.942657	1	1.14517	0.958743	1.03864	1	1.05637	1.01626	1.08312	1	1.08735	1.06083	0.99453	1	1.07881	1.06533	1.02487
		7	0.443515	0.460251	0.518828	7	0.735294	0.668067	0.697479	7	0.579167	0.65	0.583333	7	0.118644	0.135593	0.182203	7	0.748564	7	0.592488	0.614846	0.693099	7	0.982273	0.892466	0.931757	7	0.773704	0.86833	0.77927	7	0.158496	0.181138	0.243404
		30	0.376569	0.527197	0.443515	30	0.432773	0.378151	0.336134	30	0.4625	0.416667	0.333333	30	0	0	0	30	0.545143	30	0.690771	0.967079	0.813575	30	0.793871	0.693673	0.616599	30	0.848401	0.764325	0.61146	30	0	0	0
		91	0.280335	0.343096	0.292887	91	0.294118	0.256303	0.218487	91	0.279167	0.254167	0.295833	91	0	0	0	91	0.380064	91	0.737598	0.902732	0.770625	91	0.773863	0.674366	0.57487	91	0.734525	0.668747	0.778377	91	0	0	0
		182	0.241632	0.282427	0.348326	182	0.245798	0.277311	0.239496	182	0.253125	0.253125	0.28125	182	0	0	0	182	0.257778	182	0.937363	1.09562	1.35126	182	0.953526	1.07577	0.929077	182	0.981948	0.981948	1.09105	182	0	0	0
		365	0.26046	0.232218	0.219665	365	0.217437	0.230042	0.207983	365	0.24375	0.2375	0.253125	365	0	0	0	365	0.168889	365	1.5422	1.37497	1.30065	365	1.28746	1.36209	1.23148	365	1.44326	1.40625	1.49877	365	0	0	0
																				1-365	0.973746	0.281203	0.0662802		0.940494	0.225524	0.0531565		0.965171	0.264	0.0622254		0.208447	0.397358	0.0936582
																				1,7,30	0.834934	0.19972	0.0665735		0.896266	0.16331	0.0544366		0.865356	0.156107	0.0520358		0.416894	0.487607	0.162536
P.pallidum	cysts	0	0.934066	1.01099	1.05495	0	1.00368	1.00368	0.992647	0	0.988764	1	1.01124	0	1.05306	0.979592	0.967347			91,182,365	1.11256	0.29119	0.0970634		0.984723	0.277504	0.0925013		1.06499	0.318305	0.106102		0	0	0
		1	0.989011	0.978022	0.967033	1	0.981618	0.915441	0.948529	1	0.94382	0.898876	1	1	0.991837	0.991837	0.967347	1	0.942657	1	1.04917	1.03752	1.02586	1	1.04133	0.971129	1.00623	1	1.00123	0.953557	1.06083	1	1.05217	1.05217	1.02619
		7	0.824176	0.725275	0.89011	7	0.617647	0.573529	0.694853	7	0.247191	0.449438	0.393258	7	0.0367347	0.146939	0.0734694	7	0.748564	7	1.10101	0.968889	1.18909	7	0.82511	0.766173	0.928248	7	0.33022	0.600401	0.525351	7	0.0490736	0.196294	0.0981472
		30	0.459341	0.340659	0.516484	30	0.368382	0.317647	0.322059	30	0.146067	0.202247	0.186517	30	0	0	0	30	0.545143	30	0.842606	0.624899	0.947427	30	0.675754	0.582686	0.590779	30	0.267943	0.370998	0.342143	30	0	0	0
		91	0.189011	0.131868	0.116484	91	0.15	0.134559	0.0970588	91	0.170787	0.179775	0.146067	91	0	0	0	91	0.380064	91	0.497313	0.346963	0.306484	91	0.39467	0.354042	0.255375	91	0.449362	0.473013	0.384323	91	0	0	0
		182	0.0791209	0.0725275	0.0637363	182	0.0838235	0.0683824	0.075	182	0.121348	0.0898876	0.0853933	182	0	0	0	182	0.257778	182	0.306934	0.281356	0.247252	182	0.325177	0.265276	0.290948	182	0.470747	0.348701	0.331266	182	0	0	0
		365	0.0417582	0.0241758	0.0285714	365	0.0176471	0.0264706	0.0330882	365	0.0629213	0.0719101	0.0674157	365	0	0	0	365	0.168889	365	0.247253	0.143146	0.169173	365	0.104489	0.156734	0.195917	365	0.372561	0.425784	0.399172	365	0	0	0
																				1-365	0.629575	0.380744	0.0897423		0.540559	0.319549	0.0753184		0.505978	0.243335	0.0573546		0.193003	0.394616	0.0930119
																				1,7,30	0.976275	0.16378	0.0545934		0.820827	0.177063	0.0590211		0.605853	0.317332	0.105777		0.386006	0.497088	0.165696
P.pseudocandidum TNS-C-91	cysts	0	1.03344	1.00334	0.963211	0	1.0396	0.990099	0.970297	0	0.930693	1.0099	1.05941	0	0.972973	1.04247	0.984556			91,182,365	0.282875	0.103815	0.0346048		0.260292	0.0943321	0.031444		0.406103	0.0517897	0.0172632		0	0	0
		1	0.983278	1.00334	1.00334	1	0.980198	1	0.980198	1	0.980198	0.990099	0.960396	1	1.04247	0.996139	0.926641	1	0.942657	1	1.04309	1.06438	1.06438	1	1.03983	1.06083	1.03983	1	1.03983	1.05033	1.01882	1	1.10589	1.05674	0.98301
		7	0.571906	0.662207	0.792642	7	0.653465	0.514851	0.564356	7	0.633663	0.524752	0.524752	7	0.11583	0.173745	0.150579	7	0.748564	7	0.764005	0.884637	1.05888	7	0.872959	0.687786	0.753919	7	0.846506	0.701013	0.701013	7	0.154737	0.232105	0.201157
		30	0.436455	0.361204	0.471572	30	0.559406	0.49505	0.445545	30	0.40099	0.490099	0.376238	30	0	0	0.0289575	30	0.545143	30	0.800624	0.662586	0.865042	30	1.02616	0.908109	0.817298	30	0.735569	0.899028	0.690163	30	0	0	0.0531191
		91	0.220736	0.16388	0.183946	91	0.471947	0.485149	0.40264	91	0.247525	0.30363	0.339934	91	0	0	0	91	0.380064	91	0.580785	0.431189	0.483988	91	1.24176	1.27649	1.0594	91	0.651271	0.798892	0.894412	91	0	0	0
		182	0.197324	0.217391	0.123746	182	0.264026	0.313531	0.366337	182	0.247525	0.30363	0.273927	182	0	0	0	182	0.257778	182	0.765481	0.843327	0.480047	182	1.02424	1.21628	1.42113	182	0.960223	1.17787	1.06265	182	0	0	0
		365	0.058194	0.0381271	0.0401338	365	0.154455	0.182178	0.178218	365	0.152475	0.132673	0.140594	365	0	0	0	365	0.168889	365	0.34457	0.225753	0.237634	365	0.91454	1.07869	1.05524	365	0.902815	0.785566	0.832465	365	0	0	0
																				1-365	0.700023	0.282881	0.0666758		1.02747	0.186241	0.0438973		0.874913	0.152459	0.0359348		0.210375	0.39336	0.0927159
																				1,7,30	0.911959	0.151932	0.0506441		0.911857	0.138578	0.0461928		0.853585	0.154111	0.0513704		0.42075	0.478776	0.159592
P.filamentosum SU-1	cysts	0	0.996226	0.973585	1.03019	0	1.02198	0.989011	0.989011	0	1.01976	0.936759	1.04348		1.02049	1.0082	0.971311			91,182,365	0.488086	0.214242	0.071414		1.14308	0.156295	0.0520984		0.896241	0.156904	0.0523015		0	0	0
		1	0.916981	1.01887	0.973585	1	0.989011	1.01099	0.978022	1	0.972332	1.01976	0.948617	1	1.06967	0.885246	1.02049	1	0.942657	1	0.972763	1.08085	1.03281	1	1.04917	1.07249	1.03752	1	1.03148	1.0818	1.00632	1	1.13474	0.939097	1.08257
		7	0.577358	0.486792	0.509434	7	0.428571	0.43956	0.483516	7	0.509881	0.782609	0.616601	7	0.0983607	0	0.0368852	7	0.748564	7	0.771289	0.650302	0.680549	7	0.572525	0.587205	0.645926	7	0.681146	1.04548	0.823712	7	0.131399	0	0.0492747
		30	0.566038	0.430189	0.532075	30	0.314286	0.268132	0.30989	30	0.400791	0.424506	0.346245	30	0	0	0	30	0.545143	30	1.03833	0.78913	0.976029	30	0.57652	0.491856	0.568456	30	0.735202	0.778706	0.635145	30	0	0	0
		91	0.38717	0.353208	0.335094	91	0.23956	0.261538	0.281319	91	0.282213	0.303557	0.211067	91	0	0	0	91	0.380064	91	1.0187	0.929336	0.881678	91	0.630316	0.688143	0.740187	91	0.742541	0.7987	0.555346	91	0	0	0
		182	0.219623	0.246792	0.258113	182	0.107692	0.0725275	0.0637363	182	0.135178	0.0924901	0.0924901	182	0	0	0	182	0.257778	182	0.851983	0.957383	1.0013	182	0.417771	0.281356	0.247252	182	0.524396	0.358797	0.358797	182	0	0	0
		365	0.176604	0.242264	0.219623	365	0.0417582	0.0263736	0.0241758	365	0.0687747	0.0403162	0.0379447	365	0	0	0	365	0.168889	365	1.04568	1.43446	1.3004	365	0.247253	0.15616	0.143146	365	0.407219	0.238715	0.224673	365	0	0	0
																				1-365	0.967387	0.1935	0.0456084		0.56407	0.289737	0.0682917		0.668232	0.276381	0.0651435		0.185393	0.401653	0.0946704
																				1,7,30	0.888005	0.165312	0.0551042		0.733519	0.242963	0.0809877		0.868777	0.173121	0.0577071		0.370787	0.515248	0.171749
D.polycephalum MY1-1	cysts	0	1.01149	0.954023	1.03448	0	0.996183	0.996183	1.00763	0	0.965909	1.01136	1.02273	0	1.03846	0.992308	0.969231			91,182,365	1.04677	0.195085	0.0650284		0.39462	0.233994	0.077998		0.467687	0.204594	0.068198		0	0	0
		1	1	1.02299	0.977011	1	0.927481	1.00763	1.04198	1	1.02273	1.02273	0.965909	1	0.992308	1.05	0.969231	1	0.942657	1	1.06083	1.08522	1.03644	1	0.983901	1.06893	1.10537	1	1.08494	1.08494	1.02467	1	1.05267	1.11387	1.02819
		7	0.873563	0.954023	0.931034	7	0.629771	0.503817	0.767176	7	0.659091	0.568182	0.772727	7	0.0576923	0.103846	0.126923	7	0.748564	7	1.16699	1.27447	1.24376	7	0.841306	0.673045	1.02486	7	0.880474	0.759029	1.03228	7	0.0770707	0.138727	0.169556
		30	0.448276	0.509579	0.475096	30	0.381679	0.374046	0.408397	30	0.420455	0.412879	0.375	30	0	0	0	30	0.545143	30	0.822309	0.934761	0.871507	30	0.700145	0.686142	0.749156	30	0.771274	0.757377	0.687893	30	0	0	0
		91	0.436782	0.475862	0.51954	91	0.31145	0.329771	0.279389	91	0.340909	0.297727	0.268182	91	0	0	0	91	0.380064	91	1.14923	1.25206	1.36698	91	0.819468	0.867672	0.735111	91	0.896977	0.78336	0.705622	91	0	0	0
		182	0.510345	0.450575	0.471264	182	0.247328	0.226718	0.272519	182	0.270455	0.279545	0.295455	182	0	0	0	182	0.257778	182	1.97978	1.74792	1.82818	182	0.959461	0.879506	1.05718	182	1.04918	1.08444	1.14616	182	0	0	0
		365	0.45977	0.468966	0.503448	365	0.206107	0.210687	0.245038	365	0.3	0.277273	0.245455	365	0	0	0	365	0.168889	365	2.72233	2.77677	2.98095	365	1.22037	1.24749	1.45089	365	1.77632	1.64175	1.45335	365	0	0	0
																				1-365	1.51669	0.681476	0.160625		0.948334	0.217597	0.051288		1.03445	0.313502	0.0738931		0.198894	0.402045	0.0947629
																				1,7,30	1.05514	0.158076	0.0526919		0.870318	0.176352	0.0587839		0.898097	0.159518	0.0531728		0.397788	0.504458	0.168153
																				91,182,365	1.97824	0.694671	0.231557		1.02635	0.236264	0.0787546		1.17079	0.376267	0.125422		0	0	0

## Sheet: 3.AreaBelowCurve
Species	22oC	4oC	-20oC wet	-20oC dry
D.deminutivum MexM19A	6.9654	19.5585	59.7116	11.595
D.exiguum TNS-C-199	35.0031	134.141	153.544	22.7309
D. medusoides OH592	95.686	201.172	218.33	48.5309
D.myxobasis NT2A	104.865	117.79	145.999	13.8733
D.fasciculatum SH3	93.8977	123.572	206.058	32.9636
D.polycarpum Ohio Wilds	109.627	172.552	197.114	69.2487
A. subglobosum Landolt	117.884	168.552	134.492	31.0173
A.leptosomum FG12	61.4389	156.259	174.283	22.7642
P.filamentosum SU-1	172.878	165.759	187.658	52.8155
P.arachnoideum YA-1	105.243	137.912	170.992	46.4024
P.pallidum PN500	140.081	134.776	183.938	32.5074
P.pseudocandidum TNS-C-91	104.167	138.121	237.372	81.009
D.polycephalum MY1-1	80.3732	179.165	204.672	35.0618
D.caveatum WS695	103.822	144.1	162.854	20.5814
D.lacteum	93.1275	188.5	189.765	17.0767
D.tenue Pan52	49.0138	153.654	113.404	10.5476
D.monochasiodes ISF72	110.862	181.39	101.791	41.6628
D.coeruleo-stipes CRLC53B	94.8141	148.784	159.88	32.7968
D.lavandulum B15	135.964	120.062	74.7765	11.3323
P.violaceum P6	57.5596	273.433	199.879	87.6284
D.purpureum TNS-C-7	51.5286	205.931	275.659	50.3788
D.austroandinum Moreno7	92.4817	128.869	184.063	96.0122
D.capitatum 91HO-50	116.351	143.421	229.058	24.3164
D.mucoroides S28B	99.3707	188.058	214.764	104.791
D.discoideum NC4	65.6905	118.669	205.449	118.682
D.robustum TNS-C-21	74.8518	217.125	168.151	47.0537
D.sphaerocephalum GR11	52.2363	175.177	221.097	57.5387
cD.deminutivum MexM19A	114.473	104.48	109.058	6.09463
cP.filamentosum SU-1	112.702	56.7769	68.8514	4.625
cP.pallidum PN500	57.9432	49.4471	48.8678	5.18571
cP.pseudocandidum TNS-C-91	74.7087	126.583	103.035	6.49228
cD.polycephalum MY1-1	182.761	107.059	117.272	5.40769
Area below curve taxon group means
Group 1						Group 2						Group 3						Group 4						Cysts						Group 1 minus D.deminutivum
Species	22oC	4oC	-20oC wet	-20oC dry		Species	22oC	4oC	-20oC wet	-20oC dry		Species	22oC	4oC	-20oC wet	-20oC dry		Species	22oC	4oC	-20oC wet	-20oC dry		Species	22oC	4oC	-20oC wet	-20oC dry		Species	22oC	4oC	-20oC wet	-20oC dry
D.deminutivum MexM19A	6.9654	19.5585	59.7116	11.595		D.polycarpum Ohio Wilds	109.627	172.552	197.114	69.2487		D.caveatum WS695	103.822	144.1	162.854	20.5814		D.purpureum TNS-C-7	51.5286	205.931	275.659	50.3788		cD.deminutivum MexM19A	114.473	104.48	109.058	6.09463		D.deminutivum MexM19A	6.9654	19.5585	59.7116	11.595
D.exiguum TNS-C-199	35.0031	134.141	153.544	22.7309		A. subglobosum Landolt	117.884	168.552	134.492	31.0173		D.lacteum	93.1275	188.5	189.765	17.0767		D.austroandinum Moreno7	92.4817	128.869	184.063	96.0122		cP.filamentosum SU-1	112.702	56.7769	68.8514	4.625		D.exiguum TNS-C-199	35.0031	134.141	153.544	22.7309
D. medusoides OH592	95.686	201.172	218.33	48.5309		A.leptosomum FG12	61.4389	156.259	174.283	22.7642		D.tenue Pan52	49.0138	153.654	113.404	10.5476		D.capitatum 91HO-50	116.351	143.421	229.058	24.3164		cP.pallidum PN500	57.9432	49.4471	48.8678	5.18571		D. medusoides OH592	95.686	201.172	218.33	48.5309
D.myxobasis NT2A	104.865	117.79	145.999	13.8733		P.filamentosum SU-1	172.878	165.759	187.658	52.8155		D.monochasiodes ISF72	110.862	181.39	101.791	41.6628		D.mucoroides S28B	99.3707	188.058	214.764	104.791		cP.pseudocandidum TNS-C-91	74.7087	126.583	103.035	6.49228		D.myxobasis NT2A	104.865	117.79	145.999	13.8733
D.fasciculatum SH3	93.8977	123.572	206.058	32.9636		P.arachnoideum YA-1	105.243	137.912	170.992	46.4024		D.coeruleo-stipes CRLC53B	94.8141	148.784	159.88	32.7968		D.discoideum NC4	65.6905	118.669	205.449	118.682		cD.polycephalum MY1-1	182.761	107.059	117.272	5.40769		D.fasciculatum SH3	93.8977	123.572	206.058	32.9636
						P.pallidum PN500	140.081	134.776	183.938	32.5074		D.lavandulum B15	135.964	120.062	74.7765	11.3323		D.robustum TNS-C-21	74.8518	217.125	168.151	47.0537
						P.pseudocandidum TNS-C-91	104.167	138.121	237.372	81.009								D.sphaerocephalum GR11	52.2363	175.177	221.097	57.5387
Means	67.2835	119.247	156.729	25.9387		Means	115.903	153.419	183.693	47.9664		Means	97.9338	156.082	133.745	22.3329		Means	78.9301	168.179	214.034	71.2532		Means	108.518	88.8691	89.4168	5.56106		Means	82.363	144.169	180.983	29.5247
SD	43.6111	64.9848	62.7808	15.177		SD	34.3797	16.2147	30.9513	21.339		SD	28.545	25.2653	43.7739	12.4398		SD	24.6884	38.4588	34.5232	35.1182		SD	48.1298	33.8411	29.216	0.740351		SD	43.6111	64.9848	62.7808	15.177
SE	19.5035	29.0621	28.0764	6.78735		SE	12.9943	6.12859	11.6985	8.06537		SE	11.6534	10.3145	17.8706	5.07851		SE	9.33133	14.5361	13.0485	13.2735		SE	21.5243	15.1342	13.0658	0.331095		SE	21.8056	32.4924	31.3904	7.58849
Reorganized
	Means	SD	SE	Means	SD	SE	Means	SD	SE	Means	SD	SE
	22oC			4oC			-20oC wet			-20oC dry
Group 1	67.2835	43.6111	19.5035	119.247	64.9848	29.0621	156.729	62.7808	28.0764	25.9387	15.177	6.78735
grp1-D.deminutivum	82.363	21.8056	43.6111	144.169	32.4924	64.9848	180.983	31.3904	62.7808	29.5247	7.58849	15.177
Group2	115.903	34.3797	12.9943	153.419	16.2147	6.12859	183.693	30.9513	11.6985	47.9664	21.339	8.06537
Group3	97.9338	28.545	11.6534	156.082	25.2653	10.3145	133.745	43.7739	17.8706	22.3329	12.4398	5.07851
Group4	78.9301	24.6884	9.33133	168.179	38.4588	14.5361	214.034	34.5232	13.0485	71.2532	35.1182	13.2735
Cysts	108.518	48.1298	21.5243	88.8691	33.8411	15.1342	89.4168	29.216	13.0658	5.56106	0.740351	0.331095

## Sheet: 4. Rel.fitn.Species
Relative fitness of species per time point - reorganized data from sheet 2 columns U-AJ
		D.deminutivum	D.exiguum	D. medusoides	D.myxobasis	D.fasciculatum	D.polycarpum	A. subglobosum	A.leptosomum	P.filamentosum	P.arachnoideum	P.pallidum	P.pseudocandidum	D.polycephalum	D.caveatum	D.lacteum	D.tenue Pan52	D.monochasiodes	D.coeruleo-stipes	D.lavandulum	P.violaceum	D.purpureum	D.austroandinum	D.capitatum	D.mucoroides	D.discoideum	D.robustum	D.sphaerocephalum	cD.deminutivum	cP.filamentosum	cP.pallidum	cP.pseudocandidum	cD.polycephalum
22oC	Day1	0.99453	0.926054	1.06083	0.899401	1.02136	1.00567	1.03312	1.08108	0.954748	1.07643	1.09784	0.966115	0.98301	1.09741	0.788824	0.855981	1.01201	0.887513	1.08494	1.06491	1.08108	0.997182	0.929718	0.931946	1.15409	1.20759	1.05687	1.14517	0.972763	1.04917	1.04309	1.06083
		1.17923	1.09561	1.03616	1.26839	0.90294	0.967478	0.985623	0.923166	1.15365	1.05303	1.01149	0.909284	1.0936	1.08522	0.612018	0.899878	1.05195	1.06681	0.896885	0.942508	0.94746	1.12448	0.965476	1.1104	0.979229	1.0189	1.08062	0.958743	1.08085	1.03752	1.06438	1.08522
		0.909284	1.14779	1.09784	1.01471	1.05096	0.891099	1.10437	1.11752	1.07409	1.01793	1.07317	1.05704	1.04445	0.987671	0.734422	0.987671	0.719057	0.905442	0.969214	0.930268	1.03249	1.06083	1.06083	1.03109	0.979229	0.956006	1.02125	1.03864	1.03281	1.02586	1.06438	1.03644
	Day7	0.205751	0.607721	1.13395	1.42302	1.17434	1.17024	1.00192	1.00957	0.935124	1.09032	1.22716	0.873101	1.03673	1.1977	0.847778	0.939731	0.989343	1.02732	0.929052	0.832363	1.10135	1.2023	0.900601	1.13613	1.27717	1.12468	1.21128	0.592488	0.771289	1.10101	0.764005	1.16699
		0.3131	0.673421	1.25822	1.19069	1.11842	1.09009	1.1066	0.917788	1.05201	1.19346	1.39803	0.887414	1.28431	0.90595	0.745017	0.787716	0.871963	0.993452	1.25695	0.955676	1.2849	1.30917	1.08072	1.23601	1.32121	1.26725	1.25614	0.614846	0.650302	0.968889	0.884637	1.27447
		0.330991	0.566659	1.05629	1.14712	1.32346	1.12215	0.837425	0.963678	1.13551	1.16399	1.32036	0.801535	1.03673	0.921305	0.770707	0.870633	1.15703	1.06119	1.2023	1.03275	1.20842	1.21566	1.03569	1.11116	1.35057	1.45734	1.33091	0.693099	0.680549	1.18909	1.05888	1.24376
	Day30	0	0.443559	1.17315	0.903898	1.44617	1.29874	1.31418	1.09223	1.37579	1.31509	1.40778	1.10063	1.16862	0.864478	1.03478	1.02472	0.667745	0.930109	1.2257	0.719642	1.00821	0.642033	0.906885	1.26864	1.02806	1.32684	0.985637	0.690771	1.03833	0.842606	0.800624	0.822309
		0	0.33079	1.00251	0.983653	1.33099	1.21069	1.12938	1.32327	1.16942	1.17346	1.62108	0.884434	1.04114	0.759054	0.893673	1.17653	1.03616	1.03862	1.15066	0.910135	0.945196	0.825471	0.783219	1.14863	0.987744	1.15283	1.02671	0.967079	0.78913	0.624899	0.662586	0.934761
		0	0.383416	1.23714	0.784264	1.24141	1.38679	1.25258	1.05022	1.00891	1.41625	1.23714	0.923742	1.27486	0.843393	0.940708	0.948818	1.35852	0.868101	1.10063	0.67731	0.630131	0.843815	0.845052	1.08006	1.06838	1.23984	0.677626	0.813575	0.976029	0.947427	0.865042	0.871507
	Day91	0	0.622738	0.948432	1.04864	0.770983	1.27347	1.4432	0.888761	1.24979	0.885106	1.05551	0.930294	0.68572	1.08875	1.07944	0.340233	1.51923	0.767105	1.27371	0.925957	0.542295	0.868274	1.13819	0.959011	0.939691	1.04517	0.500701	0.737598	1.0187	0.497313	0.580785	1.14923
		0	0.5176	1.132	1.25837	1.11976	1.39976	1.39902	0.677868	1.39779	0.798046	1.17789	1.15582	0.914294	0.877045	0.888289	0.408279	0.990804	0.96722	1.47104	0.910777	0.587486	0.763029	0.990371	1.08196	0.824036	1.01397	0.569425	0.902732	0.929336	0.346963	0.431189	1.25206
		0	0.469075	0.764865	1.37277	0.807697	1.05245	1.56101	0.572422	1.48001	0.870596	1.30027	1.02896	0.868579	0.922409	0.820824	0.503545	0.726589	0.7004	1.20195	0.865238	0.421785	0.578849	1.18253	1.18032	0.722839	0.904777	0.382889	0.770625	0.881678	0.306484	0.483988	1.36698
	Day182	0	0	0.654068	0.843327	0.703687	0.993101	0.412538	0	1.36988	0.713107	1.53368	1.20535	0.254626	1.33769	0.795754	0	1.33909	1.01627	1.32249	0	0	1.13793	1.49651	0.978889	0	0	0	0.937363	0.851983	0.306934	0.765481	1.97978
		0	0	0.857055	0.758994	0.541298	0.605171	0.564525	0	1.63658	0.955564	1.33821	0.955971	0.494274	1.07015	0.961537	0	1.19301	0.967094	1.63989	0	0	0.918102	1.39481	0.688848	0	0	0	1.09562	0.957383	0.281356	0.843327	1.74792
		0	0	0.676623	1.06821	0.487168	0.791378	0.542813	0	1.6487	1.25507	1.81936	1.14994	0.434362	1.18163	1.04443	0	1.02258	0.983485	1.74569	0	0	1.00862	1.39481	0.471317	0	0	0	1.35126	1.0013	0.247252	0.480047	1.82818
	Day365	0	0	0	0	0	0	0.817459	0	2.05757	0	0	0	0	0	0	0	0	0	0	0	0	0	0	0	0	0	0	1.5422	1.04568	0.247253	0.34457	2.72233
		0	0	0	0	0	0	0.861646	0	2.39803	0	0	0	0	0	0	0	0	0	0	0	0	0	0	0	0	0	0	1.37497	1.43446	0.143146	0.225753	2.77677
		0	0	0	0	0	0	1.19305	0	2.51645	0	0	0	0	0	0	0	0	0	0	0	0	0	0	0	0	0	0	1.30065	1.3004	0.169173	0.237634	2.98095
		D.deminutivum	D.exiguum	D. medusoides	D.myxobasis	D.fasciculatum	D.polycarpum	A. subglobosum	A.leptosomum	P.filamentosum	P.arachnoideum	P.pallidum	P.pseudocandidum	D.polycephalum	D.caveatum	D.lacteum	D.tenue Pan52	D.monochasiodes	D.coeruleo-stipes	D.lavandulum	P.violaceum	D.purpureum	D.austroandinum	D.capitatum	D.mucoroides	D.discoideum	D.robustum	D.sphaerocephalum	cD.deminutivum	cP.filamentosum	cP.pallidum	cP.pseudocandidum	cD.polycephalum
4oC	Day1	1.02708	1.045	1.07289	0.735397	0.738339	1.02294	1.07715	0.911067	1.05643	0.99147	0.992114	1.06083	1.14371	0.992261	0.750457	1.07262	0.971498	0.930999	1.15727	1.1218	1.06953	1.09631	1.04864	1.05734	1.02661	1.06473	0.973748	1.05637	1.04917	1.04133	1.03983	0.983901
		0.998146	0.938124	0.976447	0.621284	0.763799	1.08609	1.10163	1.07331	1.10925	1.10163	1.09519	1.06083	0.982098	1.07697	0.931123	1.02547	1.09433	0.997498	0.867953	1.02425	1.10866	1.05374	1.08522	1.10969	0.995813	0.900927	1.00937	1.01626	1.07249	0.971129	1.06083	1.06893
		0.954748	1.11625	1.10905	0.646642	0.891099	1.07346	0.930268	1.12323	0.977198	1.11387	1.04365	1.07275	1.09398	1.08907	0.694868	1.0019	1.1055	1.007	0.898408	1.08522	1.00431	1.12824	0.975477	1.0364	0.975281	1.11153	1.15187	1.08312	1.03752	1.00623	1.03983	1.10537
	Day7	0.182167	1.09164	1.29035	0.790358	1.02596	1.19276	1.04816	1.10015	1.01439	1.21772	1.39539	0.990661	1.28371	1.00573	0.927541	1.32105	0.956217	1.0408	1.26558	1.28983	1.18259	1.16611	1.01344	1.1733	1.27987	1.06086	1.37577	0.982273	0.572525	0.82511	0.872959	0.841306
		0.200384	1.12903	1.16891	0.622707	0.91375	1.22457	1.01733	0.927266	1.11417	1.35644	1.31426	0.885591	1.20543	0.777154	0.875038	1.29136	1.05465	1.06473	1.07383	1.38196	1.42897	1.24653	1.09021	1.21285	1.03424	1.26713	1.301	0.892466	0.587205	0.766173	0.687786	0.673045
		0.282359	1.17389	1.093	0.758425	0.977873	1.11324	0.89402	0.864401	0.914615	1.27937	1.24936	1.08072	1.18978	0.761916	1.0588	1.18746	1.13902	0.945094	1.0163	1.27447	1.33042	1.20632	1.15163	1.18648	1.04717	1.31134	1.21128	0.931757	0.645926	0.928248	0.753919	1.02486
	Day30	0.116733	0.869277	1.18818	0.913536	1.44182	1.46314	1.12179	1.31644	1.2559	1.39695	1.2254	1.09238	1.39728	0.941602	1.16551	1.50827	1.58336	0.96921	0.605609	1.79221	1.73665	1.15953	0.885563	1.4844	1.04737	1.53764	1.6838	0.793871	0.57652	0.675754	1.02616	0.700145
		0.108395	0.903501	1.37579	0.818529	1.2327	1.09189	0.973633	1.16537	1.07323	1.39695	1.35908	1.27788	1.54776	0.983451	1.10543	1.67132	1.40958	0.804937	1.10589	1.87655	1.37579	0.883448	1.03316	1.28527	1.06512	1.7602	1.25258	0.693673	0.491856	0.582686	0.908109	0.686142
		0.183438	0.978793	1.43832	0.869687	1.10063	1.28843	1.29112	1.03589	0.959054	1.50278	1.3368	1.03055	1.44028	0.753282	1.20156	1.73247	1.33234	0.870646	0.763594	1.6657	1.91708	1.4172	0.843393	1.52061	0.923108	1.6388	1.58113	0.616599	0.568456	0.590779	0.817298	0.749156
	Day91	0.0837179	1.14867	1.43516	0.974882	0.820914	1.19027	1.35099	1.43939	1.44112	1.19919	0.99067	1.16775	1.20251	1.02044	1.666	1.15478	1.55098	1.15456	1.09526	2.22285	1.82778	0.871178	1.23996	1.76563	0.954847	1.91531	1.48247	0.773863	0.630316	0.39467	1.24176	0.819468
		0.119597	1.25912	1.70426	1.03778	0.931421	1.28424	1.13847	1.25366	1.58851	1.04739	0.862841	0.931244	1.11001	1.20052	1.58557	1.03784	1.68946	1.01318	0.830884	2.64626	1.76308	0.989975	1.34581	2.10318	0.878459	1.59609	1.36466	0.674366	0.688143	0.354042	1.27649	0.867672
		0.155476	1.18548	1.64446	1.15309	1.01036	1.34689	1.45724	1.39295	1.63764	1.09293	1.00665	1.25644	1.38751	1.30556	1.55111	1.0086	1.77255	1.08387	0.849768	2.6765	1.4234	0.963576	1.0585	1.81756	0.802071	2.01688	1.39411	0.57487	0.740187	0.255375	1.0594	0.735111
	Day182	0.0793494	1.44388	1.93965	0.850046	1.07069	1.32389	1.47712	1.35395	1.88331	1.19363	1.24075	1.43839	1.5002	1.54877	1.8973	1.50862	1.57214	1.61541	1.18328	2.71997	2.07479	1.3104	1.63496	1.79928	0.976083	2.31047	1.25933	0.953526	0.417771	0.325177	1.02424	0.959461
		0.105799	1.30275	1.74128	1.06642	0.931033	1.90886	1.70093	1.46044	1.69015	1.40252	1.41351	1.52557	1.75781	1.79215	1.96506	1.43319	1.83756	1.5633	1.11368	2.38555	2.6233	1.15471	1.41201	2.06726	1.10748	2.63137	1.59225	1.07577	0.281356	0.265276	1.21628	0.879506
		0.171924	1.12905	1.87353	1.17461	0.884481	1.69335	1.54426	1.53651	1.54528	1.08919	1.08369	1.80162	1.51535	1.46027	2.2361	1.36853	1.67423	1.37223	1.29465	2.20719	2.36097	1.21958	1.70927	1.22504	1.01362	2.50301	1.43303	0.929077	0.247252	0.290948	1.42113	1.05718
	Day365	0.201854	1.2759	2.47608	1.43308	1.36776	2.11466	1.98128	1.6579	1.1793	0.847167	1.16503	0.572147	2.34529	1.21573	1.83579	1.10197	1.74515	2.01493	1.06239	3.59007	1.001	0.891129	1.02087	1.69451	1.07439	1.61632	1.89562	1.28746	0.247253	0.104489	0.91454	1.22037
		0.181669	0.961067	2.94707	1.22078	1.08355	1.95959	2.66448	1.39319	1.34145	0.751519	0.848605	0.651982	2.62284	1.38458	2.14606	0.970395	1.52701	1.88237	0.913656	3.40291	1.2012	1.06935	1.19782	1.26602	1.28926	1.30612	2.04144	1.36209	0.15616	0.156734	1.07869	1.24749
		0.121113	1.01078	2.79905	1.32693	1.52763	2.07237	2.0496	1.69969	1.45938	0.655871	0.906138	0.53223	2.12325	1.28327	1.93921	1.21711	1.55817	1.72329	1.18988	3.81126	1.274	0.891129	0.803086	1.63608	1.07439	1.25714	2.16074	1.23148	0.143146	0.195917	1.05524	1.45089
		D.deminutivum	D.exiguum	D. medusoides	D.myxobasis	D.fasciculatum	D.polycarpum	A. subglobosum	A.leptosomum	P.filamentosum	P.arachnoideum	P.pallidum	P.pseudocandidum	D.polycephalum	D.caveatum	D.lacteum	D.tenue Pan52	D.monochasiodes	D.coeruleo-stipes	D.lavandulum	P.violaceum	D.purpureum	D.austroandinum	D.capitatum	D.mucoroides	D.discoideum	D.robustum	D.sphaerocephalum	cD.deminutivum	cP.filamentosum	cP.pallidum	cP.pseudocandidum	cD.polycephalum
-20oC wet	Day1	0.875803	1.057	1.09741	1.09114	0.90729	1.07678	1.01543	1.0855	0.981164	1.03752	1.15396	1.03752	1.11752	1.06083	0.909284	1.07678	1.03301	0.898285	0.603977	1.05238	1.01378	1.06788	0.921572	1.14071	1.15228	0.947728	1.06482	1.08735	1.03148	1.00123	1.03983	1.08494
		1.0485	0.999556	0.987671	1.16691	0.893332	1.07678	0.928744	0.875803	0.880532	1.06083	1.04464	1.00254	1.05678	1.10746	1.07461	0.957141	1.07474	1.02661	0.627207	1.0397	1.07794	1.04673	1.06902	0.98734	1.00962	1.07643	1.12464	1.06083	1.0818	0.953557	1.05033	1.08494
		1.12251	1.07998	1.08522	0.848665	0.767707	1.04089	1.12688	0.98682	1.05664	1.00254	0.959607	1.0958	0.983901	1.04917	1.01261	1.06482	1.04344	1.10361	0.476213	1.19185	1.09077	1.04673	1.14275	1.0161	1.02059	1.00623	1.01696	0.99453	1.00632	1.06083	1.01882	1.02467
	Day7	0.660179	1.20809	1.3666	0.801535	1.03707	1.20532	0.779703	1.02522	1.02964	1.14505	1.33079	1.01293	1.36139	1.23313	0.936859	1.08478	1.15631	1.00192	0.687448	1.46895	1.4544	1.26488	1.25337	1.15885	1.29904	0.972451	1.35598	0.773704	0.681146	0.33022	0.846506	0.880474
		0.699013	1.35277	1.1977	0.753825	1.05465	1.11492	0.810892	0.932018	1.25141	1.26249	1.34609	1.10101	1.23901	1.33589	1.21662	1.03959	0.932934	1.04501	0.438797	1.40508	1.1312	1.2782	1.12958	1.0502	1.24376	0.957717	1.35598	0.86833	1.04548	0.600401	0.701013	0.759029
		0.504843	1.15745	1.32054	0.935124	0.931609	1.12998	1.0604	0.90095	0.950437	1.32121	1.08605	1.04229	1.19312	1.27717	1.01493	0.903987	1.09061	1.03424	0.42417	1.22945	1.30896	1.18499	1.22242	1.12263	1.2714	1.2966	1.25052	0.77927	0.823712	0.525351	0.701013	1.03228
	Day30	0.39816	0.933746	1.53919	1.10063	1.23097	1.6137	1.26337	1.04517	1.3486	1.3909	1.51231	1.29011	1.55432	0.987744	1.18818	1.46888	0.793896	0.813637	0.562365	1.75399	1.93054	1.62718	1.29611	1.47524	1.51811	1.57811	1.59301	0.848401	0.735202	0.267943	0.735569	0.771274
		0.30573	1.07281	1.34943	1.00454	1.18269	1.36544	1.1563	1.21581	1.4356	1.47154	1.32327	1.18932	1.26026	0.786163	1.10778	1.30338	1.06454	1.05033	0.461943	1.88554	1.59769	1.44435	1.18987	1.42551	1.57504	1.39602	1.48957	0.764325	0.778706	0.370998	0.899028	0.757377
		0.4266	1.0397	1.43377	1.05695	1.27924	1.0758	0.85652	0.93852	1.52261	1.41106	1.19725	1.43122	1.38629	0.745847	1.31325	1.19993	0.775853	0.976364	0.36152	1.73206	1.64207	1.33465	1.50858	1.30948	1.49913	1.31509	1.71715	0.61146	0.635145	0.342143	0.690163	0.687893
	Day91	0.214162	1.28945	1.81458	1.3281	1.86949	1.61231	1.09033	1.30027	1.85635	1.24328	1.17497	1.64807	1.73233	1.05534	1.60602	0.712187	0.54348	1.32618	0.576161	1.91832	2.03701	1.70456	1.82859	1.94958	1.42898	1.6106	1.83982	0.734525	0.742541	0.449362	0.651271	0.896977
		0.438522	1.23958	1.78433	1.24039	1.60984	1.45405	1.21319	1.1167	1.43516	1.2722	1.23523	1.79264	1.26535	1.24328	1.51205	0.578652	0.49172	1.17764	0.475333	1.82397	1.83012	1.65211	1.56954	1.85447	1.59229	1.72668	1.95851	0.668747	0.7987	0.473013	0.798892	0.78336
		0.489513	1.18971	1.4819	1.39074	1.73101	1.21665	0.906052	1.45324	1.70036	1.01197	1.0394	1.74927	1.46118	1.24328	1.43516	0.593489	0.69876	1.05033	0.633777	1.85542	2.16432	1.56032	1.49335	1.7356	1.67395	1.9008	2.05743	0.778377	0.555346	0.384323	0.894412	0.705622
	Day182	0.507467	1.41798	1.98424	1.42241	1.88861	1.85215	1.13209	1.50361	2.16198	1.60572	1.48065	2.55778	1.80639	1.5773	1.67515	0.853155	0.744063	1.67373	0.700823	1.39099	3.02679	1.64967	2.33657	2.38367	1.64536	1.17663	1.88132	0.981948	0.524396	0.470747	0.960223	1.04918
		0.597683	1.32344	2.1403	1.53325	2.01622	2.17299	0.928316	2.0449	2.02398	1.52046	1.80639	2.45831	2.0581	1.42809	1.8263	0.98441	1.01116	1.39217	0.753916	1.32144	2.55752	1.32747	2.50133	1.96302	2.06673	1.34777	1.58964	0.981948	0.358797	0.348701	1.17787	1.08444
		0.451082	1.21841	2.00654	1.44088	2.06726	2.01257	1.33587	1.60886	1.49499	1.40678	1.74717	2.33042	1.88043	1.68387	1.77591	0.743776	0.78222	1.51731	0.637112	1.66918	2.83909	1.53368	2.18679	1.64754	1.82595	1.00548	1.76465	1.09105	0.358797	0.331266	1.06265	1.14616
	Day365	0.843406	1.60317	2.96733	1.37453	2.94105	2.6578	1.65882	2.60251	1.68504	2.03008	2.56278	3.72181	2.48142	2.44	2.5376	1.2688	1.22304	2.17265	0.8914	1.76924	4.13638	1.98287	3.33317	2.69301	2.5726	1.61632	3.24545	1.44326	0.407219	0.372561	0.902815	1.77632
		0.671283	2.24444	2.74955	1.07848	2.57099	2.45746	1.50676	2.43727	1.65696	2.17322	2.96957	3.6177	3.21364	2.27733	2.76829	1.38566	1.36864	2.3159	1.06968	2.5654	3.58128	2.08909	3.49777	2.55033	2.71042	1.99183	3.03176	1.40625	0.238715	0.425784	0.785566	1.64175
		0.65407	2.06809	3.25318	1.24765	2.86314	2.13692	1.71411	2.29957	1.4042	2.32938	2.83397	3.47455	2.91533	2.3424	2.65294	1.16863	1.22304	2.3159	1.02106	2.35309	4.10057	2.24253	3.22343	3.0497	2.90949	1.81224	3.05847	1.49877	0.224673	0.399172	0.832465	1.45335
		D.deminutivum	D.exiguum	D. medusoides	D.myxobasis	D.fasciculatum	D.polycarpum	A. subglobosum	A.leptosomum	P.filamentosum	P.arachnoideum	P.pallidum	P.pseudocandidum	D.polycephalum	D.caveatum	D.lacteum	D.tenue Pan52	D.monochasiodes	D.coeruleo-stipes	D.lavandulum	P.violaceum	D.purpureum	D.austroandinum	D.capitatum	D.mucoroides	D.discoideum	D.robustum	D.sphaerocephalum	cD.deminutivum	cP.filamentosum	cP.pallidum	cP.pseudocandidum	cD.polycephalum
-20oC dry	Day1	0.933532	1.01139	0.860134	0.63978	0.911491	1.06932	0.966989	1.02202	1.12398	1.045	1.08441	1.06902	1.01987	1.06083	1.02105	0.774575	0.579757	1.03814	0.691847	1.05258	1.097	0.991946	1.10641	0.996436	0.98842	1.11782	1.02507	1.07881	1.13474	1.05217	1.10589	1.05267
		0.785015	1.06533	0.823271	0.787421	0.988736	1.10751	1.04043	0.918525	1.0482	1.06875	1.06083	1.08131	1.05674	1.097	0.914967	0.521997	0.481075	0.995593	0.810449	0.978277	1.02467	1.02294	1.15614	1.12862	0.955835	1.03891	1.06083	1.06533	0.939097	1.05217	1.05674	1.11387
		1.12448	0.94396	0.761833	0.524948	1.20502	0.980208	0.856826	1.09964	0.985058	1.05687	0.99011	1.01987	1.0936	1.00056	1.07409	0.72406	0.678439	1.0892	0.731381	0.891594	0.964392	1.07461	0.957235	0.986268	0.955835	1.15727	1.12043	1.02487	1.08257	1.02619	0.98301	1.02819
	Day7	0.414126	0.730212	0.820104	0.671389	0.661461	1.05803	0.63198	1.07523	0.77927	0.44862	0.682789	0.696314	0.63442	0.622404	0.325624	0.911799	0.466009	0.942983	0.672095	1.3099	0.698307	1.17107	0.892334	0.985914	0.889075	0.745229	1.3509	0.158496	0.131399	0.0490736	0.154737	0.0770707
		0.387409	0.781157	1.03673	0.402833	0.719825	1.13818	0.724464	0.814568	0.842884	0.687885	0.5492	0.680841	0.851051	0.485779	0.283877	0.636139	0.466009	0.835825	0.771664	1.23193	0.576862	1.22312	0.594889	0.883481	1.05321	0.596183	1.33589	0.181138	0	0.196294	0.232105	0.138727
		0.387409	0.747194	0.773683	0.588756	0.622552	0.993904	0.786121	0.667946	1.00192	0.628069	0.757005	0.80463	0.51063	0.500959	0.36737	0.614934	0.528143	0.739384	0.871234	1.13837	0.789391	1.14505	0.469649	1.11395	1.10792	0.645865	1.23082	0.243404	0.0492747	0.0981472	0.201157	0.169556
	Day30	0.134521	0.435277	0.934897	0.0851001	0.494214	0.902515	0.423319	0.178964	0.698812	0.513353	0.591078	0.828659	0.233724	0.229298	0.321017	0	0.46926	0.456143	0	1.37043	0.8755	0.661092	0.558913	0.967006	0.863975	0.636727	0.865663	0	0	0	0	0
		0.061146	0.489686	0.701173	0.104011	0.454143	0.594339	0.465651	0.246075	0.91719	0.595489	0.631842	0.99864	0.403705	0.354369	0.252227	0	0.76788	0.426714	0	1.86293	0.938036	0.786163	0.236463	0.808769	0.54468	0.727688	0.721386	0	0	0	0	0
		0.0856044	0.481914	0.807411	0.151289	0.480857	0.704402	0.359821	0.335557	1.07006	0.616023	0.672606	0.934897	0.27622	0.187607	0.217833	0	0.57591	0.588571	0	1.54174	0.771274	0.8755	0.408436	1.0725	0.488333	0.682208	0.906885	0	0	0	0.0531191	0
	Day91	0.0175409	0	0.365717	0.0813753	0.229905	1.04193	0.318772	0.192522	0.704768	0.456521	0.175409	0.700958	0.487623	0.119597	0.164446	0	0.39773	0.126632	0	1.32069	0.612935	0.74321	0.0925008	1.05918	0.821668	0.570804	0.699665	0	0	0	0	0
		0.0877045	0	0.274288	0.0542502	0.210746	1.23137	0.455389	0.112304	0.767414	0.559607	0.306966	0.594291	0.304765	0	0.0986675	0	0.275351	0.105527	0	1.19783	0.822229	0.666326	0.138751	0.983523	0.700438	0.684965	0.837627	0	0	0	0	0
		0.0526227	0	0.457147	0.135625	0.172429	0.936684	0.273233	0.096261	0.485507	0.633239	0.233879	0.746673	0.411432	0.0747481	0.120594	0	0.673081	0.15829	0	1.02891	0.568086	0.768838	0.185002	1.26093	0.862078	0.831743	0.571557	0	0	0	0	0
	Day182	0	0	0.247137	0	0.197731	0.186207	0	0	0	0.14475	0	0.67401	0.14978	0.088166	0	0	0.157879	0.12447	0	0	0	0.944635	0	0.706454	1.0923	0	0	0	0	0	0	0
		0	0	0.202203	0	0.084742	0.201724	0	0	0	0.188175	0	0.988548	0.209692	0.0661245	0	0	0.202987	0.186704	0	0	0	1.0454	0	1.04109	1.25117	0	0	0	0	0	0	0
		0	0	0.112335	0	0.141237	0.124138	0	0	0	0.26055	0	0.7489	0.089868	0.044083	0	0	0.248095	0.0933522	0	0	0	0.894255	0	1.11545	1.01286	0	0	0	0	0	0	0
	Day365	0	0	0	0	0	0	0	0	0	0	0	0	0	0	0	0	0	0	0	0	0	0.507519	0	0.170254	1.57625	0	0	0	0	0	0	0
		0	0	0	0	0	0	0	0	0	0	0	0	0	0.0672847	0	0	0	0	0	0	0	0.35757	0	0.170254	2.12188	0	0	0	0	0	0	0
		0	0	0	0	0	0	0	0	0	0	0	0	0	0.0672847	0	0	0	0	0	0	0	0.426778	0	0.208088	1.54594	0	0	0	0	0	0	0

## Sheet: 5. Rel.Fitn.Spec.Means
	1,7,30,91,182 and 365 days																	1,7 and30 days																	91,182 and 365 days
condition	22oC				4oC				-20oC wet				-20oC dry					22oC				4oC				-20oC wet				-20oC dry					22oC				4oC				-20oC wet				-20oC dry
Days of storage	fraction of Tn MeanAllsporesAll cond.				fraction of Tn MeanAllsporesAll cond.				fraction of Tn MeanAllsporesAll cond.				fraction of Tn MeanAllsporesAll cond.				Species	fraction of Tn MeanAllsporesAll cond.				fraction of Tn MeanAllsporesAll cond.				fraction of Tn MeanAllsporesAll cond.				fraction of Tn MeanAllsporesAll cond.				Species	fraction of Tn MeanAllsporesAll cond.				fraction of Tn MeanAllsporesAll cond.				fraction of Tn MeanAllsporesAll cond.				fraction of Tn MeanAllsporesAll cond.
1-365	Mean	SE	SD		Mean	SE	SD		Mean	SE	SD		Mean	SE	SD		1-30	Mean	SE	SD		Mean	SE	SD		Mean	SE	SD		Mean	SE	SD		90-365	Mean	SE	SD		Mean	SE	SD		Mean	SE	SD		Mean	SE	SD
D.deminutivum	0.218494	0.0921259	0.390857		0.292997	0.0769203	0.326345		0.606029	0.0575822	0.244301		0.248395	0.0838843	0.355891		D.deminutivum	0.436987	0.155357	0.46607		0.450383	0.136891	0.410672		0.671259	0.0974973	0.292492		0.479249	0.128339	0.385017		D.deminutivum	0	0	0		0.135611	0.0146422	0.0439266		0.540799	0.059349	0.178047		0.0175409	0.0105408	0.0316223
D.exiguum	0.432468	0.0900558	0.382074		1.10901	0.0358985	0.152305		1.3053	0.0827073	0.350897		0.371451	0.0978283	0.41505		D.exiguum	0.686113	0.101084	0.303251		1.02728	0.0362869	0.108861		1.10012	0.0413708	0.124112		0.742901	0.0786143	0.235843		D.exiguum	0.178824	0.0903652	0.271096		1.19074	0.0499019	0.149706		1.51048	0.129755	0.389264		0	0	0
D. medusoides	0.838286	0.0996384	0.42273		1.6263	0.139443	0.591608		1.7533	0.156357	0.663365		0.509893	0.0850658	0.360904		D. medusoides	1.11734	0.0299695	0.0899084		1.19033	0.0502741	0.150822		1.26417	0.0607868	0.18236		0.835471	0.0332185	0.0996554		D. medusoides	0.559227	0.147738	0.443215		2.06228	0.180533	0.5416		2.24244	0.200981	0.602943		0.184314	0.0561252	0.168376
D.myxobasis	0.886969	0.106039	0.449886		0.945232	0.0575203	0.244038		1.15643	0.0548089	0.232534		0.234821	0.0661985	0.280856		D.myxobasis	1.06835	0.0680397	0.204119		0.752952	0.0355618	0.106685		0.973259	0.0486232	0.14587		0.439503	0.088747	0.266241		D.myxobasis	0.70559	0.186907	0.560721		1.13751	0.0596145	0.178843		1.3396	0.0448865	0.134659		0.030139	0.0165764	0.0497293
D.fasciculatum	0.835592	0.110063	0.466959		1.03966	0.0529059	0.224461		1.60234	0.162171	0.688032		0.420838	0.0865233	0.367087		D.fasciculatum	1.1789	0.0577823	0.173347		1.00955	0.0748502	0.224551		1.03162	0.057575	0.172725		0.726478	0.0862433	0.25873		D.fasciculatum	0.492288	0.136679	0.410036		1.06976	0.0778897	0.233669		2.17307	0.164395	0.493186		0.115199	0.0320138	0.0960414
D.polycarpum	0.903238	0.108713	0.461232		1.41393	0.0866614	0.367673		1.5707	0.1234	0.523541		0.681692	0.108508	0.460363		D.polycarpum	1.12699	0.053107	0.159321		1.17295	0.0457471	0.137241		1.18885	0.0624363	0.187309		0.949822	0.0621417	0.186425		D.polycarpum	0.679482	0.186794	0.560382		1.6549	0.123725	0.371176		1.95255	0.156098	0.468294		0.413561	0.167943	0.503829
A. subglobosum	1.03114	0.0748781	0.317681		1.37886	0.11075	0.469874		1.13799	0.064667	0.274359		0.405722	0.0855607	0.363003		A. subglobosum	1.08502	0.0477526	0.143258		1.05057	0.0394867	0.11846		0.999803	0.055744	0.167232		0.695067	0.0809139	0.242742		A. subglobosum	0.97725	0.1443	0.432899		1.70715	0.153708	0.461123		1.27617	0.0994567	0.29837		0.116377	0.0602953	0.180886
A.leptosomum	0.64542	0.116959	0.496214		1.26138	0.0592755	0.251484		1.4096	0.13307	0.564569		0.375534	0.100471	0.426261		A.leptosomum	1.05317	0.0415915	0.124774		1.05746	0.0473217	0.141965		1.00065	0.0354276	0.106283		0.706503	0.122252	0.366756		A.leptosomum	0.237672	0.121831	0.365492		1.4653	0.0479327	0.143798		1.81855	0.179422	0.538267		0.0445653	0.023883	0.071649
P.filamentosum	1.423	0.111322	0.472298		1.29113	0.0686997	0.291468		1.43754	0.0875241	0.371333		0.57917	0.105595	0.448002		P.filamentosum	1.09547	0.0447811	0.134343		1.05269	0.0340972	0.102292		1.16185	0.0775505	0.232651		0.940819	0.0474759	0.142428		P.filamentosum	1.75053	0.154414	0.463243		1.52957	0.0684297	0.205289		1.71323	0.0868432	0.26053		0.217521	0.111524	0.334571
P.arachnoideum	0.887637	0.105051	0.445692		1.14648	0.0548065	0.232524		1.42757	0.0920556	0.390559		0.494606	0.0820719	0.348201		P.arachnoideum	1.16666	0.0431564	0.129469		1.26191	0.0560788	0.168236		1.23368	0.05903	0.17709		0.740007	0.0824349	0.247305		P.arachnoideum	0.60861	0.159922	0.479765		1.03105	0.0793094	0.237928		1.62146	0.152095	0.456286		0.249205	0.0823176	0.246953
P.pallidum	1.08994	0.127646	0.541556		1.14051	0.0435356	0.184706		1.54467	0.146213	0.620331		0.429785	0.0935558	0.396924		P.pallidum	1.266	0.0644582	0.193375		1.22347	0.0488789	0.146637		1.21711	0.0584036	0.175211		0.779985	0.069532	0.208596		P.pallidum	0.91388	0.239464	0.718392		1.05754	0.062812	0.188436		1.87224	0.246216	0.738649		0.0795837	0.0412804	0.123841
P.pseudocandidum	0.823868	0.0930293	0.39469		1.07942	0.0753675	0.319757		1.86407	0.222923	0.945783		0.698198	0.0833482	0.353617		P.pseudocandidum	0.933699	0.0312992	0.0938976		1.06136	0.034398	0.103194		1.13364	0.0483013	0.144904		0.901576	0.0514297	0.154289		P.pseudocandidum	0.714037	0.181069	0.543208		1.09749	0.151249	0.453747		2.59451	0.274747	0.824242		0.49482	0.128603	0.385809
D.polycephalum	0.756406	0.105205	0.446346		1.4916	0.106774	0.453005		1.66482	0.150582	0.638864		0.429618	0.086439	0.36673		D.polycephalum	1.10705	0.036722	0.110166		1.25378	0.0601605	0.180481		1.23918	0.0591248	0.177374		0.675551	0.113461	0.340384		D.polycephalum	0.405762	0.122282	0.366845		1.72942	0.175198	0.525593		2.09046	0.218126	0.654379		0.183684	0.0613229	0.183969
D.caveatum	0.841103	0.0973247	0.412914		1.14404	0.0666806	0.282902		1.38191	0.119362	0.506408		0.337005	0.0888616	0.377008		D.caveatum	0.962464	0.047036	0.141108		0.93127	0.0444618	0.133385		1.06482	0.0681415	0.204424		0.615422	0.118372	0.355116		D.caveatum	0.719741	0.185369	0.556108		1.35681	0.0748475	0.224542		1.69899	0.175419	0.526258		0.0585876	0.0129859	0.0389578
D.lacteum	0.7199	0.0829659	0.351995		1.41847	0.119368	0.506437		1.53131	0.138995	0.589705		0.286765	0.0836307	0.354815		D.lacteum	0.818658	0.0419139	0.125742		0.967815	0.0594253	0.178276		1.08601	0.0446678	0.134003		0.530895	0.119747	0.359241		D.lacteum	0.621141	0.158301	0.474902		1.86913	0.0790732	0.23722		1.9766	0.17476	0.524279		0.0426341	0.0220358	0.0661074
D.tenue Pan52	0.541319	0.105031	0.445609		1.25627	0.0559647	0.237438		1.02156	0.0609271	0.258492		0.232417	0.0816214	0.34629		D.tenue Pan52	0.94352	0.0376453	0.112936		1.31244	0.0909834	0.27295		1.12214	0.05863	0.17589		0.464834	0.121694	0.365081		D.tenue Pan52	0.139117	0.0708897	0.212669		1.20011	0.0651515	0.195454		0.920973	0.0990437	0.297131		0	0	0
D.monochasiodes	0.869726	0.107783	0.457286		1.42076	0.0695594	0.295115		0.947304	0.0571249	0.24236		0.387089	0.0571734	0.242566		D.monochasiodes	0.984863	0.0708195	0.212459		1.18294	0.0709428	0.212828		0.996149	0.0444814	0.133444		0.556942	0.035541	0.106623		D.monochasiodes	0.754589	0.202592	0.607777		1.65859	0.0372977	0.111893		0.898458	0.106272	0.318816		0.217236	0.0735983	0.220795
D.coeruleo-stipes	0.787785	0.0883846	0.374984		1.22522	0.0877055	0.372103		1.32732	0.114166	0.484365		0.439307	0.0950375	0.40321		D.coeruleo-stipes	0.975395	0.0260651	0.0781952		0.95899	0.0274566	0.0823699		0.994445	0.0294713	0.0884139		0.790283	0.0837851	0.251355		D.coeruleo-stipes	0.600175	0.154018	0.462054		1.49146	0.119239	0.357717		1.6602	0.163779	0.491336		0.0883306	0.0238841	0.0716524
D.lavandulum	1.02617	0.122732	0.520706		1.01599	0.0438267	0.185941		0.633494	0.0468997	0.198978		0.252704	0.0872071	0.369989		D.lavandulum	1.0907	0.0441745	0.132523		0.972715	0.0691905	0.207571		0.51596	0.0362118	0.108636		0.505408	0.127894	0.383681		D.lavandulum	0.96164	0.247034	0.741101		1.05927	0.0539236	0.161771		0.751029	0.0677003	0.203101		0	0	0
P.violaceum	0.598196	0.104786	0.444568		2.12081	0.20842	0.884252		1.63478	0.0980926	0.416172		0.829176	0.150997	0.640628		P.violaceum	0.896173	0.0436696	0.131009		1.39022	0.105182	0.315547		1.41767	0.10517	0.315509		1.26419	0.10077	0.302309		P.violaceum	0.300219	0.150202	0.450606		2.85139	0.200283	0.600849		1.85189	0.134347	0.40304		0.394158	0.198586	0.595757
D.purpureum	0.599489	0.115919	0.491802		1.53908	0.112051	0.475391		2.14002	0.240675	1.0211		0.541037	0.0985797	0.418238		D.purpureum	1.02658	0.0622255	0.186676		1.35044	0.102929	0.308787		1.36082	0.105234	0.315701		0.859492	0.0552365	0.16571		D.purpureum	0.172396	0.0873723	0.262117		1.72772	0.184037	0.552111		2.91923	0.28864	0.865919		0.222583	0.113565	0.340694
D.austroandinum	0.80532	0.0986791	0.41866		1.09547	0.0372069	0.157856		1.5021	0.0828677	0.351578		0.850335	0.0602283	0.255527		D.austroandinum	1.02455	0.0726291	0.217887		1.15083	0.0482906	0.144872		1.25507	0.0654058	0.196217		0.994611	0.0625911	0.187773		D.austroandinum	0.586089	0.155223	0.465669		1.04011	0.0527776	0.158333		1.74914	0.0982347	0.294704		0.706059	0.0793416	0.238025
D.capitatum	0.894745	0.107231	0.454942		1.14161	0.0586951	0.249022		1.81688	0.19689	0.835333		0.377596	0.0969902	0.411494		D.capitatum	0.945355	0.0333959	0.100188		1.01408	0.0330143	0.099043		1.19258	0.0540489	0.162147		0.708942	0.109263	0.32779		D.capitatum	0.844135	0.217055	0.651165		1.26914	0.0973949	0.292185		2.44117	0.253767	0.761301		0.0462504	0.0243761	0.0731283
D.mucoroides	0.856357	0.103079	0.437326		1.46894	0.0811153	0.344143		1.69517	0.148768	0.631169		0.869898	0.0800095	0.339452		D.mucoroides	1.11712	0.0336635	0.10099		1.22959	0.0576619	0.172986		1.18734	0.0589061	0.176718		0.99366	0.0345721	0.103716		D.mucoroides	0.595594	0.164392	0.493177		1.70828	0.101574	0.304721		2.20299	0.161615	0.484844		0.746136	0.148936	0.446808
D.discoideum	0.701792	0.125815	0.53379		1.0314	0.0280492	0.119003		1.66748	0.132166	0.560732		1.04622	0.0918415	0.38965		D.discoideum	1.1273	0.0510008	0.153002		1.04384	0.0329476	0.0988429		1.28766	0.069691	0.209073		0.871921	0.0717637	0.215291		D.discoideum	0.276285	0.139321	0.417964		1.01896	0.0471112	0.141334		2.04731	0.182525	0.547574		1.22051	0.151998	0.455995
D.robustum	0.761956	0.134317	0.569858		1.60032	0.11979	0.508226		1.37415	0.0819983	0.347889		0.52419	0.0979742	0.41567		D.robustum	1.19459	0.0511591	0.153477		1.2948	0.0979887	0.293966		1.17182	0.0767169	0.230151		0.816434	0.0742893	0.222868		D.robustum	0.329325	0.16512	0.495361		1.90585	0.167473	0.502418		1.57648	0.111606	0.334817		0.231946	0.118004	0.354013
D.sphaerocephalum	0.616669	0.12134	0.5148		1.45357	0.0772702	0.327829		1.79976	0.159528	0.676821		0.651485	0.12162	0.515992		D.sphaerocephalum	1.07189	0.0632738	0.189821		1.28228	0.0792513	0.237754		1.32985	0.0801626	0.240488		1.06865	0.071685	0.215055		D.sphaerocephalum	0.161446	0.08224	0.24672		1.62485	0.108444	0.325332		2.26967	0.215706	0.647117		0.234317	0.119239	0.357717
cysts
cD.deminutivum	0.973746	0.0662802	0.281203		0.940494	0.0531565	0.225524		0.965171	0.0622254	0.264		0.208447	0.0936582	0.397358		cD.deminutivum	0.834934	0.0665735	0.19972		0.896266	0.0544366	0.16331		0.865356	0.0520358	0.156107		0.416894	0.162536	0.487607		cD.deminutivum	1.11256	0.0970634	0.29119		0.984723	0.0925013	0.277504		1.06499	0.106102	0.318305		0	0	0
cP.filamentosum	0.967387	0.0456084	0.1935		0.56407	0.0682917	0.289737		0.668232	0.0651435	0.276381		0.185393	0.0946704	0.401653		cP.filamentosum	0.888005	0.0551042	0.165312		0.733519	0.0809877	0.242963		0.868777	0.0577071	0.173121		0.370787	0.171749	0.515248		cP.filamentosum	1.04677	0.0650284	0.195085		0.39462	0.077998	0.233994		0.467687	0.068198	0.204594		0	0	0
cP.pallidum	0.629575	0.0897423	0.380744		0.540559	0.0753184	0.319549		0.505978	0.0573546	0.243335		0.193003	0.0930119	0.394616		cP.pallidum	0.976275	0.0545934	0.16378		0.820827	0.0590211	0.177063		0.605853	0.105777	0.317332		0.386006	0.165696	0.497088		cP.pallidum	0.282875	0.0346048	0.103815		0.260292	0.031444	0.0943321		0.406103	0.0172632	0.0517897		0	0	0
cP.pseudocandidum	0.700023	0.0666758	0.282881		1.02747	0.0438973	0.186241		0.874913	0.0359348	0.152459		0.210375	0.0927159	0.39336		cP.pseudocandidum	0.911959	0.0506441	0.151932		0.911857	0.0461928	0.138578		0.853585	0.0513704	0.154111		0.42075	0.159592	0.478776		cP.pseudocandidum	0.488086	0.071414	0.214242		1.14308	0.0520984	0.156295		0.896241	0.0523015	0.156904		0	0	0
cD.polycephalum	1.51669	0.160625	0.681476		0.948334	0.051288	0.217597		1.03445	0.0738931	0.313502		0.198894	0.0947629	0.402045		cD.polycephalum	1.05514	0.0526919	0.158076		0.870318	0.0587839	0.176352		0.898097	0.0531728	0.159518		0.397788	0.168153	0.504458		cD.polycephalum	1.97824	0.231557	0.694671		1.02635	0.0787546	0.236264		1.17079	0.125422	0.376267		0	0	0
Group means
	1, 7,30,90,180 and 365 days																	1,7 and30 days																	90,180 and 365 days
condition	22oC				4oC				-20oC wet				-20oC dry					22oC				4oC				-20oC wet				-20oC dry					22oC				4oC				-20oC wet				-20oC dry
1-365	Mean	SE	SD		Mean	SE	SD		Mean	SE	SD		Mean	SE	SD		1-30	Mean	SE	SD		Mean	SE	SD		Mean	SE	SD		Mean	SE	SD		90-365	Mean	SE	SD		Mean	SE	SD		Mean	SE	SD		Mean	SE	SD
Group 1	0.642362	0.494137	0.0520866		1.00264	0.544403	0.0573851		1.28468	0.617341	0.0650735		0.35708	0.365763	0.0385548		Group 1	0.897538	0.0455039	0.394075		0.886098	0.0394591	0.341726		1.00809	0.0310718	0.269089		0.644721	0.0344338	0.298206		Group 1	0.387186	0.0523333	0.453219		1.11918	0.0778826	0.674483		1.56128	0.0850086	0.736196		0.0694386	0.0128809	0.111552
Grp1-Ddem	0.748329	0.461042	0.0543343		1.18005	0.431766	0.0508841		1.45434	0.563457	0.0664041		0.384251	0.365554	0.0430809		Grp1-Ddem	1.01268	0.0359167	0.278209		0.995027	0.0280574	0.217332		1.09229	0.0241548	0.187102		0.686088	0.0339386	0.262887		Grp1-Ddem	0.483982	0.0591665	0.458302		1.36507	0.0658931	0.510405		1.8164	0.0752085	0.582562		0.082413	0.0155721	0.120621
group 2	0.972035	0.496578	0.0442387		1.24453	0.329267	0.0293334		1.48459	0.58785	0.0523699		0.523529	0.410673	0.0365857		group 2	1.10386	0.0161808	0.165804		1.12577	0.014886	0.152536		1.13365	0.0183832	0.188372		0.816254	0.0237953	0.24383		group 2	0.840209	0.0643168	0.659051		1.36329	0.0398394	0.408232		1.83553	0.0625596	0.641045		0.230805	0.0318378	0.32624
group 3	0.797667	0.446123	0.0429282		1.2468	0.353031	0.0339704		1.14048	0.50277	0.048379		0.322548	0.35213	0.0338837		group 3	0.962601	0.0163922	0.15551		1.05436	0.024434	0.231802		0.963256	0.0263014	0.249517		0.577297	0.0339145	0.321742		group 3	0.632734	0.0598323	0.567619		1.43923	0.0368815	0.349889		1.31771	0.065325	0.619727		0.067798	0.0127231	0.120702
group 4	0.748047	0.491028	0.0437442		1.33291	0.397484	0.0354107		1.71365	0.69382	0.0618104		0.694394	0.446948	0.0398172		group 4	1.07248	0.0168517	0.172679		1.19512	0.0227674	0.233296		1.25502	0.0218252	0.223642		0.901959	0.0229004	0.23466		group 4	0.42361	0.048045	0.492315		1.4707	0.0463449	0.474893		2.17228	0.0685251	0.702173		0.486829	0.0497733	0.510024
cysts	0.957485	0.502405	0.0529581		0.804186	0.323549	0.0341051		0.809748	0.317955	0.0335154		0.199222	0.388894	0.040993		cysts	0.933263	0.0205734	0.178171		0.846557	0.0215006	0.1862		0.818334	0.0255335	0.221127		0.398445	0.0547395	0.474058		cysts	0.981706	0.0798008	0.691095		0.761814	0.0480838	0.416418		0.801162	0.0455251	0.394259		0	0	0

## Sheet: 6.Rel.Fitn.Groups
1-365 days			-20oC wet																													1-30 days
22oC	Group 1	Gr1-Ddemoup 1	group 2	group 3	group 4	cysts		4oC	Group 1	Gr1-Ddemoup 1	group 2	group 3	group 4	cysts		-20oC wet	Group 1	Gr1-Ddemoup 1	group 2	group 3	group 4	cysts		-20oC dry	Group 1	Gr1-Ddemoup 1	group 2	group 3	group 4	cysts		22oC	Group 1	Gro1-Ddem	group 2	group 3	group 4	cysts		4oC	Group 1	Gro1-Ddem	group 2	group 3	group 4	cysts		-20oC wet	Group 1
Day1	0.99453		1.00567	1.09741	1.08108	1.14517		Day1	1.02708		1.02294	0.992261	1.06953	1.05637		Day1	0.875803		1.07678	1.06083	1.01378	1.08735		Day1	0.933532		1.06932	1.06083	1.097	1.07881		Day1	0.99453		1.00567	1.09741	1.08108	1.14517		Day1	1.02708		1.02294	0.992261	1.06953	1.05637		Day1	0.875803
	1.17923		0.967478	1.08522	0.94746	0.958743			0.998146		1.08609	1.07697	1.10866	1.01626			1.0485		1.07678	1.10746	1.07794	1.06083			0.785015		1.10751	1.097	1.02467	1.06533			1.17923		0.967478	1.08522	0.94746	0.958743			0.998146		1.08609	1.07697	1.10866	1.01626			1.0485
	0.909284		0.891099	0.987671	1.03249	1.03864			0.954748		1.07346	1.08907	1.00431	1.08312			1.12251		1.04089	1.04917	1.09077	0.99453			1.12448		0.980208	1.00056	0.964392	1.02487			0.909284		0.891099	0.987671	1.03249	1.03864			0.954748		1.07346	1.08907	1.00431	1.08312			1.12251
Day7	0.205751		1.17024	1.1977	1.10135	0.592488		Day7	0.182167		1.19276	1.00573	1.18259	0.982273		Day7	0.660179		1.20532	1.23313	1.4544	0.773704		Day7	0.414126		1.05803	0.622404	0.698307	0.158496		Day7	0.205751		1.17024	1.1977	1.10135	0.592488		Day7	0.182167		1.19276	1.00573	1.18259	0.982273		Day7	0.660179
	0.3131		1.09009	0.90595	1.2849	0.614846			0.200384		1.22457	0.777154	1.42897	0.892466			0.699013		1.11492	1.33589	1.1312	0.86833			0.387409		1.13818	0.485779	0.576862	0.181138			0.3131		1.09009	0.90595	1.2849	0.614846			0.200384		1.22457	0.777154	1.42897	0.892466			0.699013
	0.330991		1.12215	0.921305	1.20842	0.693099			0.282359		1.11324	0.761916	1.33042	0.931757			0.504843		1.12998	1.27717	1.30896	0.77927			0.387409		0.993904	0.500959	0.789391	0.243404			0.330991		1.12215	0.921305	1.20842	0.693099			0.282359		1.11324	0.761916	1.33042	0.931757			0.504843
Day30	0		1.29874	0.864478	1.00821	0.690771		Day30	0.116733		1.46314	0.941602	1.73665	0.793871		Day30	0.39816		1.6137	0.987744	1.93054	0.848401		Day30	0.134521		0.902515	0.229298	0.8755	0		Day30	0		1.29874	0.864478	1.00821	0.690771		Day30	0.116733		1.46314	0.941602	1.73665	0.793871		Day30	0.39816
	0		1.21069	0.759054	0.945196	0.967079			0.108395		1.09189	0.983451	1.37579	0.693673			0.30573		1.36544	0.786163	1.59769	0.764325			0.061146		0.594339	0.354369	0.938036	0			0		1.21069	0.759054	0.945196	0.967079			0.108395		1.09189	0.983451	1.37579	0.693673			0.30573
	0		1.38679	0.843393	0.630131	0.813575			0.183438		1.28843	0.753282	1.91708	0.616599			0.4266		1.0758	0.745847	1.64207	0.61146			0.0856044		0.704402	0.187607	0.771274	0			0		1.38679	0.843393	0.630131	0.813575			0.183438		1.28843	0.753282	1.91708	0.616599			0.4266
Day91	0		1.27347	1.08875	0.542295	0.737598		Day91	0.0837179		1.19027	1.02044	1.82778	0.773863		Day91	0.214162		1.61231	1.05534	2.03701	0.734525		Day91	0.0175409		1.04193	0.119597	0.612935	0		Day1	0.926054	0.926054	1.03312	0.788824	0.997182	0.972763		Day1	1.045	1.045	1.07715	0.750457	1.09631	1.04917		Day1	1.057
	0		1.39976	0.877045	0.587486	0.902732			0.119597		1.28424	1.20052	1.76308	0.674366			0.438522		1.45405	1.24328	1.83012	0.668747			0.0877045		1.23137	0	0.822229	0			1.09561	1.09561	0.985623	0.612018	1.12448	1.08085			0.938124	0.938124	1.10163	0.931123	1.05374	1.07249			0.999556
	0		1.05245	0.922409	0.421785	0.770625			0.155476		1.34689	1.30556	1.4234	0.57487			0.489513		1.21665	1.24328	2.16432	0.778377			0.0526227		0.936684	0.0747481	0.568086	0			1.14779	1.14779	1.10437	0.734422	1.06083	1.03281			1.11625	1.11625	0.930268	0.694868	1.12824	1.03752			1.07998
Day182	0		0.993101	1.33769	0	0.937363		Day182	0.0793494		1.32389	1.54877	2.07479	0.953526		Day182	0.507467		1.85215	1.5773	3.02679	0.981948		Day182	0		0.186207	0.088166	0	0		Day7	0.607721	0.607721	1.00192	0.847778	1.2023	0.771289		Day7	1.09164	1.09164	1.04816	0.927541	1.16611	0.572525		Day7	1.20809
	0		0.605171	1.07015	0	1.09562			0.105799		1.90886	1.79215	2.6233	1.07577			0.597683		2.17299	1.42809	2.55752	0.981948			0		0.201724	0.0661245	0	0			0.673421	0.673421	1.1066	0.745017	1.30917	0.650302			1.12903	1.12903	1.01733	0.875038	1.24653	0.587205			1.35277
	0		0.791378	1.18163	0	1.35126			0.171924		1.69335	1.46027	2.36097	0.929077			0.451082		2.01257	1.68387	2.83909	1.09105			0		0.124138	0.044083	0	0			0.566659	0.566659	0.837425	0.770707	1.21566	0.680549			1.17389	1.17389	0.89402	1.0588	1.20632	0.645926			1.15745
Day365	0		0	0	0	1.5422		Day365	0.201854		2.11466	1.21573	1.001	1.28746		Day365	0.843406		2.6578	2.44	4.13638	1.44326		Day365	0		0	0	0	0		Day30	0.443559	0.443559	1.31418	1.03478	0.642033	1.03833		Day30	0.869277	0.869277	1.12179	1.16551	1.15953	0.57652		Day30	0.933746
	0		0	0	0	1.37497			0.181669		1.95959	1.38458	1.2012	1.36209			0.671283		2.45746	2.27733	3.58128	1.40625			0		0	0.0672847	0	0			0.33079	0.33079	1.12938	0.893673	0.825471	0.78913			0.903501	0.903501	0.973633	1.10543	0.883448	0.491856			1.07281
	0		0	0	0	1.30065			0.121113		2.07237	1.28327	1.274	1.23148			0.65407		2.13692	2.3424	4.10057	1.49877			0		0	0.0672847	0	0			0.383416	0.383416	1.25258	0.940708	0.843815	0.976029			0.978793	0.978793	1.29112	1.20156	1.4172	0.568456			1.0397
Day1	0.926054	0.926054	1.03312	0.788824	0.997182	0.972763		Day1	1.045	1.045	1.07715	0.750457	1.09631	1.04917		Day1	1.057	1.057	1.01543	0.909284	1.06788	1.03148		Day1	1.01139	1.01139	0.966989	1.02105	0.991946	1.13474		Day1	1.06083	1.06083	1.08108	0.855981	0.929718	1.04917		Day1	1.07289	1.07289	0.911067	1.07262	1.04864	1.04133		Day1	1.09741
	1.09561	1.09561	0.985623	0.612018	1.12448	1.08085			0.938124	0.938124	1.10163	0.931123	1.05374	1.07249			0.999556	0.999556	0.928744	1.07461	1.04673	1.0818			1.06533	1.06533	1.04043	0.914967	1.02294	0.939097			1.03616	1.03616	0.923166	0.899878	0.965476	1.03752			0.976447	0.976447	1.07331	1.02547	1.08522	0.971129			0.987671
	1.14779	1.14779	1.10437	0.734422	1.06083	1.03281			1.11625	1.11625	0.930268	0.694868	1.12824	1.03752			1.07998	1.07998	1.12688	1.01261	1.04673	1.00632			0.94396	0.94396	0.856826	1.07409	1.07461	1.08257			1.09784	1.09784	1.11752	0.987671	1.06083	1.02586			1.10905	1.10905	1.12323	1.0019	0.975477	1.00623			1.08522
Day7	0.607721	0.607721	1.00192	0.847778	1.2023	0.771289		Day7	1.09164	1.09164	1.04816	0.927541	1.16611	0.572525		Day7	1.20809	1.20809	0.779703	0.936859	1.26488	0.681146		Day7	0.730212	0.730212	0.63198	0.325624	1.17107	0.131399		Day7	1.13395	1.13395	1.00957	0.939731	0.900601	1.10101		Day7	1.29035	1.29035	1.10015	1.32105	1.01344	0.82511		Day7	1.3666
	0.673421	0.673421	1.1066	0.745017	1.30917	0.650302			1.12903	1.12903	1.01733	0.875038	1.24653	0.587205			1.35277	1.35277	0.810892	1.21662	1.2782	1.04548			0.781157	0.781157	0.724464	0.283877	1.22312	0			1.25822	1.25822	0.917788	0.787716	1.08072	0.968889			1.16891	1.16891	0.927266	1.29136	1.09021	0.766173			1.1977
	0.566659	0.566659	0.837425	0.770707	1.21566	0.680549			1.17389	1.17389	0.89402	1.0588	1.20632	0.645926			1.15745	1.15745	1.0604	1.01493	1.18499	0.823712			0.747194	0.747194	0.786121	0.36737	1.14505	0.0492747			1.05629	1.05629	0.963678	0.870633	1.03569	1.18909			1.093	1.093	0.864401	1.18746	1.15163	0.928248			1.32054
Day30	0.443559	0.443559	1.31418	1.03478	0.642033	1.03833		Day30	0.869277	0.869277	1.12179	1.16551	1.15953	0.57652		Day30	0.933746	0.933746	1.26337	1.18818	1.62718	0.735202		Day30	0.435277	0.435277	0.423319	0.321017	0.661092	0		Day30	1.17315	1.17315	1.09223	1.02472	0.906885	0.842606		Day30	1.18818	1.18818	1.31644	1.50827	0.885563	0.675754		Day30	1.53919
	0.33079	0.33079	1.12938	0.893673	0.825471	0.78913			0.903501	0.903501	0.973633	1.10543	0.883448	0.491856			1.07281	1.07281	1.1563	1.10778	1.44435	0.778706			0.489686	0.489686	0.465651	0.252227	0.786163	0			1.00251	1.00251	1.32327	1.17653	0.783219	0.624899			1.37579	1.37579	1.16537	1.67132	1.03316	0.582686			1.34943
	0.383416	0.383416	1.25258	0.940708	0.843815	0.976029			0.978793	0.978793	1.29112	1.20156	1.4172	0.568456			1.0397	1.0397	0.85652	1.31325	1.33465	0.635145			0.481914	0.481914	0.359821	0.217833	0.8755	0			1.23714	1.23714	1.05022	0.948818	0.845052	0.947427			1.43832	1.43832	1.03589	1.73247	0.843393	0.590779			1.43377
Day91	0.622738	0.622738	1.4432	1.07944	0.868274	1.0187		Day91	1.14867	1.14867	1.35099	1.666	0.871178	0.630316		Day91	1.28945	1.28945	1.09033	1.60602	1.70456	0.742541		Day91	0	0	0.318772	0.164446	0.74321	0		Day1	0.899401	0.899401	0.954748	1.01201	0.931946	1.04309		Day1	0.735397	0.735397	1.05643	0.971498	1.05734	1.03983		Day1	1.09114
	0.5176	0.5176	1.39902	0.888289	0.763029	0.929336			1.25912	1.25912	1.13847	1.58557	0.989975	0.688143			1.23958	1.23958	1.21319	1.51205	1.65211	0.7987			0	0	0.455389	0.0986675	0.666326	0			1.26839	1.26839	1.15365	1.05195	1.1104	1.06438			0.621284	0.621284	1.10925	1.09433	1.10969	1.06083			1.16691
	0.469075	0.469075	1.56101	0.820824	0.578849	0.881678			1.18548	1.18548	1.45724	1.55111	0.963576	0.740187			1.18971	1.18971	0.906052	1.43516	1.56032	0.555346			0	0	0.273233	0.120594	0.768838	0			1.01471	1.01471	1.07409	0.719057	1.03109	1.06438			0.646642	0.646642	0.977198	1.1055	1.0364	1.03983			0.848665
Day182	0	0	0.412538	0.795754	1.13793	0.851983		Day182	1.44388	1.44388	1.47712	1.8973	1.3104	0.417771		Day182	1.41798	1.41798	1.13209	1.67515	1.64967	0.524396		Day182	0	0	0	0	0.944635	0		Day7	1.42302	1.42302	0.935124	0.989343	1.13613	0.764005		Day7	0.790358	0.790358	1.01439	0.956217	1.1733	0.872959		Day7	0.801535
	0	0	0.564525	0.961537	0.918102	0.957383			1.30275	1.30275	1.70093	1.96506	1.15471	0.281356			1.32344	1.32344	0.928316	1.8263	1.32747	0.358797			0	0	0	0	1.0454	0			1.19069	1.19069	1.05201	0.871963	1.23601	0.884637			0.622707	0.622707	1.11417	1.05465	1.21285	0.687786			0.753825
	0	0	0.542813	1.04443	1.00862	1.0013			1.12905	1.12905	1.54426	2.2361	1.21958	0.247252			1.21841	1.21841	1.33587	1.77591	1.53368	0.358797			0	0	0	0	0.894255	0			1.14712	1.14712	1.13551	1.15703	1.11116	1.05888			0.758425	0.758425	0.914615	1.13902	1.18648	0.753919			0.935124
Day365	0	0	0.817459	0	0	1.04568		Day365	1.2759	1.2759	1.98128	1.83579	0.891129	0.247253		Day365	1.60317	1.60317	1.65882	2.5376	1.98287	0.407219		Day365	0	0	0	0	0.507519	0		Day30	0.903898	0.903898	1.37579	0.667745	1.26864	0.800624		Day30	0.913536	0.913536	1.2559	1.58336	1.4844	1.02616		Day30	1.10063
	0	0	0.861646	0	0	1.43446			0.961067	0.961067	2.66448	2.14606	1.06935	0.15616			2.24444	2.24444	1.50676	2.76829	2.08909	0.238715			0	0	0	0	0.35757	0			0.983653	0.983653	1.16942	1.03616	1.14863	0.662586			0.818529	0.818529	1.07323	1.40958	1.28527	0.908109			1.00454
	0	0	1.19305	0	0	1.3004			1.01078	1.01078	2.0496	1.93921	0.891129	0.143146			2.06809	2.06809	1.71411	2.65294	2.24253	0.224673			0	0	0	0	0.426778	0			0.784264	0.784264	1.00891	1.35852	1.08006	0.865042			0.869687	0.869687	0.959054	1.33234	1.52061	0.817298			1.05695
Day1	1.06083	1.06083	1.08108	0.855981	0.929718	1.04917		Day1	1.07289	1.07289	0.911067	1.07262	1.04864	1.04133		Day1	1.09741	1.09741	1.0855	1.07678	0.921572	1.00123		Day1	0.860134	0.860134	1.02202	0.774575	1.10641	1.05217		Day1	1.02136	1.02136	1.07643	0.887513	1.15409	1.06083		Day1	0.738339	0.738339	0.99147	0.930999	1.02661	0.983901		Day1	0.90729
	1.03616	1.03616	0.923166	0.899878	0.965476	1.03752			0.976447	0.976447	1.07331	1.02547	1.08522	0.971129			0.987671	0.987671	0.875803	0.957141	1.06902	0.953557			0.823271	0.823271	0.918525	0.521997	1.15614	1.05217			0.90294	0.90294	1.05303	1.06681	0.979229	1.08522			0.763799	0.763799	1.10163	0.997498	0.995813	1.06893			0.893332
	1.09784	1.09784	1.11752	0.987671	1.06083	1.02586			1.10905	1.10905	1.12323	1.0019	0.975477	1.00623			1.08522	1.08522	0.98682	1.06482	1.14275	1.06083			0.761833	0.761833	1.09964	0.72406	0.957235	1.02619			1.05096	1.05096	1.01793	0.905442	0.979229	1.03644			0.891099	0.891099	1.11387	1.007	0.975281	1.10537			0.767707
Day7	1.13395	1.13395	1.00957	0.939731	0.900601	1.10101		Day7	1.29035	1.29035	1.10015	1.32105	1.01344	0.82511		Day7	1.3666	1.3666	1.02522	1.08478	1.25337	0.33022		Day7	0.820104	0.820104	1.07523	0.911799	0.892334	0.0490736		Day7	1.17434	1.17434	1.09032	1.02732	1.27717	1.16699		Day7	1.02596	1.02596	1.21772	1.0408	1.27987	0.841306		Day7	1.03707
	1.25822	1.25822	0.917788	0.787716	1.08072	0.968889			1.16891	1.16891	0.927266	1.29136	1.09021	0.766173			1.1977	1.1977	0.932018	1.03959	1.12958	0.600401			1.03673	1.03673	0.814568	0.636139	0.594889	0.196294			1.11842	1.11842	1.19346	0.993452	1.32121	1.27447			0.91375	0.91375	1.35644	1.06473	1.03424	0.673045			1.05465
	1.05629	1.05629	0.963678	0.870633	1.03569	1.18909			1.093	1.093	0.864401	1.18746	1.15163	0.928248			1.32054	1.32054	0.90095	0.903987	1.22242	0.525351			0.773683	0.773683	0.667946	0.614934	0.469649	0.0981472			1.32346	1.32346	1.16399	1.06119	1.35057	1.24376			0.977873	0.977873	1.27937	0.945094	1.04717	1.02486			0.931609
Day30	1.17315	1.17315	1.09223	1.02472	0.906885	0.842606		Day30	1.18818	1.18818	1.31644	1.50827	0.885563	0.675754		Day30	1.53919	1.53919	1.04517	1.46888	1.29611	0.267943		Day30	0.934897	0.934897	0.178964	0	0.558913	0		Day30	1.44617	1.44617	1.31509	0.930109	1.02806	0.822309		Day30	1.44182	1.44182	1.39695	0.96921	1.04737	0.700145		Day30	1.23097
	1.00251	1.00251	1.32327	1.17653	0.783219	0.624899			1.37579	1.37579	1.16537	1.67132	1.03316	0.582686			1.34943	1.34943	1.21581	1.30338	1.18987	0.370998			0.701173	0.701173	0.246075	0	0.236463	0			1.33099	1.33099	1.17346	1.03862	0.987744	0.934761			1.2327	1.2327	1.39695	0.804937	1.06512	0.686142			1.18269
	1.23714	1.23714	1.05022	0.948818	0.845052	0.947427			1.43832	1.43832	1.03589	1.73247	0.843393	0.590779			1.43377	1.43377	0.93852	1.19993	1.50858	0.342143			0.807411	0.807411	0.335557	0	0.408436	0			1.24141	1.24141	1.41625	0.868101	1.06838	0.871507			1.10063	1.10063	1.50278	0.870646	0.923108	0.749156			1.27924
Day91	0.948432	0.948432	0.888761	0.340233	1.13819	0.497313		Day91	1.43516	1.43516	1.43939	1.15478	1.23996	0.39467		Day91	1.81458	1.81458	1.30027	0.712187	1.82859	0.449362		Day91	0.365717	0.365717	0.192522	0	0.0925008	0		Day1			1.09784	1.08494	1.20759			Day1			0.992114	1.15727	1.06473			Day1
	1.132	1.132	0.677868	0.408279	0.990371	0.346963			1.70426	1.70426	1.25366	1.03784	1.34581	0.354042			1.78433	1.78433	1.1167	0.578652	1.56954	0.473013			0.274288	0.274288	0.112304	0	0.138751	0					1.01149	0.896885	1.0189						1.09519	0.867953	0.900927
	0.764865	0.764865	0.572422	0.503545	1.18253	0.306484			1.64446	1.64446	1.39295	1.0086	1.0585	0.255375			1.4819	1.4819	1.45324	0.593489	1.49335	0.384323			0.457147	0.457147	0.096261	0	0.185002	0					1.07317	0.969214	0.956006						1.04365	0.898408	1.11153
Day182	0.654068	0.654068	0	0	1.49651	0.306934		Day182	1.93965	1.93965	1.35395	1.50862	1.63496	0.325177		Day182	1.98424	1.98424	1.50361	0.853155	2.33657	0.470747		Day182	0.247137	0.247137	0	0	0	0		Day7			1.22716	0.929052	1.12468			Day7			1.39539	1.26558	1.06086			Day7
	0.857055	0.857055	0	0	1.39481	0.281356			1.74128	1.74128	1.46044	1.43319	1.41201	0.265276			2.1403	2.1403	2.0449	0.98441	2.50133	0.348701			0.202203	0.202203	0	0	0	0					1.39803	1.25695	1.26725						1.31426	1.07383	1.26713
	0.676623	0.676623	0	0	1.39481	0.247252			1.87353	1.87353	1.53651	1.36853	1.70927	0.290948			2.00654	2.00654	1.60886	0.743776	2.18679	0.331266			0.112335	0.112335	0	0	0	0					1.32036	1.2023	1.45734						1.24936	1.0163	1.31134
Day365	0	0	0	0	0	0.247253		Day365	2.47608	2.47608	1.6579	1.10197	1.02087	0.104489		Day365	2.96733	2.96733	2.60251	1.2688	3.33317	0.372561		Day365	0	0	0	0	0	0		Day30			1.40778	1.2257	1.32684			Day30			1.2254	0.605609	1.53764			Day30
	0	0	0	0	0	0.143146			2.94707	2.94707	1.39319	0.970395	1.19782	0.156734			2.74955	2.74955	2.43727	1.38566	3.49777	0.425784			0	0	0	0	0	0					1.62108	1.15066	1.15283						1.35908	1.10589	1.7602
	0	0	0	0	0	0.169173			2.79905	2.79905	1.69969	1.21711	0.803086	0.195917			3.25318	3.25318	2.29957	1.16863	3.22343	0.399172			0	0	0	0	0	0					1.23714	1.10063	1.23984						1.3368	0.763594	1.6388
Day1	0.899401	0.899401	0.954748	1.01201	0.931946	1.04309		Day1	0.735397	0.735397	1.05643	0.971498	1.05734	1.03983		Day1	1.09114	1.09114	0.981164	1.03301	1.14071	1.03983		Day1	0.63978	0.63978	1.12398	0.579757	0.996436	1.10589		Day1			0.966115		1.05687			Day1			1.06083		0.973748			Day1
	1.26839	1.26839	1.15365	1.05195	1.1104	1.06438			0.621284	0.621284	1.10925	1.09433	1.10969	1.06083			1.16691	1.16691	0.880532	1.07474	0.98734	1.05033			0.787421	0.787421	1.0482	0.481075	1.12862	1.05674					0.909284		1.08062						1.06083		1.00937
	1.01471	1.01471	1.07409	0.719057	1.03109	1.06438			0.646642	0.646642	0.977198	1.1055	1.0364	1.03983			0.848665	0.848665	1.05664	1.04344	1.0161	1.01882			0.524948	0.524948	0.985058	0.678439	0.986268	0.98301					1.05704		1.02125						1.07275		1.15187
Day7	1.42302	1.42302	0.935124	0.989343	1.13613	0.764005		Day7	0.790358	0.790358	1.01439	0.956217	1.1733	0.872959		Day7	0.801535	0.801535	1.02964	1.15631	1.15885	0.846506		Day7	0.671389	0.671389	0.77927	0.466009	0.985914	0.154737		Day7			0.873101		1.21128			Day7			0.990661		1.37577			Day7
	1.19069	1.19069	1.05201	0.871963	1.23601	0.884637			0.622707	0.622707	1.11417	1.05465	1.21285	0.687786			0.753825	0.753825	1.25141	0.932934	1.0502	0.701013			0.402833	0.402833	0.842884	0.466009	0.883481	0.232105					0.887414		1.25614						0.885591		1.301
	1.14712	1.14712	1.13551	1.15703	1.11116	1.05888			0.758425	0.758425	0.914615	1.13902	1.18648	0.753919			0.935124	0.935124	0.950437	1.09061	1.12263	0.701013			0.588756	0.588756	1.00192	0.528143	1.11395	0.201157					0.801535		1.33091						1.08072		1.21128
Day30	0.903898	0.903898	1.37579	0.667745	1.26864	0.800624		Day30	0.913536	0.913536	1.2559	1.58336	1.4844	1.02616		Day30	1.10063	1.10063	1.3486	0.793896	1.47524	0.735569		Day30	0.0851001	0.0851001	0.698812	0.46926	0.967006	0		Day30			1.10063		0.985637			Day30			1.09238		1.6838			Day30
	0.983653	0.983653	1.16942	1.03616	1.14863	0.662586			0.818529	0.818529	1.07323	1.40958	1.28527	0.908109			1.00454	1.00454	1.4356	1.06454	1.42551	0.899028			0.104011	0.104011	0.91719	0.76788	0.808769	0					0.884434		1.02671						1.27788		1.25258
	0.784264	0.784264	1.00891	1.35852	1.08006	0.865042			0.869687	0.869687	0.959054	1.33234	1.52061	0.817298			1.05695	1.05695	1.52261	0.775853	1.30948	0.690163			0.151289	0.151289	1.07006	0.57591	1.0725	0.0531191					0.923742		0.677626						1.03055		1.58113
Day91	1.04864	1.04864	1.24979	1.51923	0.959011	0.580785		Day91	0.974882	0.974882	1.44112	1.55098	1.76563	1.24176		Day91	1.3281	1.3281	1.85635	0.54348	1.94958	0.651271		Day91	0.0813753	0.0813753	0.704768	0.39773	1.05918	0		Means	0.897538	1.01268	1.10386	0.962601	1.07248	0.933263	4oC	Means	0.886098	0.995027	1.12577	1.05436	1.19512	0.846557	-20oC	Means	1.00809
	1.25837	1.25837	1.39779	0.990804	1.08196	0.431189			1.03778	1.03778	1.58851	1.68946	2.10318	1.27649			1.24039	1.24039	1.43516	0.49172	1.85447	0.798892			0.0542502	0.0542502	0.767414	0.275351	0.983523	0		SD	0.394075	0.278209	0.165804	0.15551	0.172679	0.178171		SD	0.341726	0.217332	0.152536	0.231802	0.233296	0.1862		SD	0.269089
	1.37277	1.37277	1.48001	0.726589	1.18032	0.483988			1.15309	1.15309	1.63764	1.77255	1.81756	1.0594			1.39074	1.39074	1.70036	0.69876	1.7356	0.894412			0.135625	0.135625	0.485507	0.673081	1.26093	0		SE	0.0587452	0.0463682	0.0208894	0.0211622	0.0217554	0.0265602		SE	0.0509414	0.036222	0.0192177	0.0315442	0.0293926	0.0277571		SE	0.0401135
Day182	0.843327	0.843327	1.36988	1.33909	0.978889	0.765481		Day182	0.850046	0.850046	1.88331	1.57214	1.79928	1.02424		Day182	1.42241	1.42241	2.16198	0.744063	2.38367	0.960223		Day182	0	0	0	0.157879	0.706454	0		n	45	36	63	54	63	45		n	45	36	63	54	63	45		n	45
	0.758994	0.758994	1.63658	1.19301	0.688848	0.843327			1.06642	1.06642	1.69015	1.83756	2.06726	1.21628			1.53325	1.53325	2.02398	1.01116	1.96302	1.17787			0	0	0	0.202987	1.04109	0
	1.06821	1.06821	1.6487	1.02258	0.471317	0.480047			1.17461	1.17461	1.54528	1.67423	1.22504	1.42113			1.44088	1.44088	1.49499	0.78222	1.64754	1.06265			0	0	0	0.248095	1.11545	0		22oC	Means	0.897538	1.01268	1.10386	0.962601	1.07248	0.933263	4oC	Means	0.886098	0.995027	1.12577	1.05436	1.19512	0.846557	-20oC	Means
Day365	0	0	2.05757	0	0	0.34457		Day365	1.43308	1.43308	1.1793	1.74515	1.69451	0.91454		Day365	1.37453	1.37453	1.68504	1.22304	2.69301	0.902815		Day365	0	0	0	0	0.170254	0			SD	0.394075	0.278209	0.165804	0.15551	0.172679	0.178171		SD	0.341726	0.217332	0.152536	0.231802	0.233296	0.1862		SD
	0	0	2.39803	0	0	0.225753			1.22078	1.22078	1.34145	1.52701	1.26602	1.07869			1.07848	1.07848	1.65696	1.36864	2.55033	0.785566			0	0	0	0	0.170254	0			SE	0.0587452	0.0463682	0.0208894	0.0211622	0.0217554	0.0265602		SE	0.0509414	0.036222	0.0192177	0.0315442	0.0293926	0.0277571		SE
	0	0	2.51645	0	0	0.237634			1.32693	1.32693	1.45938	1.55817	1.63608	1.05524			1.24765	1.24765	1.4042	1.22304	3.0497	0.832465			0	0	0	0	0.208088	0
Day1	1.02136	1.02136	1.07643	0.887513	1.15409	1.06083		Day1	0.738339	0.738339	0.99147	0.930999	1.02661	0.983901		Day1	0.90729	0.90729	1.03752	0.898285	1.15228	1.08494		Day1	0.911491	0.911491	1.045	1.03814	0.98842	1.05267			22oC			4oC			-20oC			freeze			freeze+horse
	0.90294	0.90294	1.05303	1.06681	0.979229	1.08522			0.763799	0.763799	1.10163	0.997498	0.995813	1.06893			0.893332	0.893332	1.06083	1.02661	1.00962	1.08494			0.988736	0.988736	1.06875	0.995593	0.955835	1.11387			Means	SD	SE	Means	SD	SE	Means	SD	SE	Means	SD	SE	Means	SD	SE
	1.05096	1.05096	1.01793	0.905442	0.979229	1.03644			0.891099	0.891099	1.11387	1.007	0.975281	1.10537			0.767707	0.767707	1.00254	1.10361	1.02059	1.02467			1.20502	1.20502	1.05687	1.0892	0.955835	1.02819		Group 1	0.897538	0.394075	0.0587452	0.886098	0.341726	0.0509414	1.00809	0.269089	0.0401135	0.644721	0.298206	0.0444539	1.13098	0.188549	0.0444413
Day7	1.17434	1.17434	1.09032	1.02732	1.27717	1.16699		Day7	1.02596	1.02596	1.21772	1.0408	1.27987	0.841306		Day7	1.03707	1.03707	1.14505	1.00192	1.29904	0.880474		Day7	0.661461	0.661461	0.44862	0.942983	0.889075	0.0770707		Gro1-Ddem	1.01268	0.278209	0.0463682	0.995027	0.217332	0.036222	1.09229	0.187102	0.0311837	0.686088	0.262887	0.0438145	1.13098	0.188549	0.0444413
	1.11842	1.11842	1.19346	0.993452	1.32121	1.27447			0.91375	0.91375	1.35644	1.06473	1.03424	0.673045			1.05465	1.05465	1.26249	1.04501	1.24376	0.759029			0.719825	0.719825	0.687885	0.835825	1.05321	0.138727		group 2	1.10386	0.165804	0.0208894	1.12577	0.152536	0.0192177	1.13365	0.188372	0.0237327	0.816254	0.24383	0.0307197	1.12041	0.132204	0.0254427
	1.32346	1.32346	1.16399	1.06119	1.35057	1.24376			0.977873	0.977873	1.27937	0.945094	1.04717	1.02486			0.931609	0.931609	1.32121	1.03424	1.2714	1.03228			0.622552	0.622552	0.628069	0.739384	1.10792	0.169556		group 3	0.962601	0.15551	0.0211622	1.05436	0.231802	0.0315442	0.963256	0.249517	0.0339549	0.577297	0.321742	0.0437835	1.14454	0.249985	0.0589221
Day30	1.44617	1.44617	1.31509	0.930109	1.02806	0.822309		Day30	1.44182	1.44182	1.39695	0.96921	1.04737	0.700145		Day30	1.23097	1.23097	1.3909	0.813637	1.51811	0.771274		Day30	0.494214	0.494214	0.513353	0.456143	0.863975	0		group 4	1.07248	0.172679	0.0217554	1.19512	0.233296	0.0293926	1.25502	0.223642	0.0281762	0.901959	0.23466	0.0295643	1.13484	0.185413	0.0309021
	1.33099	1.33099	1.17346	1.03862	0.987744	0.934761			1.2327	1.2327	1.39695	0.804937	1.06512	0.686142			1.18269	1.18269	1.47154	1.05033	1.57504	0.757377			0.454143	0.454143	0.595489	0.426714	0.54468	0		cysts	0.933263	0.178171	0.0265602	0.846557	0.1862	0.0277571	0.818334	0.221127	0.0329636	0.398445	0.474058	0.0706684	0.501216	0.427772	0.0637685
	1.24141	1.24141	1.41625	0.868101	1.06838	0.871507			1.10063	1.10063	1.50278	0.870646	0.923108	0.749156			1.27924	1.27924	1.41106	0.976364	1.49913	0.687893			0.480857	0.480857	0.616023	0.588571	0.488333	0
Day91	0.770983	0.770983	0.885106	0.767105	0.939691	1.14923		Day91	0.820914	0.820914	1.19919	1.15456	0.954847	0.819468		Day91	1.86949	1.86949	1.24328	1.32618	1.42898	0.896977		Day91	0.229905	0.229905	0.456521	0.126632	0.821668	0
	1.11976	1.11976	0.798046	0.96722	0.824036	1.25206			0.931421	0.931421	1.04739	1.01318	0.878459	0.867672			1.60984	1.60984	1.2722	1.17764	1.59229	0.78336			0.210746	0.210746	0.559607	0.105527	0.700438	0
	0.807697	0.807697	0.870596	0.7004	0.722839	1.36698			1.01036	1.01036	1.09293	1.08387	0.802071	0.735111			1.73101	1.73101	1.01197	1.05033	1.67395	0.705622			0.172429	0.172429	0.633239	0.15829	0.862078	0
Day182	0.703687	0.703687	0.713107	1.01627	0	1.97978		Day182	1.07069	1.07069	1.19363	1.61541	0.976083	0.959461		Day182	1.88861	1.88861	1.60572	1.67373	1.64536	1.04918		Day182	0.197731	0.197731	0.14475	0.12447	1.0923	0
	0.541298	0.541298	0.955564	0.967094	0	1.74792			0.931033	0.931033	1.40252	1.5633	1.10748	0.879506			2.01622	2.01622	1.52046	1.39217	2.06673	1.08444			0.084742	0.084742	0.188175	0.186704	1.25117	0
	0.487168	0.487168	1.25507	0.983485	0	1.82818			0.884481	0.884481	1.08919	1.37223	1.01362	1.05718			2.06726	2.06726	1.40678	1.51731	1.82595	1.14616			0.141237	0.141237	0.26055	0.0933522	1.01286	0
Day365	0	0	0	0	0	2.72233		Day365	1.36776	1.36776	0.847167	2.01493	1.07439	1.22037		Day365	2.94105	2.94105	2.03008	2.17265	2.5726	1.77632		Day365	0	0	0	0	1.57625	0
	0	0	0	0	0	2.77677			1.08355	1.08355	0.751519	1.88237	1.28926	1.24749			2.57099	2.57099	2.17322	2.3159	2.71042	1.64175			0	0	0	0	2.12188	0
	0	0	0	0	0	2.98095			1.52763	1.52763	0.655871	1.72329	1.07439	1.45089			2.86314	2.86314	2.32938	2.3159	2.90949	1.45335			0	0	0	0	1.54594	0
Day1			1.09784	1.08494	1.20759			Day1			0.992114	1.15727	1.06473			Day1			1.15396	0.603977	0.947728			Day1			1.08441	0.691847	1.11782
			1.01149	0.896885	1.0189						1.09519	0.867953	0.900927						1.04464	0.627207	1.07643						1.06083	0.810449	1.03891
			1.07317	0.969214	0.956006						1.04365	0.898408	1.11153						0.959607	0.476213	1.00623						0.99011	0.731381	1.15727
Day7			1.22716	0.929052	1.12468			Day7			1.39539	1.26558	1.06086			Day7			1.33079	0.687448	0.972451			Day7			0.682789	0.672095	0.745229
			1.39803	1.25695	1.26725						1.31426	1.07383	1.26713						1.34609	0.438797	0.957717						0.5492	0.771664	0.596183
			1.32036	1.2023	1.45734						1.24936	1.0163	1.31134						1.08605	0.42417	1.2966						0.757005	0.871234	0.645865
Day30			1.40778	1.2257	1.32684			Day30			1.2254	0.605609	1.53764			Day30			1.51231	0.562365	1.57811			Day30			0.591078	0	0.636727
			1.62108	1.15066	1.15283						1.35908	1.10589	1.7602						1.32327	0.461943	1.39602						0.631842	0	0.727688
			1.23714	1.10063	1.23984						1.3368	0.763594	1.6388						1.19725	0.36152	1.31509						0.672606	0	0.682208
Day91			1.05551	1.27371	1.04517			Day91			0.99067	1.09526	1.91531			Day91			1.17497	0.576161	1.6106			Day91			0.175409	0	0.570804
			1.17789	1.47104	1.01397						0.862841	0.830884	1.59609						1.23523	0.475333	1.72668						0.306966	0	0.684965
			1.30027	1.20195	0.904777						1.00665	0.849768	2.01688						1.0394	0.633777	1.9008						0.233879	0	0.831743
Day182			1.53368	1.32249	0			Day182			1.24075	1.18328	2.31047			Day182			1.48065	0.700823	1.17663			Day182			0	0	0
			1.33821	1.63989	0						1.41351	1.11368	2.63137						1.80639	0.753916	1.34777						0	0	0
			1.81936	1.74569	0						1.08369	1.29465	2.50301						1.74717	0.637112	1.00548						0	0	0
Day365			0	0	0			Day365			1.16503	1.06239	1.61632			Day365			2.56278	0.8914	1.61632			Day365			0	0	0
			0	0	0						0.848605	0.913656	1.30612						2.96957	1.06968	1.99183						0	0	0
			0	0	0						0.906138	1.18988	1.25714						2.83397	1.02106	1.81224						0	0	0
Day1			0.966115		1.05687			Day1			1.06083		0.973748			Day1			1.03752		1.06482			Day1			1.06902		1.02507
			0.909284		1.08062						1.06083		1.00937						1.00254		1.12464						1.08131		1.06083
			1.05704		1.02125						1.07275		1.15187						1.0958		1.01696						1.01987		1.12043
Day7			0.873101		1.21128			Day7			0.990661		1.37577			Day7			1.01293		1.35598			Day7			0.696314		1.3509
			0.887414		1.25614						0.885591		1.301						1.10101		1.35598						0.680841		1.33589
			0.801535		1.33091						1.08072		1.21128						1.04229		1.25052						0.80463		1.23082
Day30			1.10063		0.985637			Day30			1.09238		1.6838			Day30			1.29011		1.59301			Day30			0.828659		0.865663
			0.884434		1.02671						1.27788		1.25258						1.18932		1.48957						0.99864		0.721386
			0.923742		0.677626						1.03055		1.58113						1.43122		1.71715						0.934897		0.906885
Day91			0.930294		0.500701			Day91			1.16775		1.48247			Day91			1.64807		1.83982			Day91			0.700958		0.699665
			1.15582		0.569425						0.931244		1.36466						1.79264		1.95851						0.594291		0.837627
			1.02896		0.382889						1.25644		1.39411						1.74927		2.05743						0.746673		0.571557
Day182			1.20535		0			Day182			1.43839		1.25933			Day182			2.55778		1.88132			Day182			0.67401		0
			0.955971		0						1.52557		1.59225						2.45831		1.58964						0.988548		0
			1.14994		0						1.80162		1.43303						2.33042		1.76465						0.7489		0
Day365			0		0			Day365			0.572147		1.89562			Day365			3.72181		3.24545			Day365			0		0
			0		0						0.651982		2.04144						3.6177		3.03176						0		0
22oC			0		0						0.53223		2.16074						3.47455		3.05847						0		0
Means	0.642362	0.748329	0.972035	0.797667	0.748047	0.957485	4oC	Means	1.00264	1.18005	1.24453	1.2468	1.33291	0.804186	-20oC	Means	1.28468	1.45434	1.48459	1.14048	1.71365	0.809748	freeze	Means	0.35708	0.384251	0.523529	0.322548	0.694394	0.199222
SD	0.494137	0.461042	0.496578	0.446123	0.491028	0.502405		SD	0.544403	0.431766	0.329267	0.353031	0.397484	0.323549		SD	0.617341	0.563457	0.58785	0.50277	0.69382	0.317955		SD	0.365763	0.365554	0.410673	0.35213	0.446948	0.388894
SE	0.0520866	0.0543343	0.0442387	0.0429282	0.0437442	0.0529581		SE	0.0573851	0.0508841	0.0293334	0.0339704	0.0354107	0.0341051		SE	0.0650735	0.0664041	0.0523699	0.048379	0.0618104	0.0335154		SE	0.0385548	0.0430809	0.0365857	0.0338837	0.0398172	0.040993
n	90	72	126	108	126	90		n	90	72	126	108	126	90		n	90	72	126	108	126	90		n	90	72	126	108	126	90
Groupwise 1-365 reorganized
	22oC			4oC			-20oC wet			-20oC dry
	Means	SD	SE	Means	SD	SE	Means	SD	SE	Means	SD	SE
Group 1	0.642362	0.494137	0.0520866	1.00264	0.544403	0.0573851	1.28468	0.617341	0.0650735	0.35708	0.365763	0.0385548
Gr1-Ddemoup 1	0.748329	0.461042	0.0543343	1.18005	0.431766	0.0508841	1.45434	0.563457	0.0664041	0.384251	0.365554	0.0430809
group 2	0.972035	0.496578	0.0442387	1.24453	0.329267	0.0293334	1.48459	0.58785	0.0523699	0.523529	0.410673	0.0365857
group 3	0.797667	0.446123	0.0429282	1.2468	0.353031	0.0339704	1.14048	0.50277	0.048379	0.322548	0.35213	0.0338837
group 4	0.748047	0.491028	0.0437442	1.33291	0.397484	0.0354107	1.71365	0.69382	0.0618104	0.694394	0.446948	0.0398172
cysts	0.957485	0.502405	0.0529581	0.804186	0.323549	0.0341051	0.809748	0.317955	0.0335154	0.199222	0.388894	0.040993
[truncated: 44 more columns]

## Sheet: 7.GroupDifferences
22oC	Group 1	Gr1-Ddemoup 1	group 2	group 3	group 4	cysts		4oC	Group 1	Gr1-Ddemoup 1	group 2	group 3	group 4	cysts		-20oCwet	Group 1	Gr1-Ddemoup 1	group 2	group 3	group 4	cysts		-20oCdry	Group 1	Gr1-Ddemoup 1	group 2	group 3	group 4
Day1	0.99453		1.00567	1.09741	1.08108	1.14517		Day1	1.02708		1.02294	0.992261	1.06953	1.05637		Day1	0.875803		1.07678	1.06083	1.01378	1.08735		Day1	0.933532		1.06932	1.06083	1.097
	1.17923		0.967478	1.08522	0.94746	0.958743			0.998146		1.08609	1.07697	1.10866	1.01626			1.0485		1.07678	1.10746	1.07794	1.06083			0.785015		1.10751	1.097	1.02467
	0.909284		0.891099	0.987671	1.03249	1.03864			0.954748		1.07346	1.08907	1.00431	1.08312			1.12251		1.04089	1.04917	1.09077	0.99453			1.12448		0.980208	1.00056	0.964392
Day7	0.205751		1.17024	1.1977	1.10135	0.592488		Day7	0.182167		1.19276	1.00573	1.18259	0.982273		Day7	0.660179		1.20532	1.23313	1.4544	0.773704		Day7	0.414126		1.05803	0.622404	0.698307
	0.3131		1.09009	0.90595	1.2849	0.614846			0.200384		1.22457	0.777154	1.42897	0.892466			0.699013		1.11492	1.33589	1.1312	0.86833			0.387409		1.13818	0.485779	0.576862
	0.330991		1.12215	0.921305	1.20842	0.693099			0.282359		1.11324	0.761916	1.33042	0.931757			0.504843		1.12998	1.27717	1.30896	0.77927			0.387409		0.993904	0.500959	0.789391
Day30	0		1.29874	0.864478	1.00821	0.690771		Day30	0.116733		1.46314	0.941602	1.73665	0.793871		Day30	0.39816		1.6137	0.987744	1.93054	0.848401		Day30	0.134521		0.902515	0.229298	0.8755
	0		1.21069	0.759054	0.945196	0.967079			0.108395		1.09189	0.983451	1.37579	0.693673			0.30573		1.36544	0.786163	1.59769	0.764325			0.061146		0.594339	0.354369	0.938036
	0		1.38679	0.843393	0.630131	0.813575			0.183438		1.28843	0.753282	1.91708	0.616599			0.4266		1.0758	0.745847	1.64207	0.61146			0.0856044		0.704402	0.187607	0.771274
Day91	0		1.27347	1.08875	0.542295	0.737598		Day91	0.0837179		1.19027	1.02044	1.82778	0.773863		Day91	0.214162		1.61231	1.05534	2.03701	0.734525		Day91	0.0175409		1.04193	0.119597	0.612935
	0		1.39976	0.877045	0.587486	0.902732			0.119597		1.28424	1.20052	1.76308	0.674366			0.438522		1.45405	1.24328	1.83012	0.668747			0.0877045		1.23137	0	0.822229
	0		1.05245	0.922409	0.421785	0.770625			0.155476		1.34689	1.30556	1.4234	0.57487			0.489513		1.21665	1.24328	2.16432	0.778377			0.0526227		0.936684	0.0747481	0.568086
Day182	0		0.993101	1.33769	0	0.937363		Day182	0.0793494		1.32389	1.54877	2.07479	0.953526		Day182	0.507467		1.85215	1.5773	3.02679	0.981948		Day182	0		0.186207	0.088166	0
	0		0.605171	1.07015	0	1.09562			0.105799		1.90886	1.79215	2.6233	1.07577			0.597683		2.17299	1.42809	2.55752	0.981948			0		0.201724	0.0661245	0
	0		0.791378	1.18163	0	1.35126			0.171924		1.69335	1.46027	2.36097	0.929077			0.451082		2.01257	1.68387	2.83909	1.09105			0		0.124138	0.044083	0
Day365	0		0	0	0	1.5422		Day365	0.201854		2.11466	1.21573	1.001	1.28746		Day365	0.843406		2.6578	2.44	4.13638	1.44326		Day365	0		0	0	0
	0		0	0	0	1.37497			0.181669		1.95959	1.38458	1.2012	1.36209			0.671283		2.45746	2.27733	3.58128	1.40625			0		0	0.0672847	0
	0		0	0	0	1.30065			0.121113		2.07237	1.28327	1.274	1.23148			0.65407		2.13692	2.3424	4.10057	1.49877			0		0	0.0672847	0
Day1	0.926054	0.926054	1.03312	0.788824	0.997182	0.972763		Day1	1.045	1.045	1.07715	0.750457	1.09631	1.04917		Day1	1.057	1.057	1.01543	0.909284	1.06788	1.03148		Day1	1.01139	1.01139	0.966989	1.02105	0.991946
	1.09561	1.09561	0.985623	0.612018	1.12448	1.08085			0.938124	0.938124	1.10163	0.931123	1.05374	1.07249			0.999556	0.999556	0.928744	1.07461	1.04673	1.0818			1.06533	1.06533	1.04043	0.914967	1.02294
	1.14779	1.14779	1.10437	0.734422	1.06083	1.03281			1.11625	1.11625	0.930268	0.694868	1.12824	1.03752			1.07998	1.07998	1.12688	1.01261	1.04673	1.00632			0.94396	0.94396	0.856826	1.07409	1.07461
Day7	0.607721	0.607721	1.00192	0.847778	1.2023	0.771289		Day7	1.09164	1.09164	1.04816	0.927541	1.16611	0.572525		Day7	1.20809	1.20809	0.779703	0.936859	1.26488	0.681146		Day7	0.730212	0.730212	0.63198	0.325624	1.17107
	0.673421	0.673421	1.1066	0.745017	1.30917	0.650302			1.12903	1.12903	1.01733	0.875038	1.24653	0.587205			1.35277	1.35277	0.810892	1.21662	1.2782	1.04548			0.781157	0.781157	0.724464	0.283877	1.22312
	0.566659	0.566659	0.837425	0.770707	1.21566	0.680549			1.17389	1.17389	0.89402	1.0588	1.20632	0.645926			1.15745	1.15745	1.0604	1.01493	1.18499	0.823712			0.747194	0.747194	0.786121	0.36737	1.14505
Day30	0.443559	0.443559	1.31418	1.03478	0.642033	1.03833		Day30	0.869277	0.869277	1.12179	1.16551	1.15953	0.57652		Day30	0.933746	0.933746	1.26337	1.18818	1.62718	0.735202		Day30	0.435277	0.435277	0.423319	0.321017	0.661092
	0.33079	0.33079	1.12938	0.893673	0.825471	0.78913			0.903501	0.903501	0.973633	1.10543	0.883448	0.491856			1.07281	1.07281	1.1563	1.10778	1.44435	0.778706			0.489686	0.489686	0.465651	0.252227	0.786163
	0.383416	0.383416	1.25258	0.940708	0.843815	0.976029			0.978793	0.978793	1.29112	1.20156	1.4172	0.568456			1.0397	1.0397	0.85652	1.31325	1.33465	0.635145			0.481914	0.481914	0.359821	0.217833	0.8755
Day91	0.622738	0.622738	1.4432	1.07944	0.868274	1.0187		Day91	1.14867	1.14867	1.35099	1.666	0.871178	0.630316		Day91	1.28945	1.28945	1.09033	1.60602	1.70456	0.742541		Day91	0	0	0.318772	0.164446	0.74321
	0.5176	0.5176	1.39902	0.888289	0.763029	0.929336			1.25912	1.25912	1.13847	1.58557	0.989975	0.688143			1.23958	1.23958	1.21319	1.51205	1.65211	0.7987			0	0	0.455389	0.0986675	0.666326
	0.469075	0.469075	1.56101	0.820824	0.578849	0.881678			1.18548	1.18548	1.45724	1.55111	0.963576	0.740187			1.18971	1.18971	0.906052	1.43516	1.56032	0.555346			0	0	0.273233	0.120594	0.768838
Day182	0	0	0.412538	0.795754	1.13793	0.851983		Day182	1.44388	1.44388	1.47712	1.8973	1.3104	0.417771		Day182	1.41798	1.41798	1.13209	1.67515	1.64967	0.524396		Day182	0	0	0	0	0.944635
	0	0	0.564525	0.961537	0.918102	0.957383			1.30275	1.30275	1.70093	1.96506	1.15471	0.281356			1.32344	1.32344	0.928316	1.8263	1.32747	0.358797			0	0	0	0	1.0454
	0	0	0.542813	1.04443	1.00862	1.0013			1.12905	1.12905	1.54426	2.2361	1.21958	0.247252			1.21841	1.21841	1.33587	1.77591	1.53368	0.358797			0	0	0	0	0.894255
Day365	0	0	0.817459	0	0	1.04568		Day365	1.2759	1.2759	1.98128	1.83579	0.891129	0.247253		Day365	1.60317	1.60317	1.65882	2.5376	1.98287	0.407219		Day365	0	0	0	0	0.507519
	0	0	0.861646	0	0	1.43446			0.961067	0.961067	2.66448	2.14606	1.06935	0.15616			2.24444	2.24444	1.50676	2.76829	2.08909	0.238715			0	0	0	0	0.35757
	0	0	1.19305	0	0	1.3004			1.01078	1.01078	2.0496	1.93921	0.891129	0.143146			2.06809	2.06809	1.71411	2.65294	2.24253	0.224673			0	0	0	0	0.426778
Day1	1.06083	1.06083	1.08108	0.855981	0.929718	1.04309		Day1	1.07289	1.07289	0.911067	1.07262	1.04864	1.03983		Day1	1.09741	1.09741	1.0855	1.07678	0.921572	1.03983		Day1	0.860134	0.860134	1.02202	0.774575	1.10641
	1.03616	1.03616	0.923166	0.899878	0.965476	1.06438			0.976447	0.976447	1.07331	1.02547	1.08522	1.06083			0.987671	0.987671	0.875803	0.957141	1.06902	1.05033			0.823271	0.823271	0.918525	0.521997	1.15614
	1.09784	1.09784	1.11752	0.987671	1.06083	1.06438			1.10905	1.10905	1.12323	1.0019	0.975477	1.03983			1.08522	1.08522	0.98682	1.06482	1.14275	1.01882			0.761833	0.761833	1.09964	0.72406	0.957235
Day7	1.13395	1.13395	1.00957	0.939731	0.900601	0.764005		Day7	1.29035	1.29035	1.10015	1.32105	1.01344	0.872959		Day7	1.3666	1.3666	1.02522	1.08478	1.25337	0.846506		Day7	0.820104	0.820104	1.07523	0.911799	0.892334
	1.25822	1.25822	0.917788	0.787716	1.08072	0.884637			1.16891	1.16891	0.927266	1.29136	1.09021	0.687786			1.1977	1.1977	0.932018	1.03959	1.12958	0.701013			1.03673	1.03673	0.814568	0.636139	0.594889
	1.05629	1.05629	0.963678	0.870633	1.03569	1.05888			1.093	1.093	0.864401	1.18746	1.15163	0.753919			1.32054	1.32054	0.90095	0.903987	1.22242	0.701013			0.773683	0.773683	0.667946	0.614934	0.469649
Day30	1.17315	1.17315	1.09223	1.02472	0.906885	0.800624		Day30	1.18818	1.18818	1.31644	1.50827	0.885563	1.02616		Day30	1.53919	1.53919	1.04517	1.46888	1.29611	0.735569		Day30	0.934897	0.934897	0.178964	0	0.558913
	1.00251	1.00251	1.32327	1.17653	0.783219	0.662586			1.37579	1.37579	1.16537	1.67132	1.03316	0.908109			1.34943	1.34943	1.21581	1.30338	1.18987	0.899028			0.701173	0.701173	0.246075	0	0.236463
	1.23714	1.23714	1.05022	0.948818	0.845052	0.865042			1.43832	1.43832	1.03589	1.73247	0.843393	0.817298			1.43377	1.43377	0.93852	1.19993	1.50858	0.690163			0.807411	0.807411	0.335557	0	0.408436
Day91	0.948432	0.948432	0.888761	0.340233	1.13819	0.580785		Day91	1.43516	1.43516	1.43939	1.15478	1.23996	1.24176		Day91	1.81458	1.81458	1.30027	0.712187	1.82859	0.651271		Day91	0.365717	0.365717	0.192522	0	0.0925008
	1.132	1.132	0.677868	0.408279	0.990371	0.431189			1.70426	1.70426	1.25366	1.03784	1.34581	1.27649			1.78433	1.78433	1.1167	0.578652	1.56954	0.798892			0.274288	0.274288	0.112304	0	0.138751
	0.764865	0.764865	0.572422	0.503545	1.18253	0.483988			1.64446	1.64446	1.39295	1.0086	1.0585	1.0594			1.4819	1.4819	1.45324	0.593489	1.49335	0.894412			0.457147	0.457147	0.096261	0	0.185002
Day182	0.654068	0.654068	0	0	1.49651	0.765481		Day182	1.93965	1.93965	1.35395	1.50862	1.63496	1.02424		Day182	1.98424	1.98424	1.50361	0.853155	2.33657	0.960223		Day182	0.247137	0.247137	0	0	0
	0.857055	0.857055	0	0	1.39481	0.843327			1.74128	1.74128	1.46044	1.43319	1.41201	1.21628			2.1403	2.1403	2.0449	0.98441	2.50133	1.17787			0.202203	0.202203	0	0	0
	0.676623	0.676623	0	0	1.39481	0.480047			1.87353	1.87353	1.53651	1.36853	1.70927	1.42113			2.00654	2.00654	1.60886	0.743776	2.18679	1.06265			0.112335	0.112335	0	0	0
Day365	0	0	0	0	0	0.34457		Day365	2.47608	2.47608	1.6579	1.10197	1.02087	0.91454		Day365	2.96733	2.96733	2.60251	1.2688	3.33317	0.902815		Day365	0	0	0	0	0
	0	0	0	0	0	0.225753			2.94707	2.94707	1.39319	0.970395	1.19782	1.07869			2.74955	2.74955	2.43727	1.38566	3.49777	0.785566			0	0	0	0	0
	0	0	0	0	0	0.237634			2.79905	2.79905	1.69969	1.21711	0.803086	1.05524			3.25318	3.25318	2.29957	1.16863	3.22343	0.832465			0	0	0	0	0
Day1	0.899401	0.899401	1.07643	1.01201	0.931946	1.04917		Day1	0.735397	0.735397	0.99147	0.971498	1.05734	1.04133		Day1	1.09114	1.09114	1.03752	1.03301	1.14071	1.00123		Day1	0.63978	0.63978	1.045	0.579757	0.996436
	1.26839	1.26839	1.05303	1.05195	1.1104	1.03752			0.621284	0.621284	1.10163	1.09433	1.10969	0.971129			1.16691	1.16691	1.06083	1.07474	0.98734	0.953557			0.787421	0.787421	1.06875	0.481075	1.12862
	1.01471	1.01471	1.01793	0.719057	1.03109	1.02586			0.646642	0.646642	1.11387	1.1055	1.0364	1.00623			0.848665	0.848665	1.00254	1.04344	1.0161	1.06083			0.524948	0.524948	1.05687	0.678439	0.986268
Day7	1.42302	1.42302	1.09032	0.989343	1.13613	1.10101		Day7	0.790358	0.790358	1.21772	0.956217	1.1733	0.82511		Day7	0.801535	0.801535	1.14505	1.15631	1.15885	0.33022		Day7	0.671389	0.671389	0.44862	0.466009	0.985914
	1.19069	1.19069	1.19346	0.871963	1.23601	0.968889			0.622707	0.622707	1.35644	1.05465	1.21285	0.766173			0.753825	0.753825	1.26249	0.932934	1.0502	0.600401			0.402833	0.402833	0.687885	0.466009	0.883481
	1.14712	1.14712	1.16399	1.15703	1.11116	1.18909			0.758425	0.758425	1.27937	1.13902	1.18648	0.928248			0.935124	0.935124	1.32121	1.09061	1.12263	0.525351			0.588756	0.588756	0.628069	0.528143	1.11395
Day30	0.903898	0.903898	1.31509	0.667745	1.26864	0.842606		Day30	0.913536	0.913536	1.39695	1.58336	1.4844	0.675754		Day30	1.10063	1.10063	1.3909	0.793896	1.47524	0.267943		Day30	0.0851001	0.0851001	0.513353	0.46926	0.967006
	0.983653	0.983653	1.17346	1.03616	1.14863	0.624899			0.818529	0.818529	1.39695	1.40958	1.28527	0.582686			1.00454	1.00454	1.47154	1.06454	1.42551	0.370998			0.104011	0.104011	0.595489	0.76788	0.808769
	0.784264	0.784264	1.41625	1.35852	1.08006	0.947427			0.869687	0.869687	1.50278	1.33234	1.52061	0.590779			1.05695	1.05695	1.41106	0.775853	1.30948	0.342143			0.151289	0.151289	0.616023	0.57591	1.0725
Day91	1.04864	1.04864	0.885106	1.51923	0.959011	0.497313		Day91	0.974882	0.974882	1.19919	1.55098	1.76563	0.39467		Day91	1.3281	1.3281	1.24328	0.54348	1.94958	0.449362		Day91	0.0813753	0.0813753	0.456521	0.39773	1.05918
	1.25837	1.25837	0.798046	0.990804	1.08196	0.346963			1.03778	1.03778	1.04739	1.68946	2.10318	0.354042			1.24039	1.24039	1.2722	0.49172	1.85447	0.473013			0.0542502	0.0542502	0.559607	0.275351	0.983523
	1.37277	1.37277	0.870596	0.726589	1.18032	0.306484			1.15309	1.15309	1.09293	1.77255	1.81756	0.255375			1.39074	1.39074	1.01197	0.69876	1.7356	0.384323			0.135625	0.135625	0.633239	0.673081	1.26093
Day182	0.843327	0.843327	0.713107	1.33909	0.978889	0.306934		Day182	0.850046	0.850046	1.19363	1.57214	1.79928	0.325177		Day182	1.42241	1.42241	1.60572	0.744063	2.38367	0.470747		Day182	0	0	0.14475	0.157879	0.706454
	0.758994	0.758994	0.955564	1.19301	0.688848	0.281356			1.06642	1.06642	1.40252	1.83756	2.06726	0.265276			1.53325	1.53325	1.52046	1.01116	1.96302	0.348701			0	0	0.188175	0.202987	1.04109
	1.06821	1.06821	1.25507	1.02258	0.471317	0.247252			1.17461	1.17461	1.08919	1.67423	1.22504	0.290948			1.44088	1.44088	1.40678	0.78222	1.64754	0.331266			0	0	0.26055	0.248095	1.11545
Day365	0	0	0	0	0	0.247253		Day365	1.43308	1.43308	0.847167	1.74515	1.69451	0.104489		Day365	1.37453	1.37453	2.03008	1.22304	2.69301	0.372561		Day365	0	0	0	0	0.170254
	0	0	0	0	0	0.143146			1.22078	1.22078	0.751519	1.52701	1.26602	0.156734			1.07848	1.07848	2.17322	1.36864	2.55033	0.425784			0	0	0	0	0.170254
	0	0	0	0	0	0.169173			1.32693	1.32693	0.655871	1.55817	1.63608	0.195917			1.24765	1.24765	2.32938	1.22304	3.0497	0.399172			0	0	0	0	0.208088
Day1	1.02136	1.02136	0.954748	1.08494	1.15409	1.06083		Day1	0.738339	0.738339	1.05643	1.15727	1.02661	0.983901		Day1	0.90729	0.90729	0.981164	0.603977	1.15228	1.08494		Day1	0.911491	0.911491	1.12398	0.691847	0.98842
	0.90294	0.90294	1.15365	0.896885	0.979229	1.08522			0.763799	0.763799	1.10925	0.867953	0.995813	1.06893			0.893332	0.893332	0.880532	0.627207	1.00962	1.08494			0.988736	0.988736	1.0482	0.810449	0.955835
	1.05096	1.05096	1.07409	0.969214	0.979229	1.03644			0.891099	0.891099	0.977198	0.898408	0.975281	1.10537			0.767707	0.767707	1.05664	0.476213	1.02059	1.02467			1.20502	1.20502	0.985058	0.731381	0.955835
Day7	1.17434	1.17434	0.935124	0.929052	1.27717	1.16699		Day7	1.02596	1.02596	1.01439	1.26558	1.27987	0.841306		Day7	1.03707	1.03707	1.02964	0.687448	1.29904	0.880474		Day7	0.661461	0.661461	0.77927	0.672095	0.889075
	1.11842	1.11842	1.05201	1.25695	1.32121	1.27447			0.91375	0.91375	1.11417	1.07383	1.03424	0.673045			1.05465	1.05465	1.25141	0.438797	1.24376	0.759029			0.719825	0.719825	0.842884	0.771664	1.05321
	1.32346	1.32346	1.13551	1.2023	1.35057	1.24376			0.977873	0.977873	0.914615	1.0163	1.04717	1.02486			0.931609	0.931609	0.950437	0.42417	1.2714	1.03228			0.622552	0.622552	1.00192	0.871234	1.10792
Day30	1.44617	1.44617	1.37579	1.2257	1.02806	0.822309		Day30	1.44182	1.44182	1.2559	0.605609	1.04737	0.700145		Day30	1.23097	1.23097	1.3486	0.562365	1.51811	0.771274		Day30	0.494214	0.494214	0.698812	0	0.863975
	1.33099	1.33099	1.16942	1.15066	0.987744	0.934761			1.2327	1.2327	1.07323	1.10589	1.06512	0.686142			1.18269	1.18269	1.4356	0.461943	1.57504	0.757377			0.454143	0.454143	0.91719	0	0.54468
	1.24141	1.24141	1.00891	1.10063	1.06838	0.871507			1.10063	1.10063	0.959054	0.763594	0.923108	0.749156			1.27924	1.27924	1.52261	0.36152	1.49913	0.687893			0.480857	0.480857	1.07006	0	0.488333
Day91	0.770983	0.770983	1.24979	1.27371	0.939691	1.14923		Day91	0.820914	0.820914	1.44112	1.09526	0.954847	0.819468		Day91	1.86949	1.86949	1.85635	0.576161	1.42898	0.896977		Day91	0.229905	0.229905	0.704768	0	0.821668
	1.11976	1.11976	1.39779	1.47104	0.824036	1.25206			0.931421	0.931421	1.58851	0.830884	0.878459	0.867672			1.60984	1.60984	1.43516	0.475333	1.59229	0.78336			0.210746	0.210746	0.767414	0	0.700438
	0.807697	0.807697	1.48001	1.20195	0.722839	1.36698			1.01036	1.01036	1.63764	0.849768	0.802071	0.735111			1.73101	1.73101	1.70036	0.633777	1.67395	0.705622			0.172429	0.172429	0.485507	0	0.862078
Day182	0.703687	0.703687	1.36988	1.32249	0	1.97978		Day182	1.07069	1.07069	1.88331	1.18328	0.976083	0.959461		Day182	1.88861	1.88861	2.16198	0.700823	1.64536	1.04918		Day182	0.197731	0.197731	0	0	1.0923
	0.541298	0.541298	1.63658	1.63989	0	1.74792			0.931033	0.931033	1.69015	1.11368	1.10748	0.879506			2.01622	2.01622	2.02398	0.753916	2.06673	1.08444			0.084742	0.084742	0	0	1.25117
	0.487168	0.487168	1.6487	1.74569	0	1.82818			0.884481	0.884481	1.54528	1.29465	1.01362	1.05718			2.06726	2.06726	1.49499	0.637112	1.82595	1.14616			0.141237	0.141237	0	0	1.01286
Day365	0	0	2.05757	0	0	2.72233		Day365	1.36776	1.36776	1.1793	1.06239	1.07439	1.22037		Day365	2.94105	2.94105	1.68504	0.8914	2.5726	1.77632		Day365	0	0	0	0	1.57625
	0	0	2.39803	0	0	2.77677			1.08355	1.08355	1.34145	0.913656	1.28926	1.24749			2.57099	2.57099	1.65696	1.06968	2.71042	1.64175			0	0	0	0	2.12188
	0	0	2.51645	0	0	2.98095			1.52763	1.52763	1.45938	1.18988	1.07439	1.45089			2.86314	2.86314	1.4042	1.02106	2.90949	1.45335			0	0	0	0	1.54594
Day1			0.966115	0.887513	1.20759			Day1			1.06083	0.930999	1.06473			Day1			1.03752	0.898285	0.947728			Day1			1.06902	1.03814	1.11782
			0.909284	1.06681	1.0189						1.06083	0.997498	0.900927						1.00254	1.02661	1.07643						1.08131	0.995593	1.03891
			1.05704	0.905442	0.956006						1.07275	1.007	1.11153						1.0958	1.10361	1.00623						1.01987	1.0892	1.15727
Day7			0.873101	1.02732	1.12468			Day7			0.990661	1.0408	1.06086			Day7			1.01293	1.00192	0.972451			Day7			0.696314	0.942983	0.745229
			0.887414	0.993452	1.26725						0.885591	1.06473	1.26713						1.10101	1.04501	0.957717						0.680841	0.835825	0.596183
			0.801535	1.06119	1.45734						1.08072	0.945094	1.31134						1.04229	1.03424	1.2966						0.80463	0.739384	0.645865
Day30			1.10063	0.930109	1.32684			Day30			1.09238	0.96921	1.53764			Day30			1.29011	0.813637	1.57811			Day30			0.828659	0.456143	0.636727
			0.884434	1.03862	1.15283						1.27788	0.804937	1.7602						1.18932	1.05033	1.39602						0.99864	0.426714	0.727688
			0.923742	0.868101	1.23984						1.03055	0.870646	1.6388						1.43122	0.976364	1.31509						0.934897	0.588571	0.682208
Day91			0.930294	0.767105	1.04517			Day91			1.16775	1.15456	1.91531			Day91			1.64807	1.32618	1.6106			Day91			0.700958	0.126632	0.570804
			1.15582	0.96722	1.01397						0.931244	1.01318	1.59609						1.79264	1.17764	1.72668						0.594291	0.105527	0.684965
			1.02896	0.7004	0.904777						1.25644	1.08387	2.01688						1.74927	1.05033	1.9008						0.746673	0.15829	0.831743
Day182			1.20535	1.01627	0			Day182			1.43839	1.61541	2.31047			Day182			2.55778	1.67373	1.17663			Day182			0.67401	0.12447	0
			0.955971	0.967094	0						1.52557	1.5633	2.63137						2.45831	1.39217	1.34777						0.988548	0.186704	0
			1.14994	0.983485	0						1.80162	1.37223	2.50301						2.33042	1.51731	1.00548						0.7489	0.0933522	0
Day365			0	0	0			Day365			0.572147	2.01493	1.61632			Day365			3.72181	2.17265	1.61632			Day365			0	0	0
			0	0	0						0.651982	1.88237	1.30612						3.6177	2.3159	1.99183						0	0	0
			0	0	0						0.53223	1.72329	1.25714						3.47455	2.3159	1.81224						0	0	0
Day1			1.09784		1.05687			Day1			0.992114		0.973748			Day1			1.15396		1.06482			Day1			1.08441		1.02507
			1.01149		1.08062						1.09519		1.00937						1.04464		1.12464						1.06083		1.06083
			1.07317		1.02125						1.04365		1.15187						0.959607		1.01696						0.99011		1.12043
Day7			1.22716		1.21128			Day7			1.39539		1.37577			Day7			1.33079		1.35598			Day7			0.682789		1.3509
			1.39803		1.25614						1.31426		1.301						1.34609		1.35598						0.5492		1.33589
			1.32036		1.33091						1.24936		1.21128						1.08605		1.25052						0.757005		1.23082
Day30			1.40778		0.985637			Day30			1.2254		1.6838			Day30			1.51231		1.59301			Day30			0.591078		0.865663
			1.62108		1.02671						1.35908		1.25258						1.32327		1.48957						0.631842		0.721386
			1.23714		0.677626						1.3368		1.58113						1.19725		1.71715						0.672606		0.906885
Day91			1.05551		0.500701			Day91			0.99067		1.48247			Day91			1.17497		1.83982			Day91			0.175409		0.699665
			1.17789		0.569425						0.862841		1.36466						1.23523		1.95851						0.306966		0.837627
			1.30027		0.382889						1.00665		1.39411						1.0394		2.05743						0.233879		0.571557
Day182			1.53368		0			Day182			1.24075		1.25933			Day182			1.48065		1.88132			Day182			0		0
			1.33821		0						1.41351		1.59225						1.80639		1.58964						0		0
			1.81936		0						1.08369		1.43303						1.74717		1.76465						0		0
Day365			0		0			Day365			1.16503		1.89562			Day365			2.56278		3.24545			Day365			0		0
			0		0						0.848605		2.04144						2.96957		3.03176						0		0
			0		0						0.906138		2.16074						2.83397		3.05847						0		0
Tests for significant differences between groups
Kruskal-Wallis One Way Analysis of Variance on Ranks
All Pairwise Multiple Comparison Procedures (Dunn's Method) :
Comparison	Diff of Ranks	Q	P	P<0.050				Comparison	Diff of Ranks	Q	P	P<0.050				Comparison	Diff of Ranks	Q	P	P<0.050				Comparison	Diff of Ranks	Q	P	P<0.050
grp2 vs grp1	115.714	4.742	<0.001	Yes				grp4 vs cyst	226.336	9.275	<0.001	Yes				grp4 vs cyst	290.49	11.904	<0.001	Yes				grp4 vs cyst	200.252	8.206	<0.001	Yes
grp2 vs grp1-Ddm	82.888	3.173	0.023	Yes				grp4 vs grp1	130.847	5.362	<0.001	Yes				grp4 vs grp3	173.802	7.496	<0.001	Yes				grp4 vs grp3	134.431	5.798	<0.001	Yes
grp2 vs grp3	75.825	3.27	0.016	Yes				grp4 vs grp1-Ddm	79.223	3.033	0.036	Yes				grp4 vs grp1	123.502	5.061	<0.001	Yes				grp4 vs grp1	118.79	4.868	<0.001	Yes
grp2 vs grp4	74.972	3.366	0.011	Yes				grp4 vs grp3	34.656	1.495	1	No				grp4 vs grp1-Ddm	65.864	2.521	0.175	No				grp4 vs grp1-Ddm	109.302	4.184	<0.001	Yes
grp2 vs cyst	42.437	1.739	1	No				grp4 vs grp2	22.345	1.003	1	Do Not Test				grp4 vs grp2	59.774	2.683	0.109	Do Not Test				grp4 vs grp2	59.075	2.652	0.12	No
cyst vs grp1	73.278	2.78	0.082	No				grp2 vs cyst	203.99	8.359	<0.001	Yes				grp2 vs cyst	230.717	9.455	<0.001	Yes				grp2 vs cyst	141.176	5.785	<0.001	Yes
cyst vs grp1-Ddm	40.451	1.447	1	Do Not Test				grp2 vs grp1	108.502	4.446	<0.001	Yes				grp2 vs grp3	114.028	4.918	<0.001	Yes				grp2 vs grp3	75.356	3.25	0.017	Yes
cyst vs grp3	33.389	1.323	1	Do Not Test				grp2 vs grp1-Ddm	56.878	2.177	0.442	No				grp2 vs grp1	63.728	2.612	0.135	No				grp2 vs grp1	59.715	2.447	0.216	No
cyst vs grp4	32.536	1.333	1	Do Not Test				grp2 vs grp3	12.311	0.531	1	Do Not Test				grp2 vs grp1-Ddm	6.09	0.233	1	Do Not Test				grp2 vs grp1-Ddm	50.226	1.923	0.818	Do Not Test
grp4 vs grp1	40.742	1.67	1	Do Not Test				grp3 vs cyst	191.68	7.596	<0.001	Yes				grp1-Ddm vs cyst	224.626	8.035	<0.001	Yes				grp1-Ddm vs cyst	90.95	3.253	0.017	Yes
grp4 vs grp1-Ddm	7.916	0.303	1	Do Not Test				grp3 vs grp1	96.191	3.812	0.002	Yes				grp1-Ddm vs grp3	107.938	4.012	<0.001	Yes				grp1-Ddm vs grp3	25.13	0.934	1	No
grp4 vs grp3	0.853	0.0368	1	Do Not Test				grp3 vs grp1-Ddm	44.567	1.657	1	Do Not Test				grp1-Ddm vs grp1	57.637	2.062	0.589	Do Not Test				grp1-Ddm vs grp1	9.489	0.339	1	Do Not Test
grp3 vs grp1	39.889	1.581	1	Do Not Test				grp1-Ddm vs cyst	147.112	5.262	<0.001	Yes				grp1 vs cyst	166.989	6.335	<0.001	Yes				grp1 vs cyst	81.461	3.091	0.03	Yes
grp3 vs grp1-Ddm	7.063	0.263	1	Do Not Test				grp1-Ddm vs grp1	51.624	1.847	0.972	No				grp1 vs grp3	50.3	1.993	0.694	No				grp1 vs grp3	15.641	0.62	1	Do Not Test
grp1-Ddm vs grp1	32.826	1.174	1	Do Not Test				grp1 vs cyst	95.489	3.623	0.004	Yes				grp3 vs cyst	116.689	4.624	<0.001	Yes				grp3 vs cyst	65.82	2.608	0.137	No
	group 2	group 3	group 4	cyst					group 2	group 3	group 4	cyst					group 2	group 3	group 4	cyst					group 2	group 3	group 4	cyst
group 1	<0.001	1	1	0.082				group 1	<0.001	0.002	<0.001	0.004				group 1	0.135	0.694	<0.001	<0.001				group 1	0.216	1	<0.001	0.03
gp1-Ddm	0.023	1	1	1				gp1-Ddm	0.442	1	0.036	<0.001				gp1-Ddm		<0.001	0.175	<0.001				gp1-Ddm	0.818	1	<0.001	0.017
group 2		0.016	0.011	1				group 2		1	1	<0.001				group 2		<0.001	0.109	<0.001				group 2		0.017	0.12	<0.001
group 3			1	1				group 3			1	<0.001				group 3			<0.001	<0.001				group 3			<0.001	0.137
group 4				1				group 4				<0.001				group 4				<0.001				group 4				<0.001
grp	2	3	4	c				grp	2	3	4	c				grp	2	3	4	c				grp	2	3	4	c
1	0.001	1	1	0.082				1	0.001	0.002	0.001	0.004				1	0.135	0.694	0.001	0.001				1	0.216	1	0.001	0.03
1-D	0.023	1	1	1				1-D	0.442	1	0.036	0.001				1-D	1	0.001	0.175	0.001				1-D	0.818	1	0.001	0.017
2		0.016	0.011	1				2		1	1	0.001				2		0.001	0.109	0.001				2		0.017	0.12	0.001
3			1	1				3			1	0.001				3			0.001	0.001				3			0.001	0.137
4				1				4				0.001				4				0.001				4				0.001
