# Supplementary material for: Cold climate adaptation is a plausible cause for evolution of multicellular sporulation in Dictyostelia
Source: Sci Rep. 2020 May 29;10:8797. doi: 10.1038/s41598-020-65709-3 (PMC7260361; doi:10.1038/s41598-020-65709-3)
Supplement: Supplementary file 2 — Supplementary spreadsheet Data2_Walls.xlsx. [file 41598_2020_65709_MOESM2_ESM.xlsx]

## Sheet: 1.ToC
Cold climate adaptation is a plausible cause for evolution of multicellular sporulation in Dictyostelia
Hajara M. Lawal1, Christina Schilde1, Koryu Kin1, Matthew W. Brown3, John James1, Alan R Prescott2 and Pauline Schaap1*
Contents
Sheet 2	Exp. Data	Measurements of the width of spore and cyst wall layers and the grayscale of these layers from TEM images
Sheet 3	Reorg. Width	Wall and layer width data shown separate for each species
Sheet 4	Reorg. Greyscale	The same for greyscale data
Sheet 5	Transpose	Data transposed for plots
Sheet 6	Groupwise	Wall width data combinded per taxon group and tested for significant differences between groups
		Used to generate figure S8 and figure 2

## Sheet: 2.Exp.data
Spore walls				Density		Density
		Density		Photoshop		Photoshop
		histogram value		histogram value		histogram value	Complete
	Layer 1	0=black	Layer 2	0=black	Layer 3	0=black	wall
Date and number	thickness	255=white	thickness	255=white	thickness	255=white	thickness
of image	nm	1-255	nm	1-255	nm	1-255	nm
D.deminutivum
160413_1_IPL.tif			22.446	181.903	14.768	147.621	37.214
160413_3_IPL.tif			17.573	168.467	15.258	124.933	32.831
160413_5_IPL.tif			41.069	198.525	23.439	146.345	64.508
160413_7_IPL.tif			32.027	213.633	12.977	151.902	45.004
160413_9_IPL.tif			34.526	202.344	17.676	136.599	52.202
160413_11_IPL.tif			23.732	201.157	12.804	137.658	36.536
160413_13_IPL.tif			15.824	181.395	15.994	139.431	31.818
160413_15_IPL.tif			19.628	176.475	17.994	132.108	37.622
160413_17_IPL.tif			26.538	170.995	12.794	125.43	39.332
160413_19_IPL.tif			34.953	204.013	17.313	142.907	52.266
D.exiguum
Image15.tif	19.2805	107.919	145.879	129.033	21.845	95.372	187.004
Image46.tif	36.6625	115.808	129.331	142.685	14.151	110.707	180.144
Image76.tif	26.9225	108.077	138.553	142.309	22.1985	94.387	187.674
Image87.tif	15.61	113.744	159.086	146.956	22.701	110.498	197.397
Image90.tif	23.5005	99.095	152.746	130.981	19.2795	101.259	195.526
Image92.tif	25.979	111.808	135.677	136.733	29.805	93.383	191.461
Image99.tif	26.907	100.374	95.1355	129.549	14.818	97.894	136.861
Image101.tif	30.632	114.604	192.546	141.032	34.9865	101.571	258.164
Image103.tif	42.524	113.801	149.74	127.53	23.406	103.888	215.671
Image106.tif	36.738	104.738	191.499	135.285	30.9165	92.235	259.153
D.parvisporum
140813B_1_IPL.TIF	28.161	119.367	140.971	162.883	21.807	94.937	190.939
140813B_3_IPL.TIF	33.435	185.748	105.106	208.935	33.019	126.485	171.56
140813B_5_IPL.TIF	45.096	192.993	203.097	221.241	37.565	125.647	285.758
140813B_7_IPL.TIF	18.128	112.31	156.485	179.068	23.422	108.024	198.035
140813B_9_IPL.TIF	17.145	117.619	161.248	186.555	13.403	101.982	191.796
140813B_11_IPL.TIF	26.934	147.028	137.186	200.585	14.338	111.618	178.458
140813B_13_IPL.TIF	19.061	154.305	130.647	194.932	18.854	144.85	168.562
140813B_14_IPL.TIF	14.952	209.975	118.405	113.244	13.924	111.494	147.281
140813B_15_IPL.TIF	40.464	127.067	148.556	156.981	33.406	118.57	222.426
140813B_19_IPL.TIF	35.114	152.486	98.571	211.326	32.31	133.018	165.995
D.mexicanum
040913_1_IPL.TIF	52.248	136.559	85.469	172.617	28.379	63.368	166.096
040913_3_IPL.TIF	23.36	118.157	79.465	191.69	18.726	81.618	121.551
040913_5_IPL.TIF	59.078	128.738	103.158	161.841	19.818	61.807	182.054
040913_7_IPL.TIF	34.165	144.929	83.666	173.961	14.834	81.25	132.665
040913_9_IPL.TIF	48.52	165.281	92.537	156.492	13.889	56.76	154.946
040913_11_IPL.TIF	69.265	113.044	77.235	160.24	23.608	61.334	170.108
040913_13_IPL.TIF	67.349	169.431	111.798	197.783	46.685	90.4	225.832
040913_15_IPL.TIF	75.271	115.944	94.135	170.49	34.231	84.477	203.637
040913_17_IPL.TIF	33.278	117.684	92.932	134.739	16.732	64.823	142.942
040913_19_IPL.TIF	36.731	117.327	106.872	205.125	19.231	69.373	162.834
D.medusoides
Image220.tif	13.5915	145.2	210.766	166.534	10.7405	138.176	235.097
Image228.tif	22.272	140.667	206.341	140.667	25.9895	131.305	254.602
Image229.tif	19.6245	141.281	240.603	162.528	19.243	141.331	279.471
Image239.tif	17.3975	138.699	245.655	161.005	16.6	142.812	279.653
Image240.tif	11.5525	142.031	221.454	165.371	15.458	142.95	248.465
Image244.tif	25.5075	136.887	254.887	159.285	15.8365	129.202	296.231
Image245.tif	16.324	132.939	214.357	159.379	26.0055	141.068	256.687
Image263.tif	25.872	145.546	260.585	159.363	29.486	141.232	315.943
Image285.tif	18.579	155.821	324.269	172.987	24.8985	148.012	367.747
Image321.tif	18.264	163.136	223.268	183.021	21.348	156.614	262.88
D.myxobasis
270513B_1_IPL.TIF	26.748	181.645	138.973	212.312	36.303	125.45	202.024
270513B_3_IPL.TIF	19.206	204.667	133.461	223.655	28.409	145.479	181.076
270513B_5_IPL.TIF	34.514	165.357	112.098	202.105	43.093	124.594	189.705
270513B_7_IPL.TIF	57.631	133.115	111.064	178.53	26.006	123.27	194.701
270513B_9_IPL.TIF	35.921	167.956	126.564	207.208	53.523	117.678	216.008
270513B_13_IPL.TIF	29.109	106.351	143.838	169.029	40.326	119.35	213.273
270513B_15_IPL.TIF	11.748	128.37	104.532	176.025	35.412	107.969	151.692
270513B_17_IPL.TIF	16.328	163.438	130.877	215.497	39.242	116.32	186.447
270513B_19_IPL.TIF	20.287	136.515	121.617	163.042	28.923	108.272	170.827
							0
D.fasciculatum
140813_1_IPL.TIF	81.543	109.583	162.97	167.394	32.821	74.823	277.334
140813_3_IPL.TIF	33.425	130.97	63.897	172.291	22.817	79.52	120.139
140813_5_IPL.TIF	26.868	117.444	69.904	163.763	23.762	73.645	120.534
140813_7_IPL.TIF	15.294	107.532	132.727	217.418	16.359	96.25	164.38
140813_9_IPL.TIF	18.792	100.929	82.217	187.899	14.08	95.601	115.089
140813_11_IPL.TIF	42.944	150.608	113.884	217.287	33.217	107.772	190.045
140813_17_IPL.TIF	30.438	119.155	69.743	180.252	16.488	100.871	116.669
140813_19_IPL.TIF	20.905	118.712	85.523	168.225	20.024	97.346	126.452
310713B_5_IPL.TIF	38.44	112.527	139.249	151.455	14.98	65.432	192.669
310713B_13_IPL.TIF	32.56	105.329	101.033	195.409	23.893	97.78	157.486
D.polycarpum
230713B_1_IPL.TIF	51.279	140.52	277.442	169.59	25.684	89.19	354.405
230713B_3_IPL.TIF	20.508	149.594	262.094	187.745	34.87	108.123	317.472
230713B_5_IPL.TIF	69.909	129.297	302.452	199.209	29.467	119.048	401.828
230713B_7_IPL.TIF	60.934	142.845	255.691	205.474	47.795	107.117	364.42
230713B_9_IPL.TIF	72.933	148.624	249.806	209.594	28.716	107.267	351.455
230713B_11_IPL.TIF	48.436	140.505	189.044	179.494	21.892	109.604	259.372
230713B_13_IPL.TIF	62.644	147.484	233.793	186.185	30.058	112.021	326.495
250713B_11_IPL.TIF	66.303	173.602	215.997	216.734	25.008	107.28	307.308
250713B_17_IPL.TIF	44.342	136.516	155.778	173.973	26.501	112.981	226.621
250713B_19_IPL.TIF	67.584	186.401	143.237	218.217	21.498	120.591	232.319
A.ellipticum
110113_1_IPL.TIF	33.648	196.68	89.843	207.983	26.322	146.665	149.813
110113_3_IPL.TIF	23.85	182.999	102.361	191.821	24.939	133.069	151.15
110113_5_IPL.TIF	17.136	186.14	72.029	200.356	18.31	131.739	107.475
110113_8_IPL.TIF	15.611	138.215	39.362	182.144	17.389	152.112	72.362
110113_10_IPL.TIF	12.926	198.74	30.37	201.007	10.515	179.007	53.811
110113_12_IPL.TIF	15.309	169.132	94.139	222.033	9.746	138.253	119.194
110113_14_IPL.TIF	8.803	167.15	47.58	211.248	8.693	157.233	65.076
110113_16_IPL.TIF	19.934	173.139	41.567	179.242	12.357	114.55	73.858
110113_18_IPL.TIF	17.323	185.393	31.286	191.912	10.711	131.986	59.32
110113_20_IPL.TIF	13.422	196.427	30.281	207.505	6.501	127.745	50.204
A.subglobosum
011013_1_IPL.TIF	26.314	195.412	191.076	195.412	35.819	129.667	253.209
011013_3_IPL.TIF	26.979	173.985	163.155	205.106	78.776	152.641	268.91
011013_5_IPL.TIF	32.416	113.359	83.19	192.768	62.77	167.059	178.376
011013_7_IPL.TIF	50.439	162.035	111.385	192.81	67.767	169.645	229.591
011013_9_IPL.TIF	28.313	154.214	76.585	193.044	67.412	149.813	172.31
011013_11_IPL.TIF	39.305	162.079	148.144	192.455	59.091	125.169	246.54
011013_13_IPL.TIF	13.907	147.41	106.544	174.85	48.534	143.033	168.985
011013_15_IPL.TIF	22.478	168.911	80.019	204.436	42.654	139.001	145.151
011013_17_IPL.TIF	33.897	178.183	137.753	183.906	25.229	111.273	196.879
011013_19_IPL.TIF	17.819	180.164	135	177.512	39.679	120.973	192.498
A.leptosomum
Image12.tif	52.197	134.773	161.134	137.983	50.312	101.45	263.643
Image13.tif	53.561	172.707	101.419	171.272	15.779	52.737	170.759
Image15.tif	55.76	115.257	105.188	163.245	38.051	98.062	198.999
Image19.tif	30.789	158.566	82.883	164.511	30.227	70.976	143.899
Image22.tif	35.838	168.212	111.855	170.51	39.58	68.033	187.273
Image92.tif	32.273	167.566	126.52	171.417	46.34	101.072	205.133
Image93.tif	26.811	135.43	157.212	137.126	51.74	86.871	235.763
Image99.tif	32.871	135.127	62.853	139.7	20.15	99.678	115.874
Image102.tif	29.882	174.231	113.467	179.64	28.839	130.386	172.188
Image104.tif	35.04	164.887	106.961	154.44	45.07	117.921	187.071
D.oculare
020813_1_IPL.THF	16.423	196.777	92.252	211.84	18.902	159.251	127.577
020813_3_IPL.THF	44.137	217.29	120.854	230.701	23.739	166.76	188.73
020813_5_IPL.THF	31.723	209.215	105.231	216.584	23.111	172.847	160.065
020813_7_IPL.THF	29.594	198.591	88.835	214.408	18.927	162.537	137.356
020813_9_IPL.THF	34.407	198.545	100.293	216.888	31.015	157.714	165.715
020813_11_IPL.THF	27.241	195.77	88.376	211.546	75.36	178.651	190.977
020813_13_IPL.THF	59.398	169.853	94.166	179.849	49.131	118.419	202.695
020813_15_IPL.THF	52.794	201.879	88.261	220.52	32.43	153.034	173.485
020813_17_IPL.THF	24.928	177.423	98.585	182.497	18.672	147.258	142.185
020813_19_IPL.THF	31.031	194.583	83.42	207.162	25.003	129.079	139.454
P.arachnoideum
Image328.tif	63.8135	88.826	168.021	112.708	26.902	81.553	258.736
Image334.tif	49.01	96.77	147.822	125.196	11.5755	78.163	208.408
Image335.tif	53.8225	77.799	151.099	115.814	24.3605	79.18	229.282
Image336.tif	54.074	88.586	124.234	135.808	22.0475	71.323	200.356
Image347.tif	57.0715	124.391	159.266	148.215	21.6535	106.839	237.991
Image348.tif	48.3395	114.666	154.86	155.648	24.2275	114.458	227.427
Image352.tif	70.9845	101.593	179.322	130.459	32.6105	93.519	282.917
Image356.tif	71.3015	86.271	151.161	106.57	31.182	84.555	253.645
Image389.tif	73.047	84.532	172.861	106.868	28.9835	88.489	274.891
Image406.tif	58.09	74.692	123.118	98.557	23.781	75.196	204.989
P.equisetoides
110913_1_IPL.TIF	30.833	190.411	106.733	201.113	18.812	145.084	156.378
110913_3_IPL.TIF	21.718	168.079	144.994	207.339	28.077	158.966	194.789
110913_5_IPL.TIF	13.895	161.985	137.45	189.501	32.917	123.58	184.262
110913_7_IPL.TIF	31.799	196.403	179.83	213.265	35.733	122.6	247.362
110913_9_IPL.TIF	33.149	145.124	142.68	193.831	35.247	127.045	211.076
110913_11_IPL.TIF	14.961	174.913	172.6	226.689	17.682	154.608	205.243
110913_13_IPL.TIF	22.122	160.748	110.141	160.748	18.341	122.902	150.604
110913_15_IPL.TIF	17.341	207.163	147.54	234.198	29.073	163.64	193.954
110913_17_IPL.TIF	20.183	173.027	151.524	203.963	20.918	132.31	192.625
110913_19_IPL.TIF	17.017	158.323	159.585	220.871	24.494	168.937	201.096
P.filamentosum
260913_1_IPL.TIF	27.974	147.708	74.242	153.641	21.053	109.786	123.269
260913_3_IPL.TIF	51.371	133.525	78.003	139.618	17.683	91.308	147.057
260913_5_IPL.TIF	31.832	137.717	103.055	177.497	20.666	100.879	155.553
260913_7_IPL.TIF	27.698	143.989	67.096	158.312	16.372	100.152	111.166
260913_9_IPL.TIF	21.009	156.208	109.176	167.122	17.093	115.709	147.278
250713_3_IPL.TIF	26.07	135.044	70.564	137.581	20.538	105.251	117.172
250713_5_IPL.TIF	62.597	187.952	186.521	210.705	24.195	182.505	273.313
250713_7_IPL.TIF	34.979	113.837	85.914	144.125	15.613	75.728	136.506
250713_13_IPL.TIF	65.078	143.141	91.602	156.756	36.646	107.161	193.326
250713_19_IPL.TIF	46.497	195.149	162.369	216.79	34.15	151.912	243.016
P.pseudocandidum							0
Image1.tif	41.843	113.226	158.905	126.642	34.7995	98.574	235.547
Image6.tif	34.126	100.675	153.169	128.377	19.9955	100.773	207.291
Image14.tif	71.5505	97.005	217.176	124.33	34.9065	103.541	323.633
Image21.tif	36.7665	90.494	118.538	110.851	23.458	102.332	178.763
Image26.tif	31.8935	120.076	189.19	139.482	15.865	125.79	236.949
Image27.tif	36.259	119.607	217.811	148.479	13.912	133.149	267.982
Image31.tif	54.685	130.45	200.543	158.557	23.758	135.32	278.986
Image37.tif	44.778	141.396	212.202	159.704	23.4315	123.863	280.412
Image43.tif	71.796	128.864	206.546	146.282	20.513	121.815	298.854
Image52.tif	51.396	102.964	168.62	135.733	22.113	112.542	242.13
P.pallidum PN500
170309_1_IPL_TIF	49.994	130.282	145.447	171.766	18.926	115.249	214.367
170309_2_IPL_TIF	32.176	128.184	222.172	203.233	33.041	131.565	287.389
170309_3_IPL_TIF	40.388	90.795	178.758	129.031	36.413	79.135	255.559
170309_4_IPL_TIF	18.453	136.183	113.136	195.798	14.948	129.09	146.537
170309_5_IPL_TIF	46.705	112.522	231.137	199.969	25.594	124.696	303.436
170309_6_IPL_TIF	30.667	113.264	262.673	167.578	28.992	115.353	322.332
170309_7_IPL_TIF	49.52	143.323	254.261	197.47	20.477	106.646	324.258
170309_9_IPL_TIF	58.735	137.934	287.17	185.056	24.276	186.045	370.181
170309_10_IPL_TIF	57.954	127.638	284.483	177.695	30.914	112.202	373.351
170309_11_IPL_TIF	33.98	152.674	212.759	140.232	25.037	115.869	271.776
D.polycephalum
130913B_1_IPL.TIF	24.829	122.143	80.818	159.108	14.592	114.969	120.239
130913B_3_IPL.TIF	16.858	117.844	79.628	147.765	16.387	93.429	112.873
130913B_5_IPL.TIF	44.211	146.971	101.808	191.502	33.229	117.866	179.248
130913B_7_IPL.TIF	22.02	103.613	105.337	149.166	14.982	102.982	142.339
130913B_9_IPL.TIF	16.592	131.35	145.526	188.974	14.528	98.18	176.646
130913B_11_IPL.TIF	39.37	162.629	140.939	214.109	35.126	142.429	215.435
130913B_13_IPL.TIF	35.116	115.001	102.503	178.95	12.86	103.486	150.479
130913B_15_IPL.TIF	36.366	145.981	69.446	183.491	14.773	112.706	120.585
130913B_17_IPL.TIF	70.379	139.783	116.099	193.447	23.444	130.799	209.922
130913B_19_IPL.TIF	22.22	145.96	139.703	197.681	12.944	127.929	174.867
D.caveatum
190713_1_IPL.TIF	40.507	113.843	72.228	206.465	20.616	104.324	133.351
190713_3_IPL.TIF	45.795	79.496	59.125	142.168	27.351	77.69	132.271
190713_5_IPL.TIF	54.964	103.772	72.616	168.316	27.364	88.688	154.944
190713_7_IPL.TIF	52.108	107.6	64.621	157.681	35.831	84.975	152.56
190713_9_IPL.TIF	52.423	90.88	86.806	148.728	37.261	90.409	176.49
090713_11_IPL.TIF	37.115	106.782	77.458	182.383	24.386	97.186	138.959
090713_13_IPL.TIF	49.6	109.294	63.819	182.781	37.395	105.777	150.814
090713_15_IPL.TIF	58.377	95.014	75.327	148.044	28.141	83.916	161.845
090713_I7_IPL.TIF	48.618	111.779	89.408	174.404	39.103	82.788	177.129
090713_19_IPL.TIF	62.457	133.877	72.008	178.921	29.606	81.376	164.071
D.lacteum
021013_1_IPL.TIF	22.261	138.884	155.274	218.872	28.324	141.645	205.859
021013_3_IPL.TIF	17.857	136.526	155.626	221.112	23.009	143.985	196.492
021013_5_IPL.TIF	22.699	132.902	112.492	215.234	18.516	136.715	153.707
021013_7_IPL.TIF	31.493	152.505	156.202	199.242	44.17	106.149	231.865
021013_9_IPL.TIF	28.32	144.496	147.95	228.681	26.092	154.354	202.362
021013_11_IPL.TIF	26.857	161.635	86.407	222.842	37.45	152.341	150.714
021013_13_IPL.TIF	25.012	106.781	135.063	192.794	20.355	109.267	180.43
021013_15_IPL.TIF	14.106	135.199	115.033	218.339	16.362	120.468	145.501
021013_17_IPL.TIF	23.207	127.885	146.442	204.043	41.851	133.521	211.5
021013_19_IPL.TIF	12.997	124.984	68.115	179.656	17.566	114.906	98.678
D.tenue Pan52
030613_1_IPL.TIF	34.41	160.519	73.558	190.185	33.086	101.137	141.054
030613_3_IPL.TIF	44.292	146.83	52.678	184.665	40.059	126.743	137.029
030613_5_IPL.TIF	48.29	144.128	94.415	180.381	32.046	103.233	174.751
030613_9_IPL.TIF	37.789	115.898	46.232	135.142	24.112	108.612	108.133
030613_11_IPL.TIF	19.232	110.008	37.511	152.387	21.977	118.439	78.72
030613_13_IPL.TIF	30.945	155.338	62.192	182.634	23.679	106.21	116.816
030613_15_IPL.TIF	31.516	111.624	98.632	176.002	25.265	107.695	155.413
030613_19_IPL.TIF	20.771	156.333	69.666	200.926	24.63	134.665	115.067
010813_1_IPL.TIF	30.537	121.582	111.26	183.594	29.912	98.652	171.709
010813_3_IPL.TIF	24.008	123.411	37.32	161.533	21.319	110.618	82.647
D.monochasiodes
190713B_1_IPL_TIF	39.448	112.819	124.936	147.685	21.123	86.952	185.507
190713B_3_IPL_TIF	73.026	113.334	136.419	155.93	29.323	83.632	238.768
190713B_5_IPL_TIF	46.103	85.181	105.341	140.446	17.316	73.181	168.76
190713B_7_IPL_TIF	20.517	107.012	231.81	173.872	15.701	97.701	268.028
190713B_9_IPL_TIF	38.49	109.031	88.046	87.803	21.958	87.803	148.494
190713B_11_IPL_TIF	38.241	93.732	185.108	173.447	45.736	93.339	269.085
190713B_13_IPLTIF	36.576	104.936	86.958	158.576	16.095	82.237	139.629
190713B_15_IPL_TIF	35.176	155.286	152.632	192.146	22.364	110.235	210.172
190713B_17_IPL_TIF	20.758	103.771	111.306	189.24	14.097	94.364	146.161
190713B_19_IPL_TIF	18.661	114.408	89.395	149.143	11.071	84.845	119.127
D.tenue PJ6
150813_1_IPL.TIF	25.283	101.037	102.204	195.819	18.727	90.534	146.214
150813_3_IPL.TIF	29.468	104.417	126.435	186.172	23.723	87.474	179.626
150813_5_IPL.TIF	26.805	139.647	76.087	193.508	15.264	81.077	118.156
150813_7_IPL.TIF	42.094	153.451	83.307	188.164	13.828	99.812	139.229
150813_9_IPL.TIF	32.378	93.03	89.757	176.171	27.12	87.232	149.255
150813_11_IPL.TIF	25.355	133.961	97.951	166.947	37.718	96.11	161.024
150813_13_IPL.TIF	21.374	121.02	74.701	180.304	24.361	88.807	120.436
150813_15_IPL.TIF	27.828	111	101.207	187.415	33.25	99.966	162.285
150813_17_IPL.TIF	15.363	141.322	69.387	193.136	14.396	103.187	99.146
150813_19_IPL.TIF	30.35	135.564	83.277	212.016	18.25	88.08	131.877
D.lavandulum
140813C_1_IPL	13.297	107.187	19.077	159.619	10.339	95.705	42.713
140813C_3_IPL	26.581	133.228	26.726	177.133	10.83	106.569	64.137
140813C_5_IPL	22.632	94.62	36.891	152.633	15.103	84.662	74.626
140813C_7_IPL	18.783	106.889	32.929	167.065	17.616	95.178	69.328
140813C_9_IPL	30.66	103.533	30.876	145.783	14.438	74.799	75.974
140813C_11_IPL	35.862	107.073	42.721	94.847	13.6652	94.847	92.2482
140813C_13_IPL	25.274	112.409	30.322	174.567	16.422	98.347	72.018
140813C_15_IPL	27.891	77.879	44.93	140.644	22.635	72.938	95.456
140813C_17_IPL	45.414	99.775	86.114	154.209	49.854	87.77	181.382
140813C_19_IPL	18.468	103.104	17.981	155.464	14.449	87.247	50.898
D.coeruleo-stipes
240713_1_IPL.TIF	31.252	79.373	54.817	101.539	26.992	67.241	113.061
240713_3_IPL.TIF	37.185	100.209	59.93	141.304	22.936	82.723	120.051
240713_7_IPL.TIF	27.858	123.406	61.402	157.991	15.681	87.429	104.941
240713_9_IPL.TIF	28.541	114.805	41.655	154.755	20.96	96.052	91.156
240713_11_IPL.TIF	21.397	117.098	45.426	129.544	17.685	97.558	84.508
240713_13_IPL.TIF	21.882	112.093	53.666	155.082	17.405	95.322	92.953
240713_15_IPL.TIF	24.33	113.527	38.221	130.861	16.536	85.507	79.087
240713_17_IPL.TIF	35.205	106.198	39.25	157.606	16.042	102.496	90.497
240713_19_IPL.TIF	41.372	108.485	48.31	127.554	8.274	82.137	97.956
P.violaceum	P.violaceum	P.violaceum	P.violaceum	P.violaceum	P.violaceum	P.violaceum	0
090113_1_IPL.TIF	46.45	118.927	130.405	162.818	21.783	101.963	198.638
090113_3_IPL.TIF	57.59	138.279	120.424	179.04	24.856	107.961	202.87
090113_5_IPL.TIF	47.222	126.961	78.591	150.468	24.239	89.96	150.052
090113_7_IPL.THF	28.556	116.284	83.255	181.483	31.834	80.82	143.645
090113_11_IPL.THF	32.159	119.996	61.782	167.893	22.627	97.126	116.568
090113_15_IPL.THF	26.262	106.975	83.907	142.449	23.72	93.997	133.889
090113_19_IPL.THF	23.463	82.184	58.952	121.608	20.374	89.414	102.789
D.purpureum
Image93.tif	55.0235	140.007	55.0235	166.597	14.618	130.105	124.665
Image88.tif	20.383	115.594	146.908	136.006	0	0	167.291
Image108.tif	17.504	135.17	98.5385	163.339	11.389	135.829	127.431
Image135.tif	43.228	122.561	104.153	153.892	8.384	131.683	155.765
Image142.tif	18.004	111.328	156.205	138.657	24.0105	107.643	198.22
Image95.tif	53.033	149.416	89.2505	159.533	26.7145	138.351	168.998
Image149.tif	35	119.761	138.337	140.768	11.71	112.15	185.047
Image150.tif	42.299	124.859	134.167	141.671	12.9295	118.28	189.396
Image152.tif	44.6035	116.361	159.084	142.149	16.407	122.642	220.095
Image156.tif	54.565	115.374	98.4745	132.175	13.7195	112.719	166.759
D.austroandinum
Image5.tif	36.5775	124.811	102.787	140.951	20.693	116.647	160.058
Image21.tif	21.8425	114.476	284.803	140.202	25.8875	116.959	332.533
Image23.tif	26.2485	112.284	246.666	140.132	11.8425	115.443	284.757
Image18.tif	27.8575	136.057	96.6655	166.255	15.049	134.773	139.572
Image25.tif	27.959	127.405	171.271	153.186	16.988	118.417	216.218
Image38.tif	74.682	155.039	153.542	185.784	15.945	137.612	244.168
Image39.tif	30.8895	144.158	272.003	170.055	20.6755	163.575	323.568
Image31.tif	17.417	150.275	186.696	154.978	39.369	78.738	243.482
Image34.tif	18.5895	137.98	196.751	172.345	37.191	133.942	252.532
Image43.tif	35.028	132.301	389.358	164.418	30.0995	119.619	454.485
D.capitatum
Image9.tif	36.7835	125.067	141.447	171.898	25.585	120.963	203.816
Image10.tif	32.0795	97.713	174.534	184.847	21.203	98.912	227.816
Image11.tif	26.161	84.885	155.232	156.25	20.7855	83.501	202.179
Image12.tif	22.0325	81.725	137.939	143.72	10.7365	84.899	170.708
Image20.tif	21.1745	92.872	166.637	173.757	19.838	84.452	207.649
Image23.tif	42.6155	89.024	131.231	145.736	16.922	84.605	190.768
Image25.tif	20.3085	95.65	95.5225	143.053	10.482	74.643	126.313
Image32.tif	34.9135	114.461	212.111	167.126	20.9255	122.264	267.95
Image33.tif	38.0145	110.78	182.465	158.804	22.718	139.535	243.198
Image43.tif	15.1555	120.29	120.684	159.408	19.288	142.173	155.128
D.mucoroides
310513_1_IPL_TIF	54.8	116.603	81.878	164.189	32.641	114.533	169.319
310513_3_IPL_TIF	36.181	122.467	127.169	191.192	46.554	119.662	209.904
310513_5_IPL_TIF	39.922	131.638	130.805	180.675	31.201	120.924	201.928
310513_7_IPL_TIF	57.631	133.115	111.064	178.53	26.006	123.27	194.701
310513_9_IPL_TIF	48.59	141.589	191.933	202.585	52.457	122.525	292.98
310513_11_IPL_TIF	39.986	123.318	74.363	157.425	24.154	93.44	138.503
310513_13_IPL_TIF	29.109	106.351	143.838	169.029	40.326	119.35	213.273
310513_15_IPL_TIF	28.059	114.286	69.188	142.357	20.101	119.724	117.348
310513_17_IPL_TIF	30.386	107.142	63.165	145.201	14.679	125.099	108.23
310513_19_IPL_TIF	33.296	126.683	132.215	200.027	30.744	116.227	196.255
D.discoideum
180613_1_IPL.TIF	37.349	85.786	68.574	118.877	18.06	62.931	123.983
180613_3_IPL.TIF	39.66	88.725	151.735	174.926	33.223	109.896	224.618
180613_5_IPL.TIF	58.008	138.856	216.357	203.418	33.696	124.307	308.061
180613_7_IPL.TIF	68	149.334	132.261	196.86	57.538	115.091	257.799
180613_9_IPL.TIF	39.005	114.858	74.994	154.964	21.373	103.483	135.372
180613_11_IPL.TIF	51.045	129.115	63.312	175.49	18.586	115.094	132.943
180613_13_IPL.TIF	58.794	128.739	85.61	174.25	17.828	91.474	162.232
180613_15_IPL.TIF	69.653	91.54	75.368	165.272	30.675	107.092	175.696
180613_17_IPL.TIF	45.006	114.733	161.284	176.427	32.048	92.96	238.338
180613_19_IPL.TIF	28.184	82.525	133.025	152.399	18.258	94.176	179.467
D.robustum
020713_1_IPL.TIF	49.85	109.07	139.505	172.816	35.199	81.698	224.554
020713_3_IPL.TIF	60.108	122.939	119.262	172.826	26.64	95.244	206.01
020713_5_IPL.TIF	47.873	115.813	113.714	162.15	25.835	93.507	187.422
020713_7_IPL.TIF	48.648	100.364	91.644	142.041	11.925	96.321	152.217
020713_9_IPL.TIF	24.354	110.435	134.485	178.654	21.253	101.073	180.092
020713_11_IPL.TIF	35.182	125.381	89.928	168.042	27.799	105.898	152.909
020713_13_IPL.TIF	63.117	113.762	100.268	162.363	27.997	101.104	191.382
020713_15_IPL.TIF	29.953	109.87	81.35	149.733	33.188	105.138	144.491
020713_17_IPL.TIF	38.059	146.855	66.653	202.926	27.982	141.215	132.694
020713_19_IPL.TIF	48.134	136.769	214.802	246.027	45.859	122.221	308.795
D.sphaerocephalum
Image11.tif	48.0595	97.434	162.66	128.125	15.5165	109.679	226.236
Image12.tif	90.243	130.378	174.167	163.456	27.517	143.309	291.927
Image33.tif	114.425	129.661	198.174	138.249	28.6605	113.839	341.26
Image40.tif	161.023	124.315	124.194	142.183	22.9885	113.963	308.205
Image43.tif	122.37	134.803	122.053	152.514	24.925	144.745	269.348
Image44.tif	60.0205	122.158	127.688	138.893	18.8375	142.871	206.546
Image49.tif	61.9485	139.02	195.852	153.535	12.703	147.109	270.503
Image60.tif	117.945	81.812	88.7895	110.353	19.329	107.971	226.063
Image61.tif	63.6025	92.521	153.357	118.395	17.173	105.864	234.132
Image62.tif	87.736	84.383	132.63	265.259	21.266	99.545	241.631
D.clavatum
010713B_1_IPL.TIF	25.411	98.459	70.079	168.102	21.343	99.946	116.833
010713B_3_IPL.TIF	45.08	104.876	66.41	144.167	30.656	109.474	142.146
010713B_5_IPL.TIF	42.504	100.654	114.526	170.601	20.781	110.804	177.811
010713B_7_IPL.TIF	30.831	99.865	76.285	166.244	27.848	103.103	134.964
010713B_8_IPL.TIF	31.544	96.838	59.732	155.873	20.201	106.021	111.477
010713B_10_IPL.TIF	84.299	97.44	47.405	130.557	21.846	100.017	153.55
010713B_12_IPL.TIF	63.929	105.046	93.044	168.452	36.856	102.099	193.829
010713B_14_IPL.TIF	44.364	115.248	86.894	176.736	19.714	98.084	150.972
010713B_16_IPL.TIF	43.842	115.318	58.673	155.759	23.037	98.828	125.552
010713B_20_IPL.TIF	30.272	85.933	60.261	131.984	18.1	86.234	108.633
Cyst walls
cD.deminutivum
100113_1_IPL.TIF			73.932	214.218	42.916	211.916	116.848
100113_3_IPL.TIF			77.888	173.686	68.256	186.247	146.144
100113_7_IPL.TIF			38.738	193.263	81.633	221.237	120.371
100113_9_IPL.TIF			76.817	195.643	39.649	208.074	116.466
100113_11_IPL.TIF			47.154	199.594	68.894	205.624	116.048
100113_13_IPL.TIF			30.39	215.279	58.171	216.474	88.561
100113_15_IPL.TIF			29.937	197.14	67.08	213.83	97.017
100113_17_IPL.TIF			33.271	215.849	67.377	217	100.648
100113_19_IPL.TIF			89.641	226.746	83.284	233.912	172.925
A.leptosomum
270213_1_IPL.TIF			96.345	166.013	50.868	114.311	147.213
270213_3_IPL.TIF			121.462	144.873	74.931	106.715	196.393
270213_5_IPL.TIF			145.638	167.524	79.355	108.329	224.993
270213_7_IPL.TIF			276.06	181.327	53.321	116.858	329.381
270213_9_IPL.TIF			192.84	195.748	66.484	164.691	259.324
270213_11_IPL.TIF			212.606	195.171	92.042	127.928	304.648
270213_13_IPL.TIF			125.574	156.046	54.06	85.645	179.634
270213_15_IPL.TIF			210.066	170.439	66.712	105.587	276.778
270213_17_IPL.TIF			103.748	156.062	138.598	136.165	242.346
270213_19_IPL.TIF			109.743	202.609	75.92	145.919	185.663
cP.equisetoides
240513_1_IPL.TIF			80.221	179.408	58.03	134.686	138.251
240513_3_IPL.TIF			100.049	182.578	77.366	144.614	177.415
240513_5_IPL.TIF			83.648	198.796	46.147	128.376	129.795
240513_7_IPL.TIF			95.063	191.534	58.926	119.285	153.989
240513_9_IPL.TIF			93.25	184.351	58.337	101.608	151.587
240513_11_IPL.TIF			126.52	178.087	59.899	112.575	186.419
240513_13_IPL.TIF			71.673	175.37	37.64	111.17	109.313
240513_14_IPL.TIF			87.825	144.287	55.253	90.608	143.078
240513_16_IPL.TIF			105.469	178.632	64.373	118.085	169.842
240513_18_IPL.TIF			50.996	174.956	46.038	125.573	97.034
P.filamentosum
Image164.tif					180.792	112.542	180.792
Image166.tif					187.091	115.186	187.091
Image167.tif					194.592	112.744	194.592
Image192.tif					206.383	139.844	206.383
Image193.tif					232.34	135.141	232.34
Image237.tif					215.907	196.631	215.907
Image238.tif					209.098	165.078	209.098
Image241.tif					207.69	154.628	207.69
Image245.tif					207.69	154.628	207.69
Image246.tif					210.253	159.158	210.253
c.P.peudocandidum							0
Image23.tif					168.041	96.952	168.041
Image25.tif					93.474	128.357	93.474
Image26.tif					137.578	97.435	137.578
Image27.tif					175.83	153.187	175.83
Image29.tif					148.156	109.402	148.156
Image32.tif					191.588	99.918	191.588
Image33.tif					181.449	89.024	181.449
Image40.tif					131.543	73.663	131.543
Image41.tif					195.829	90.377	195.829
Image42.tif					113.171	93.559	113.171
cP.pallidum PN500
070513_1_IPL_TIF			65.514	176.684	58.574	103.747	124.088
070513_3_IPL_TIF			80.072	149.169	60.58	101.561	140.652
070513_5_IPL_TIF			88.338	174.541	53.262	99.966	141.6
070513_7_IPL_TIF			97.223	164.563	70.721	107.361	167.944
070513_9_IPL_TIF			88.878	176.648	70.717	90.709	159.595
070513_11_IPL_TIF			95.096	153.298	61.066	84.791	156.162
070513_13_IPL_TIF			74.581	152.644	44.112	107.293	118.693
070513_15_IPL_TIF			94.487	158.835	62.183	114.835	156.67
070513_17_IPL_TIF			85.238	180.183	69.358	128.524	154.596
070513_19_IPL_TIF			82.334	168.498	66.923	120.932	149.257
cD.polycephalum
050313B_6_IPL.TIF			88.348	128.478	43.647	148.4	131.995
050313B_8_IPL.TIF			201.309	176.954	64.071	84.92	265.38
050313B_10_IPL.TIF			231.858	200.137	93.871	117.187	325.729
050313B_12_IPL.TIF			206.627	201.011	65.9	119.425	272.527
050313B_14_IPL.TIF			198.906	186.632	61.075	114.609	259.981
050313B_16_IPL.TIF			193.981	186.533	82.189	94.723	276.17
050313B_18_IPL.TIF			202.079	139.367	79.473	96.175	281.552
050313B_20_IPL.TIF			67.137	184.529	70.756	106.095	137.893

## Sheet: 3.Reorg. width
	Spore wall																																			CYSTS
	Layer 1 outer wall (nm)																																			Layer 3 3rd outer (nm)
	D.deminutivum	D.exiguum	D.parvisporum	D.mexicanum	D.medusoides	D.myxobasis	D.fasciculatum	D.polycarpum	A.ellipticum	A.subglobosum	A.leptosomum	D.oculare	P.arachnoideum	P.equisetoides	P.filamentosum	P.pseudocandidum	P.pallidum PN500	D.polycephalum	D.caveatum	D.lacteum	D.tenue Pan52	D.monochasiodes	D.tenue PJ6	D.lavandulum	D.coeruleo-stipes	P.violaceum	D.purpureum	D.austroandinum	D.capitatum	D.mucoroides	D.discoideum	D.robustum	D.sphaerocephalum	D.clavatum		cD.deminutivum	A.leptosomum	cP.equisetoides	P.filamentosum	c.P.peudocandidum	cP.pallidum PN500	cD.polycephalum
		19.2805	28.161	52.248	13.5915	26.748	81.543	51.279	33.648	26.314	52.197	16.423	63.8135	30.833	27.974	41.843	49.994	24.829	40.507	22.261	34.41	39.448	25.283	13.297	31.252	46.45	55.0235	36.5775	36.7835	54.8	37.349	49.85	48.0595	25.411		73.932	96.345	80.221			65.514	88.348
		36.6625	33.435	23.36	22.272	19.206	33.425	20.508	23.85	26.979	53.561	44.137	49.01	21.718	51.371	34.126	32.176	16.858	45.795	17.857	44.292	73.026	29.468	26.581	37.185	57.59	20.383	21.8425	32.0795	36.181	39.66	60.108	90.243	45.08		77.888	121.462	100.049			80.072	201.309
		26.9225	45.096	59.078	19.6245	34.514	26.868	69.909	17.136	32.416	55.76	31.723	53.8225	13.895	31.832	71.5505	40.388	44.211	54.964	22.699	48.29	46.103	26.805	22.632	27.858	47.222	17.504	26.2485	26.161	39.922	58.008	47.873	114.425	42.504		38.738	145.638	83.648			88.338	231.858
		15.61	18.128	34.165	17.3975	57.631	15.294	60.934	15.611	50.439	30.789	29.594	54.074	31.799	27.698	36.7665	18.453	22.02	52.108	31.493	37.789	20.517	42.094	18.783	28.541	28.556	43.228	27.8575	22.0325	57.631	68	48.648	161.023	30.831		76.817	276.06	95.063			97.223	206.627
		23.5005	17.145	48.52	11.5525	35.921	18.792	72.933	12.926	28.313	35.838	34.407	57.0715	33.149	21.009	31.8935	46.705	16.592	52.423	28.32	19.232	38.49	32.378	30.66	21.397	32.159	18.004	27.959	21.1745	48.59	39.005	24.354	122.37	31.544		47.154	192.84	93.25			88.878	198.906
		25.979	26.934	69.265	25.5075	29.109	42.944	48.436	15.309	39.305	32.273	27.241	48.3395	14.961	26.07	36.259	30.667	39.37	37.115	26.857	30.945	38.241	25.355	35.862	21.882	26.262	53.033	74.682	42.6155	39.986	51.045	35.182	60.0205	84.299		30.39	212.606	126.52			95.096	193.981
		26.907	19.061	67.349	16.324	11.748	30.438	62.644	8.803	13.907	26.811	59.398	70.9845	22.122	62.597	54.685	49.52	35.116	49.6	25.012	31.516	36.576	21.374	25.274	24.33	23.463	35	30.8895	20.3085	29.109	58.794	63.117	61.9485	63.929		29.937	125.574	71.673			74.581	202.079
		30.632	14.952	75.271	25.872	16.328	20.905	66.303	19.934	22.478	32.871	52.794	71.3015	17.341	34.979	44.778	58.735	36.366	58.377	14.106	20.771	35.176	27.828	27.891	35.205		42.299	17.417	34.9135	28.059	69.653	29.953	117.945	44.364		33.271	210.066	87.825			94.487	67.137
		42.524	40.464	33.278	18.579	20.287	38.44	44.342	17.323	33.897	29.882	24.928	73.047	20.183	65.078	71.796	57.954	70.379	48.618	23.207	30.537	20.758	15.363	45.414	41.372		44.6035	18.5895	38.0145	30.386	45.006	38.059	63.6025	43.842		89.641	103.748	105.469			85.238
		36.738	35.114	36.731	18.264		32.56	67.584	13.422	17.819	35.04	31.031	58.09	17.017	46.497	51.396	33.98	22.22	62.457	12.997	24.008	18.661	30.35	18.468			54.565	35.028	15.1555	33.296	28.184	48.134	87.736	30.272			109.743	50.996			82.334
	D.deminutivum	D.exiguum	D.parvisporum	D.mexicanum	D.medusoides	D.myxobasis	D.fasciculatum	D.polycarpum	A.ellipticum	A.subglobosum	A.leptosomum	D.oculare	P.arachnoideum	P.equisetoides	P.filamentosum	P.pseudocandidum	P.pallidum PN500	D.polycephalum	D.caveatum	D.lacteum	D.tenue Pan52	D.monochasiodes	D.tenue PJ6	D.lavandulum	D.coeruleo-stipes	P.violaceum	D.purpureum	D.austroandinum	D.capitatum	D.mucoroides	D.discoideum	D.robustum	D.sphaerocephalum	D.clavatum		cD.deminutivum	A.leptosomum	cP.equisetoides	P.filamentosum	c.P.peudocandidum	cP.pallidum PN500	cD.polycephalum
Mean		28.4756	27.849	49.9265	18.8985	27.9436	34.1209	56.4872	17.7962	29.1867	38.5022	35.1676	59.9554	22.3018	39.5105	47.5093	41.8572	32.7961	50.1964	22.4809	32.179	36.6996	27.6298	26.4862	29.8913	37.386	38.3643	31.7091	28.9238	39.796	49.4704	44.5278	92.7372	44.2076		55.3076	159.408	89.4714			85.1761	173.781
	Layer 2 middle layer (nm)																																			Layer 4 inner (nm)
	D.deminutivum	D.exiguum	D.parvisporum	D.mexicanum	D.medusoides	D.myxobasis	D.fasciculatum	D.polycarpum	A.ellipticum	A.subglobosum	A.leptosomum	D.oculare	P.arachnoideum	P.equisetoides	P.filamentosum	P.pseudocandidum	P.pallidum PN500	D.polycephalum	D.caveatum	D.lacteum	D.tenue Pan52	D.monochasiodes	D.tenue PJ6	D.lavandulum	D.coeruleo-stipes	P.violaceum	D.purpureum	D.austroandinum	D.capitatum	D.mucoroides	D.discoideum	D.robustum	D.sphaerocephalum	D.clavatum		cD.deminutivum	A.leptosomum	cP.equisetoides	P.filamentosum	c.P.peudocandidum	cP.pallidum PN500	cD.polycephalum
	22.446	145.879	140.971	85.469	210.766	138.973	162.97	277.442	89.843	191.076	161.134	92.252	168.021	106.733	74.242	158.905	145.447	80.818	72.228	155.274	73.558	124.936	102.204	19.077	54.817	130.405	55.0235	102.787	141.447	81.878	68.574	139.505	162.66	70.079		42.916	50.868	58.03	180.792	168.041	58.574	43.647
	17.573	129.331	105.106	79.465	206.341	133.461	63.897	262.094	102.361	163.155	101.419	120.854	147.822	144.994	78.003	153.169	222.172	79.628	59.125	155.626	52.678	136.419	126.435	26.726	59.93	120.424	146.908	284.803	174.534	127.169	151.735	119.262	174.167	66.41		68.256	74.931	77.366	187.091	93.474	60.58	64.071
	41.069	138.553	203.097	103.158	240.603	112.098	69.904	302.452	72.029	83.19	105.188	105.231	151.099	137.45	103.055	217.176	178.758	101.808	72.616	112.492	94.415	105.341	76.087	36.891	61.402	78.591	98.5385	246.666	155.232	130.805	216.357	113.714	198.174	114.526		81.633	79.355	46.147	194.592	137.578	53.262	93.871
	32.027	159.086	156.485	83.666	245.655	111.064	132.727	255.691	39.362	111.385	82.883	88.835	124.234	179.83	67.096	118.538	113.136	105.337	64.621	156.202	46.232	231.81	83.307	32.929	41.655	83.255	104.153	96.6655	137.939	111.064	132.261	91.644	124.194	76.285		39.649	53.321	58.926	206.383	175.83	70.721	65.9
	34.526	152.746	161.248	92.537	221.454	126.564	82.217	249.806	30.37	76.585	111.855	100.293	159.266	142.68	109.176	189.19	231.137	145.526	86.806	147.95	37.511	88.046	89.757	30.876	45.426	61.782	156.205	171.271	166.637	191.933	74.994	134.485	122.053	59.732		68.894	66.484	58.337	232.34	148.156	70.717	61.075
	23.732	135.677	137.186	77.235	254.887	143.838	113.884	189.044	94.139	148.144	126.52	88.376	154.86	172.6	70.564	217.811	262.673	140.939	77.458	86.407	62.192	185.108	97.951	42.721	53.666	83.907	89.2505	153.542	131.231	74.363	63.312	89.928	127.688	47.405		58.171	92.042	59.899	215.907	191.588	61.066	82.189
	15.824	95.1355	130.647	111.798	214.357	104.532	69.743	233.793	47.58	106.544	157.212	94.166	179.322	110.141	186.521	200.543	254.261	102.503	63.819	135.063	98.632	86.958	74.701	30.322	38.221	58.952	138.337	272.003	95.5225	143.838	85.61	100.268	195.852	93.044		67.08	54.06	37.64	209.098	181.449	44.112	79.473
	19.628	192.546	118.405	94.135	260.585	130.877	85.523	215.997	41.567	80.019	62.853	88.261	151.161	147.54	85.914	212.202	287.17	69.446	75.327	115.033	69.666	152.632	101.207	44.93	39.25		134.167	186.696	212.111	69.188	75.368	81.35	88.7895	86.894		67.377	66.712	55.253	207.69	131.543	62.183	70.756
	26.538	149.74	148.556	92.932	324.269	121.617	139.249	155.778	31.286	137.753	113.467	98.585	172.861	151.524	91.602	206.546	284.483	116.099	89.408	146.442	111.26	111.306	69.387	86.114	48.31		159.084	196.751	182.465	63.165	161.284	66.653	153.357	58.673		83.284	138.598	64.373	207.69	195.829	69.358
	34.953	191.499	98.571	106.872	223.268		101.033	143.237	30.281	135	106.961	83.42	123.118	159.585	162.369	168.62	212.759	139.703	72.008	68.115	37.32	89.395	83.277	17.981			98.4745	389.358	120.684	132.215	133.025	214.802	132.63	60.261			75.92	46.038	210.253	113.171	66.923
Mean	26.8316	149.019	140.027	92.7267	240.218	124.78	102.115	228.533	57.8818	123.285	112.949	96.0273	153.176	145.308	102.854	184.27	219.2	108.181	73.3416	127.86	68.3464	131.195	90.4313	36.8567	49.1863	88.188	118.014	210.054	151.78	112.562	116.252	115.161	147.956	73.3309		64.14	75.2291	56.2009	205.184	153.666	61.7496	70.1228
	Layer 3 Inner layer (nm)
	D.deminutivum	D.exiguum	D.parvisporum	D.mexicanum	D.medusoides	D.myxobasis	D.fasciculatum	D.polycarpum	A.ellipticum	A.subglobosum	A.leptosomum	D.oculare	P.arachnoideum	P.equisetoides	P.filamentosum	P.pseudocandidum	P.pallidum PN500	D.polycephalum	D.caveatum	D.lacteum	D.tenue Pan52	D.monochasiodes	D.tenue PJ6	D.lavandulum	D.coeruleo-stipes	P.violaceum	D.purpureum	D.austroandinum	D.capitatum	D.mucoroides	D.discoideum	D.robustum	D.sphaerocephalum	D.clavatum		cD.deminutivum	A.leptosomum	cP.equisetoides	P.filamentosum	c.P.peudocandidum	cP.pallidum PN500	cD.polycephalum
	14.768	21.845	21.807	28.379	10.7405	36.303	32.821	25.684	26.322	35.819	50.312	18.902	26.902	18.812	21.053	34.7995	18.926	14.592	20.616	28.324	33.086	21.123	18.727	10.339	26.992	21.783	14.618	20.693	25.585	32.641	18.06	35.199	15.5165	21.343
	15.258	14.151	33.019	18.726	25.9895	28.409	22.817	34.87	24.939	78.776	15.779	23.739	11.5755	28.077	17.683	19.9955	33.041	16.387	27.351	23.009	40.059	29.323	23.723	10.83	22.936	24.856	0	25.8875	21.203	46.554	33.223	26.64	27.517	30.656
	23.439	22.1985	37.565	19.818	19.243	43.093	23.762	29.467	18.31	62.77	38.051	23.111	24.3605	32.917	20.666	34.9065	36.413	33.229	27.364	18.516	32.046	17.316	15.264	15.103	15.681	24.239	11.389	11.8425	20.7855	31.201	33.696	25.835	28.6605	20.781
	12.977	22.701	23.422	14.834	16.6	26.006	16.359	47.795	17.389	67.767	30.227	18.927	22.0475	35.733	16.372	23.458	14.948	14.982	35.831	44.17	24.112	15.701	13.828	17.616	20.96	31.834	8.384	15.049	10.7365	26.006	57.538	11.925	22.9885	27.848
	17.676	19.2795	13.403	13.889	15.458	53.523	14.08	28.716	10.515	67.412	39.58	31.015	21.6535	35.247	17.093	15.865	25.594	14.528	37.261	26.092	21.977	21.958	27.12	14.438	17.685	22.627	24.0105	16.988	19.838	52.457	21.373	21.253	24.925	20.201
	12.804	29.805	14.338	23.608	15.8365	40.326	33.217	21.892	9.746	59.091	46.34	75.36	24.2275	17.682	20.538	13.912	28.992	35.126	24.386	37.45	23.679	45.736	37.718	13.6652	17.405	23.72	26.7145	15.945	16.922	24.154	18.586	27.799	18.8375	21.846
	15.994	14.818	18.854	46.685	26.0055	35.412	16.488	30.058	8.693	48.534	51.74	49.131	32.6105	18.341	24.195	23.758	20.477	12.86	37.395	20.355	25.265	16.095	24.361	16.422	16.536	20.374	11.71	20.6755	10.482	40.326	17.828	27.997	12.703	36.856
	17.994	34.9865	13.924	34.231	29.486	39.242	20.024	25.008	12.357	42.654	20.15	32.43	31.182	29.073	15.613	23.4315	24.276	14.773	28.141	16.362	24.63	22.364	33.25	22.635	16.042		12.9295	39.369	20.9255	20.101	30.675	33.188	19.329	19.714
	12.794	23.406	33.406	16.732	24.8985	28.923	14.98	26.501	10.711	25.229	28.839	18.672	28.9835	20.918	36.646	20.513	30.914	23.444	39.103	41.851	29.912	14.097	14.396	49.854	8.274		16.407	37.191	22.718	14.679	32.048	27.982	17.173	23.037
	17.313	30.9165	32.31	19.231	21.348		23.893	21.498	6.501	39.679	45.07	25.003	23.781	24.494	34.15	22.113	25.037	12.944	29.606	17.566	21.319	11.071	18.25	14.449			13.7195	30.0995	19.288	30.744	18.258	45.859	21.266	18.1
Mean	16.1017	23.4107	24.2048	23.6133	20.5605	36.8041	21.8441	29.1489	14.5483	52.7731	36.6088	31.629	24.7323	26.1294	22.4009	23.2752	25.8618	19.2865	30.7054	27.3695	27.6085	21.4784	22.6637	18.5351	18.0568	24.2047	13.9882	23.374	18.8483	31.8863	28.1285	28.3677	20.8916	24.0382
	Complete spore wall (nm)
	D.deminutivum	D.exiguum	D.parvisporum	D.mexicanum	D.medusoides	D.myxobasis	D.fasciculatum	D.polycarpum	A.ellipticum	A.subglobosum	A.leptosomum	D.oculare	P.arachnoideum	P.equisetoides	P.filamentosum	P.pseudocandidum	P.pallidum PN500	D.polycephalum	D.caveatum	D.lacteum	D.tenue Pan52	D.monochasiodes	D.tenue PJ6	D.lavandulum	D.coeruleo-stipes	P.violaceum	D.purpureum	D.austroandinum	D.capitatum	D.mucoroides	D.discoideum	D.robustum	D.sphaerocephalum	D.clavatum		cD.deminutivum	A.leptosomum	cP.equisetoides	P.filamentosum	c.P.peudocandidum	cP.pallidum PN500	cD.polycephalum
	37.214	187.004	190.939	166.096	235.097	202.024	277.334	354.405	149.813	253.209	263.643	127.577	258.736	156.378	123.269	235.547	214.367	120.239	133.351	205.859	141.054	185.507	146.214	42.713	113.061	198.638	124.665	160.058	203.816	169.319	123.983	224.554	226.236	116.833		116.848	147.213	138.251	180.792	168.041	124.088	131.995
	32.831	180.144	171.56	121.551	254.602	181.076	120.139	317.472	151.15	268.91	170.759	188.73	208.408	194.789	147.057	207.291	287.389	112.873	132.271	196.492	137.029	238.768	179.626	64.137	120.051	202.87	167.291	332.533	227.816	209.904	224.618	206.01	291.927	142.146		146.144	196.393	177.415	187.091	93.474	140.652	265.38
	64.508	187.674	285.758	182.054	279.471	189.705	120.534	401.828	107.475	178.376	198.999	160.065	229.282	184.262	155.553	323.633	255.559	179.248	154.944	153.707	174.751	168.76	118.156	74.626	104.941	150.052	127.431	284.757	202.179	201.928	308.061	187.422	341.26	177.811		120.371	224.993	129.795	194.592	137.578	141.6	325.729
	45.004	197.397	198.035	132.665	279.653	194.701	164.38	364.42	72.362	229.591	143.899	137.356	200.356	247.362	111.166	178.763	146.537	142.339	152.56	231.865	108.133	268.028	139.229	69.328	91.156	143.645	155.765	139.572	170.708	194.701	257.799	152.217	308.205	134.964		116.466	329.381	153.989	206.383	175.83	167.944	272.527
	52.202	195.526	191.796	154.946	248.465	216.008	115.089	351.455	53.811	172.31	187.273	165.715	237.991	211.076	147.278	236.949	303.436	176.646	176.49	202.362	78.72	148.494	149.255	75.974	84.508	116.568	198.22	216.218	207.649	292.98	135.372	180.092	269.348	111.477		116.048	259.324	151.587	232.34	148.156	159.595	259.981
	36.536	191.461	178.458	170.108	296.231	213.273	190.045	259.372	119.194	246.54	205.133	190.977	227.427	205.243	117.172	267.982	322.332	215.435	138.959	150.714	116.816	269.085	161.024	92.2482	92.953	133.889	168.998	244.168	190.768	138.503	132.943	152.909	206.546	153.55		88.561	304.648	186.419	215.907	191.588	156.162	276.17
	31.818	136.861	168.562	225.832	256.687	151.692	116.669	326.495	65.076	168.985	235.763	202.695	282.917	150.604	273.313	278.986	324.258	150.479	150.814	180.43	155.413	139.629	120.436	72.018	79.087	102.789	185.047	323.568	126.313	213.273	162.232	191.382	270.503	193.829		97.017	179.634	109.313	209.098	181.449	118.693	281.552
	37.622	258.164	147.281	203.637	315.943	186.447	126.452	307.308	73.858	145.151	115.874	173.485	253.645	193.954	136.506	280.412	370.181	120.585	161.845	145.501	115.067	210.172	162.285	95.456	90.497		189.396	243.482	267.95	117.348	175.696	144.491	226.063	150.972		100.648	276.778	143.078	207.69	131.543	156.67	137.893
	39.332	215.671	222.426	142.942	367.747	170.827	192.669	226.621	59.32	196.879	172.188	142.185	274.891	192.625	193.326	298.854	373.351	209.922	177.129	211.5	171.709	146.161	99.146	181.382	97.956		220.095	252.532	243.198	108.23	238.338	132.694	234.132	125.552		172.925	242.346	169.842	207.69	195.829	154.596
	52.266	259.153	165.995	162.834	262.88		157.486	232.319	50.204	192.498	187.071	139.454	204.989	201.096	243.016	242.13	271.776	174.867	164.071	98.678	82.647	119.127	131.877	50.898			166.759	454.485	155.128	196.255	179.467	308.795	241.631	108.633			185.663	97.034	210.253	113.171	149.257
Mean	42.9333	200.905	192.081	166.267	279.677	189.528	158.08	314.169	90.2263	205.245	188.06	162.824	237.864	193.739	164.766	255.055	286.919	160.263	154.243	177.711	128.134	189.373	140.725	81.878	97.1344	149.779	170.367	265.137	199.552	184.244	193.851	188.057	261.585	141.577		119.448	234.637	145.672	205.184	153.666	146.926	243.903

## Sheet: 4.Reorg.Grayscale
	Spore wall																																				CYSTS
	Layer 1 outer wall (1-255)																																				Layer 3 3rd outer (1-255)
	D.deminutivum	D.exiguum	D.parvisporum	D.mexicanum	D.medusoides	D.myxobasis	D.fasciculatum	D.polycarpum	A.ellipticum	A.subglobosum	A.leptosomum	D.oculare	P.arachnoideum	P.equisetoides	P.filamentosum	P.pseudocandidum	P.pallidum PN500	D.polycephalum	D.caveatum	D.lacteum	D.tenue Pan52	D.monochasiodes	D.tenue PJ6	D.lavandulum	D.coeruleo-stipes	P.violaceum	D.purpureum	D.austroandinum	D.capitatum	D.mucoroides	D.discoideum	D.robustum	D.sphaerocephalum	D.clavatum			cD.deminutivum	A.leptosomum	cP.equisetoides	P.filamentosum	c.P.peudocandidum	cP.pallidum PN500	cD.polycephalum
		107.919	119.367	136.559	145.2	181.645	109.583	140.52	196.68	195.412	134.773	196.777	88.826	190.411	147.708	113.226	130.282	122.143	113.843	138.884	160.519	160.519	101.037	107.187	79.373	118.927	140.007	124.811	125.067	116.603	85.786	109.07	97.434	98.459			214.218	166.013	179.408			176.684	128.478
		115.808	185.748	118.157	140.667	204.667	130.97	149.594	182.999	173.985	172.707	217.29	96.77	168.079	133.525	100.675	128.184	117.844	79.496	136.526	146.83	146.83	104.417	133.228	100.209	138.279	115.594	114.476	97.713	122.467	88.725	122.939	130.378	104.876			173.686	144.873	182.578			149.169	176.954
		108.077	192.993	128.738	141.281	165.357	117.444	129.297	186.14	113.359	115.257	209.215	77.799	161.985	137.717	97.005	90.795	146.971	103.772	132.902	144.128	144.128	139.647	94.62	123.406	126.961	135.17	112.284	84.885	131.638	138.856	115.813	129.661	100.654			193.263	167.524	198.796			174.541	200.137
		113.744	112.31	144.929	138.699	133.115	107.532	142.845	138.215	162.035	158.566	198.591	88.586	196.403	143.989	90.494	136.183	103.613	107.6	152.505	115.898	115.898	153.451	106.889	114.805	116.284	122.561	136.057	81.725	133.115	149.334	100.364	124.315	99.865			195.643	181.327	191.534			164.563	201.011
		99.095	117.619	165.281	142.031	167.956	100.929	148.624	198.74	154.214	168.212	198.545	124.391	145.124	156.208	120.076	112.522	131.35	90.88	144.496	110.008	110.008	93.03	103.533	117.098	119.996	111.328	127.405	92.872	141.589	114.858	110.435	134.803	96.838			199.594	195.748	184.351			176.648	186.632
		111.808	147.028	113.044	136.887	106.351	150.608	140.505	169.132	162.079	167.566	195.77	114.666	174.913	135.044	119.607	113.264	162.629	106.782	161.635	155.338	155.338	133.961	107.073	112.093	106.975	149.416	155.039	89.024	123.318	129.115	125.381	122.158	97.44			215.279	195.171	178.087			153.298	186.533
		100.374	154.305	169.431	132.939	128.37	119.155	147.484	167.15	147.41	135.43	169.853	101.593	160.748	187.952	130.45	143.323	115.001	109.294	106.781	111.624	111.624	121.02	112.409	113.527	82.184	119.761	144.158	95.65	106.351	128.739	113.762	139.02	105.046			197.14	156.046	175.37			152.644	139.367
		114.604	209.975	115.944	145.546	163.438	118.712	173.602	173.139	168.911	135.127	201.879	86.271	207.163	113.837	141.396	137.934	145.981	95.014	135.199	156.333	156.333	111	77.879	106.198		124.859	150.275	114.461	114.286	91.54	109.87	81.812	115.248			215.849	170.439	144.287			158.835	184.529
		113.801	127.067	117.684	155.821	136.515	112.527	136.516	185.393	178.183	174.231	177.423	84.532	173.027	143.141	128.864	127.638	139.783	111.779	127.885	121.582	121.582	141.322	99.775	108.485		116.361	137.98	110.78	107.142	114.733	146.855	92.521	115.318			226.746	156.062	178.632			180.183
		104.738	152.486	117.327	163.136		105.329	186.401	196.427	180.164	164.887	194.583	74.692	158.323	195.149	102.964	152.674	145.96	133.877	124.984	123.411	123.411	135.564	103.104			115.374	132.301	120.29	126.683	82.525	136.769	84.383	85.933				202.609	174.956			168.498
Mean		108.997	151.89	132.709	144.221	154.157	117.279	149.539	179.401	163.575	152.676	195.993	93.8126	173.618	149.427	114.476	127.28	133.127	105.234	136.18	134.567	134.567	123.445	104.57	108.355	115.658	125.043	133.479	101.247	122.319	112.421	119.126	113.648	101.968			203.491	173.581	178.8	#DIV/0!	#DIV/0!	165.506	175.455
	Layer 2 middle layer (1-255)																																				Layer 4 inner (1-255)
	D.deminutivum	D.exiguum	D.parvisporum	D.mexicanum	D.medusoides	D.myxobasis	D.fasciculatum	D.polycarpum	A.ellipticum	A.subglobosum	A.leptosomum	D.oculare	P.arachnoideum	P.equisetoides	P.filamentosum	P.pseudocandidum	P.pallidum PN500	D.polycephalum	D.caveatum	D.lacteum	D.tenue Pan52	D.monochasiodes	D.tenue PJ6	D.lavandulum	D.coeruleo-stipes	P.violaceum	D.purpureum	D.austroandinum	D.capitatum	D.mucoroides	D.discoideum	D.robustum	D.sphaerocephalum	D.clavatum			cD.deminutivum	A.leptosomum	cP.equisetoides	P.filamentosum	c.P.peudocandidum	cP.pallidum PN500	cD.polycephalum
	181.903	129.033	162.883	172.617	166.534	212.312	167.394	169.59	207.983	195.412	137.983	211.84	112.708	201.113	153.641	126.642	171.766	159.108	206.465	218.872	190.185	147.685	195.819	159.619	101.539	162.818	166.597	140.951	171.898	164.189	118.877	172.816	128.125	168.102			211.916	114.311	134.686	112.542	96.952	103.747	148.4
	168.467	142.685	208.935	191.69	140.667	223.655	172.291	187.745	191.821	205.106	171.272	230.701	125.196	207.339	139.618	128.377	203.233	147.765	142.168	221.112	184.665	155.93	186.172	177.133	141.304	179.04	136.006	140.202	184.847	191.192	174.926	172.826	163.456	144.167			186.247	106.715	144.614	115.186	128.357	101.561	84.92
	198.525	142.309	221.241	161.841	162.528	202.105	163.763	199.209	200.356	192.768	163.245	216.584	115.814	189.501	177.497	124.33	129.031	191.502	168.316	215.234	180.381	140.446	193.508	152.633	157.991	150.468	163.339	140.132	156.25	180.675	203.418	162.15	138.249	170.601			221.237	108.329	128.376	112.744	97.435	99.966	117.187
	213.633	146.956	179.068	173.961	161.005	178.53	217.418	205.474	182.144	192.81	164.511	214.408	135.808	213.265	158.312	110.851	195.798	149.166	157.681	199.242	135.142	173.872	188.164	167.065	154.755	181.483	153.892	166.255	143.72	178.53	196.86	142.041	142.183	166.244			208.074	116.858	119.285	139.844	153.187	107.361	119.425
	202.344	130.981	186.555	156.492	165.371	207.208	187.899	209.594	201.007	193.044	170.51	216.888	148.215	193.831	167.122	139.482	199.969	188.974	148.728	228.681	152.387	87.803	176.171	145.783	129.544	167.893	138.657	153.186	173.757	202.585	154.964	178.654	152.514	155.873			205.624	164.691	101.608	135.141	109.402	90.709	114.609
	201.157	136.733	200.585	160.24	159.285	169.029	217.287	179.494	222.033	192.455	171.417	211.546	155.648	226.689	137.581	148.479	167.578	214.109	182.383	222.842	182.634	173.447	166.947	94.847	155.082	142.449	159.533	185.784	145.736	157.425	175.49	168.042	138.893	130.557			216.474	127.928	112.575	196.631	99.918	84.791	94.723
	181.395	129.549	194.932	197.783	159.379	176.025	180.252	186.185	211.248	174.85	137.126	179.849	130.459	160.748	210.705	158.557	197.47	178.95	182.781	192.794	176.002	158.576	180.304	174.567	130.861	121.608	140.768	170.055	143.053	169.029	174.25	162.363	153.535	168.452			213.83	85.645	111.17	165.078	89.024	107.293	96.175
	176.475	141.032	113.244	170.49	159.363	215.497	168.225	216.734	179.242	204.436	139.7	220.52	106.57	234.198	144.125	159.704	185.056	183.491	148.044	218.339	200.926	192.146	187.415	140.644	157.606		141.671	154.978	167.126	142.357	165.272	149.733	110.353	176.736			217	105.587	90.608	154.628	73.663	114.835	106.095
	170.995	127.53	156.981	134.739	172.987	163.042	151.455	173.973	191.912	183.906	179.64	182.497	106.868	203.963	156.756	146.282	177.695	193.447	174.404	204.043	183.594	189.24	193.136	154.209	127.554		142.149	172.345	158.804	145.201	176.427	202.926	118.395	155.759			233.912	136.165	118.085	154.628	90.377	128.524
	204.013	135.285	211.326	205.125	183.021		195.409	218.217	207.505	177.512	154.44	207.162	98.557	220.871	216.79	135.733	140.232	197.681	178.921	179.656	161.533	149.143	212.016	155.464			132.175	164.418	159.408	200.027	152.399	246.027	265.259	131.984				145.919	125.573	159.158	93.559	120.932
Mean	189.891	136.209	183.575	172.498	163.014	194.156	182.139	194.621	199.525	191.23	158.984	209.2	123.584	205.152	166.215	137.844	176.783	180.419	168.989	210.082	174.745	156.829	187.965	152.196	139.582	157.966	147.479	158.831	160.46	173.121	169.288	175.758	151.096	156.847			212.702	121.215	118.658	144.558	103.187	105.972	110.192
	Layer 3 Inner layer (1-255)
	D.deminutivum	D.exiguum	D.parvisporum	D.mexicanum	D.medusoides	D.myxobasis	D.fasciculatum	D.polycarpum	A.ellipticum	A.subglobosum	A.leptosomum	D.oculare	P.arachnoideum	P.equisetoides	P.filamentosum	P.pseudocandidum	P.pallidum PN500	D.polycephalum	D.caveatum	D.lacteum	D.tenue Pan52	D.monochasiodes	D.tenue PJ6	D.lavandulum	D.coeruleo-stipes	P.violaceum	D.purpureum	D.austroandinum	D.capitatum	D.mucoroides	D.discoideum	D.robustum	D.sphaerocephalum	D.clavatum			cD.deminutivum	A.leptosomum	cP.equisetoides	P.filamentosum	c.P.peudocandidum	cP.pallidum PN500	cD.polycephalum
	147.621	95.372	94.937	63.368	138.176	125.45	74.823	89.19	146.665	129.667	101.45	159.251	81.553	145.084	109.786	98.574	115.249	114.969	104.324	141.645	101.137	86.952	90.534	95.705	67.241	101.963	130.105	116.647	120.963	114.533	62.931	81.698	109.679	99.946
	124.933	110.707	126.485	81.618	131.305	145.479	79.52	108.123	133.069	152.641	52.737	166.76	78.163	158.966	91.308	100.773	131.565	93.429	77.69	143.985	126.743	83.632	87.474	106.569	82.723	107.961		116.959	98.912	119.662	109.896	95.244	143.309	109.474
	146.345	94.387	125.647	61.807	141.331	124.594	73.645	119.048	131.739	167.059	98.062	172.847	79.18	123.58	100.879	103.541	79.135	117.866	88.688	136.715	103.233	73.181	81.077	84.662	87.429	89.96	135.829	115.443	83.501	120.924	124.307	93.507	113.839	110.804
	151.902	110.498	108.024	81.25	142.812	123.27	96.25	107.117	152.112	169.645	70.976	162.537	71.323	122.6	100.152	102.332	129.09	102.982	84.975	106.149	108.612	97.701	99.812	95.178	96.052	80.82	131.683	134.773	84.899	123.27	115.091	96.321	113.963	103.103
	136.599	101.259	101.982	56.76	142.95	117.678	95.601	107.267	179.007	149.813	68.033	157.714	106.839	127.045	115.709	125.79	124.696	98.18	90.409	154.354	118.439	87.803	87.232	74.799	97.558	97.126	107.643	118.417	84.452	122.525	103.483	101.073	144.745	106.021
	137.658	93.383	111.618	61.334	129.202	119.35	107.772	109.604	138.253	125.169	101.072	178.651	114.458	154.608	105.251	133.149	115.353	142.429	97.186	152.341	106.21	93.339	96.11	94.847	95.322	93.997	138.351	137.612	84.605	93.44	115.094	105.898	142.871	100.017
	139.431	97.894	144.85	90.4	141.068	107.969	100.871	112.021	157.233	143.033	86.871	118.419	93.519	122.902	182.505	135.32	106.646	103.486	105.777	109.267	107.695	82.237	88.807	98.347	85.507	89.414	112.15	163.575	74.643	119.35	91.474	101.104	147.109	102.099
	132.108	101.571	111.494	84.477	141.232	116.32	97.346	107.28	114.55	139.001	99.678	153.034	84.555	163.64	75.728	123.863	186.045	112.706	83.916	120.468	134.665	110.235	99.966	72.938	102.496		118.28	78.738	122.264	119.724	107.092	105.138	107.971	98.084
	125.43	103.888	118.57	64.823	148.012	108.272	65.432	112.981	131.986	111.273	130.386	147.258	88.489	132.31	107.161	121.815	112.202	130.799	82.788	133.521	98.652	94.364	103.187	87.77	82.137		122.642	133.942	139.535	125.099	92.96	141.215	105.864	98.828
	142.907	92.235	133.018	69.373	156.614		97.78	120.591	127.745	120.973	117.921	129.079	75.196	168.937	151.912	112.542	115.869	127.929	81.376	114.906	110.618	84.845	88.08	87.247			112.719	119.619	142.173	116.227	94.176	122.221	99.545	86.234
Mean	138.493	100.119	117.662	71.521	141.27	120.931	88.904	109.322	141.236	140.827	92.7186	154.555	87.3275	141.967	114.039	115.77	121.585	114.477	89.7129	131.335	111.6	89.4289	92.2279	89.8062	88.4961	94.463	123.267	123.572	103.595	117.475	101.65	104.342	122.889	101.461
	Cytosol (1-255)																																				Cytosol (1-255)
	D.deminutivum	D.exiguum	D.parvisporum	D.mexicanum	D.medusoides	D.myxobasis	D.fasciculatum	D.polycarpum	A.ellipticum	A.subglobosum	A.leptosomum	D.oculare	P.arachnoideum	P.equisetoides	P.filamentosum	P.pseudocandidum	P.pallidum PN500	D.polycephalum	D.caveatum	D.lacteum	D.tenue Pan52	D.monochasiodes	D.tenue PJ6	D.lavandulum	D.coeruleo-stipes	P.violaceum	D.purpureum	D.austroandinum	D.capitatum	D.mucoroides	D.discoideum	D.robustum	D.sphaerocephalum	D.clavatum			cD.deminutivum	A.leptosomum	cP.equisetoides	P.filamentosum	c.P.peudocandidum	cP.pallidum PN500	cD.polycephalum
	146.167	96.059	52.551	45.888	113.283	98.234	42.644	82.759	128.469	92.514	99.653	64.897	102.333	122.924	121.134	92.416	111.842	58.457	53.871	85.258	60.106	51.02	42.96	95.993	39.708	109.522	122.027	97.79	109.909	94.357	61.945	81.577	84.978	95.639			143.019	130.879	132.854	105.301	78.048	131.299	67.017
	86.53	83.075	64.727	57.116	104.442	117.296	42.939	82.727	122.85	103.508	121.539	69.467	110.267	89.663	111.32	86.895	93.417	55.235	49.812	93.093	52.042	64.546	56.094	106.393	54.145	119.101	102.662	106.086	97.796	71.083	71.751	73.706	107.022	87.954			137.949	127.027	147.465	101.782	120.865	115.675	63.056
	103.93	84.006	53.234	39.453	114.597	106.503	57.637	87.391	123.113	117.869	115.257	61.506	104.964	106.247	99.756	89.564	77.012	59.517	59.975	96.498	55.781	53.677	46.521	92.506	51.683	101.584	108.842	105.35	86.574	96.59	60.243	75.197	110.242	77.364			120.202	127.706	156.797	104.285	130.078	136.696	88.384
	90.184	92.326	56.014	39.271	108.013		61.136	60.001	115.208	99.348	113.106	63.631	102.257	82.653	101.761	84.832	98.968	55.586	63.312	106.381	70.33	72.399	62.608	96.314	59.903	86.637	118.966	111.008	86.954	123.323	79.165	68.34	96.97	80.402			155.514	140.43	127.541	137.936	123.083	141.37	94.448
	101.517	90.348	47.191	47.822	121.264	95.832	52.444	78.893	149.808	132.922	125.4	63.644	103.848	86.92	101.859	115.944	142.802	58.552	61.374	85.177	95.157	61.314	67.881	67.11	76.629	111.323	96.793	116.495	65.828	70.78	75.316	92.622	110.194	77.777			133.631	141.906	124.552	119.269	121.77	132.421	80.982
	99.84	80.557	43.719	47.364	117.216		78.452	81.791	149.987	96.77	123.159	69.986	117.396	88.287		108.666	93.459	68.213	63.65	73.596	55.545	75.58	58.338	95.37	50.612	89.473	109.432	124.998	67.57	95.21	64.512	76.7	109.55	78.542			161.061	165.105	143.505	128.835	118.491	127.323	87.877
	96.292	98.957	51.238	48.699	116.387	71.195	59.256	87.925	132.446	107.292	104.036	51.983	108.978	81.56	70.645	124.385	92.965	50.546	54.075	73.596	55.088	76.185	67.591	90	59.294	111.476	108.917	134.365	63.601	70.063	74.993	79.852	107.102	74.229			131.85	120.504	119.222	76.546	85.307	132.795	79.845
	115.832	92.059	56.208	54.513	137.74	84.395	97.899	60.777	108.298	109.339	106.466	68.716	101.37	124.081	98.947	119.494	91.348	67.519	60.717	72.789	72.366	85.165	62.946	61.172	50.596		105.119	124.522	110.846	118.359	61.762	84.773	74.297	73.874			168.2	133.922	106.559	128.001	93.378	128.391	88.692
	106.611	92.633	40.482	42.404	134.194	61.399	32.414	67.013	111.183	59.57	140.227	68.849	99.792	103.806		116.282	96.154	60.725	51.987	90.284	65.639	66.398	67.469	105.019	62.872		115.226	125.758	104.886	113.334	77.532	120.46	68.413	81.89			150.864	174.554	122.822	128.001	127.961	144.245
	97.949	87.124	64.302	50.189	136.173		29.81	56.684	119.025	75.035		51.176	90.291	101.945		114.38	111.668	59.129	69.836	98.413		63.863	46.078	99.442			101.5	127.579	113.753	109.978	66.109	90.862	73.334	102.033				174.368	191.316	117.875	82.07	152.684
Mean	104.485	89.7144	52.9666	47.2719	120.331	90.6934	55.4631	74.5961	126.039	99.4167	116.538	63.3855	104.15	98.8086	100.775	105.286	100.963	59.3479	58.8609	87.5085	64.6727	67.0147	57.8486	90.9319	56.1602	104.159	108.948	117.395	90.7717	96.3077	69.3328	84.4089	94.2102	82.9704			144.699	143.64	137.263	114.783	108.105	134.29	81.2876

## Sheet: 5.Transpose
																													Averages						Averages
	Width (nm)											Mean		Opacity (1-255)											Mean			Width (nm)	Outer	Middle	Inner	Complete		Opacity (1-255)	Outer	Middle	Inner
Outer layer 1	D.deminutivum												Outer layer 1	D.deminutivum														D.deminutivum	0	26.8316	16.1017	42.9333		D.deminutivum		189.891	138.493
	D.exiguum	19.2805	36.6625	26.9225	15.61	23.5005	25.979	26.907	30.632	42.524	36.738	28.4756		D.exiguum	107.919	115.808	108.077	113.744	99.095	111.808	100.374	114.604	113.801	104.738	108.997			D.exiguum	28.4756	149.019	23.4107	200.905		D.exiguum	108.997	136.209	100.119
	D.parvisporum	28.161	33.435	45.096	18.128	17.145	26.934	19.061	14.952	40.464	35.114	27.849		D.parvisporum	119.367	185.748	192.993	112.31	117.619	147.028	154.305	209.975	127.067	152.486	151.89			D.parvisporum	27.849	140.027	24.2048	192.081		D.parvisporum	151.89	183.575	117.662
	D.mexicanum	52.248	23.36	59.078	34.165	48.52	69.265	67.349	75.271	33.278	36.731	49.9265		D.mexicanum	136.559	118.157	128.738	144.929	165.281	113.044	169.431	115.944	117.684	117.327	132.709			D.mexicanum	49.9265	92.7267	23.6133	166.267		D.mexicanum	132.709	172.498	71.521
	D.medusoides	13.5915	22.272	19.6245	17.3975	11.5525	25.5075	16.324	25.872	18.579	18.264	18.8985		D.medusoides	145.2	140.667	141.281	138.699	142.031	136.887	132.939	145.546	155.821	163.136	144.221			D.medusoides	18.8985	240.218	20.5605	279.677		D.medusoides	144.221	163.014	141.27
	D.myxobasis	26.748	19.206	34.514	57.631	35.921	29.109	11.748	16.328	20.287		27.9436		D.myxobasis	181.645	204.667	165.357	133.115	167.956	106.351	128.37	163.438	136.515		154.157			D.myxobasis	27.9436	124.78	36.8041	189.528		D.myxobasis	154.157	194.156	120.931
	D.fasciculatum	81.543	33.425	26.868	15.294	18.792	42.944	30.438	20.905	38.44	32.56	34.1209		D.fasciculatum	109.583	130.97	117.444	107.532	100.929	150.608	119.155	118.712	112.527	105.329	117.279			D.fasciculatum	34.1209	102.115	21.8441	158.08		D.fasciculatum	117.279	182.139	88.904
	D.polycarpum	51.279	20.508	69.909	60.934	72.933	48.436	62.644	66.303	44.342	67.584	56.4872		D.polycarpum	140.52	149.594	129.297	142.845	148.624	140.505	147.484	173.602	136.516	186.401	149.539			D.polycarpum	56.4872	228.533	29.1489	314.169		D.polycarpum	149.539	194.621	109.322
	A.ellipticum	33.648	23.85	17.136	15.611	12.926	15.309	8.803	19.934	17.323	13.422	17.7962		A.ellipticum	196.68	182.999	186.14	138.215	198.74	169.132	167.15	173.139	185.393	196.427	179.401			A.ellipticum	17.7962	57.8818	14.5483	90.2263		A.ellipticum	179.401	199.525	141.236
	A.subglobosum	26.314	26.979	32.416	50.439	28.313	39.305	13.907	22.478	33.897	17.819	29.1867		A.subglobosum	195.412	173.985	113.359	162.035	154.214	162.079	147.41	168.911	178.183	180.164	163.575			A.subglobosum	29.1867	123.285	52.7731	205.245		A.subglobosum	163.575	191.23	140.827
	A.leptosomum	52.197	53.561	55.76	30.789	35.838	32.273	26.811	32.871	29.882	35.04	38.5022		A.leptosomum	134.773	172.707	115.257	158.566	168.212	167.566	135.43	135.127	174.231	164.887	152.676			A.leptosomum	38.5022	112.949	36.6088	188.06		A.leptosomum	152.676	158.984	92.7186
	D.oculare	16.423	44.137	31.723	29.594	34.407	27.241	59.398	52.794	24.928	31.031	35.1676		D.oculare	196.777	217.29	209.215	198.591	198.545	195.77	169.853	201.879	177.423	194.583	195.993			D.oculare	35.1676	96.0273	31.629	162.824		D.oculare	195.993	209.2	154.555
	P.arachnoideum	63.8135	49.01	53.8225	54.074	57.0715	48.3395	70.9845	71.3015	73.047	58.09	59.9554		P.arachnoideum	88.826	96.77	77.799	88.586	124.391	114.666	101.593	86.271	84.532	74.692	93.8126			P.arachnoideum	59.9554	153.176	24.7323	237.864		P.arachnoideum	93.8126	123.584	87.3275
	P.equisetoides	30.833	21.718	13.895	31.799	33.149	14.961	22.122	17.341	20.183	17.017	22.3018		P.equisetoides	190.411	168.079	161.985	196.403	145.124	174.913	160.748	207.163	173.027	158.323	173.618			P.equisetoides	22.3018	145.308	26.1294	193.739		P.equisetoides	173.618	205.152	141.967
	P.filamentosum	27.974	51.371	31.832	27.698	21.009	26.07	62.597	34.979	65.078	46.497	39.5105		P.filamentosum	147.708	133.525	137.717	143.989	156.208	135.044	187.952	113.837	143.141	195.149	149.427			P.filamentosum	39.5105	102.854	22.4009	164.766		P.filamentosum	149.427	166.215	114.039
	P.pseudocandidum	41.843	34.126	71.5505	36.7665	31.8935	36.259	54.685	44.778	71.796	51.396	47.5093		P.pseudocandidum	113.226	100.675	97.005	90.494	120.076	119.607	130.45	141.396	128.864	102.964	114.476			P.pseudocandidum	47.5093	184.27	23.2752	255.055		P.pseudocandidum	114.476	137.844	115.77
	P.pallidum PN500	49.994	32.176	40.388	18.453	46.705	30.667	49.52	58.735	57.954	33.98	41.8572		P.pallidum PN500	130.282	128.184	90.795	136.183	112.522	113.264	143.323	137.934	127.638	152.674	127.28			P.pallidum PN500	41.8572	219.2	25.8618	286.919		P.pallidum PN500	127.28	176.783	121.585
	D.polycephalum	24.829	16.858	44.211	22.02	16.592	39.37	35.116	36.366	70.379	22.22	32.7961		D.polycephalum	122.143	117.844	146.971	103.613	131.35	162.629	115.001	145.981	139.783	145.96	133.127			D.polycephalum	32.7961	108.181	19.2865	160.263		D.polycephalum	133.127	180.419	114.477
	D.caveatum	40.507	45.795	54.964	52.108	52.423	37.115	49.6	58.377	48.618	62.457	50.1964		D.caveatum	113.843	79.496	103.772	107.6	90.88	106.782	109.294	95.014	111.779	133.877	105.234			D.caveatum	50.1964	73.3416	30.7054	154.243		D.caveatum	105.234	168.989	89.7129
	D.lacteum	22.261	17.857	22.699	31.493	28.32	26.857	25.012	14.106	23.207	12.997	22.4809		D.lacteum	138.884	136.526	132.902	152.505	144.496	161.635	106.781	135.199	127.885	124.984	136.18			D.lacteum	22.4809	127.86	27.3695	177.711		D.lacteum	136.18	210.082	131.335
	D.tenue Pan52	34.41	44.292	48.29	37.789	19.232	30.945	31.516	20.771	30.537	24.008	32.179		D.tenue Pan52	160.519	146.83	144.128	115.898	110.008	155.338	111.624	156.333	121.582	123.411	134.567			D.tenue Pan52	32.179	68.3464	27.6085	128.134		D.tenue Pan52	134.567	174.745	111.6
	D.monochasiodes	39.448	73.026	46.103	20.517	38.49	38.241	36.576	35.176	20.758	18.661	36.6996		D.monochasiodes	160.519	146.83	144.128	115.898	110.008	155.338	111.624	156.333	121.582	123.411	134.567			D.monochasiodes	36.6996	131.195	21.4784	189.373		D.monochasiodes	134.567	156.829	89.4289
	D.tenue PJ6	25.283	29.468	26.805	42.094	32.378	25.355	21.374	27.828	15.363	30.35	27.6298		D.tenue PJ6	101.037	104.417	139.647	153.451	93.03	133.961	121.02	111	141.322	135.564	123.445			D.tenue PJ6	27.6298	90.4313	22.6637	140.725		D.tenue PJ6	123.445	187.965	92.2279
	D.lavandulum	13.297	26.581	22.632	18.783	30.66	35.862	25.274	27.891	45.414	18.468	26.4862		D.lavandulum	107.187	133.228	94.62	106.889	103.533	107.073	112.409	77.879	99.775	103.104	104.57			D.lavandulum	26.4862	36.8567	18.5351	81.878		D.lavandulum	104.57	152.196	89.8062
	D.coeruleo-stipes	31.252	37.185	27.858	28.541	21.397	21.882	24.33	35.205	41.372		29.8913		D.coeruleo-stipes	79.373	100.209	123.406	114.805	117.098	112.093	113.527	106.198	108.485		108.355			D.coeruleo-stipes	29.8913	49.1863	18.0568	97.1344		D.coeruleo-stipes	108.355	139.582	88.4961
	P.violaceum	46.45	57.59	47.222	28.556	32.159	26.262	23.463				37.386		P.violaceum	118.927	138.279	126.961	116.284	119.996	106.975	82.184				115.658			P.violaceum	37.386	88.188	24.2047	149.779		P.violaceum	115.658	157.966	94.463
	D.purpureum	55.0235	20.383	17.504	43.228	18.004	53.033	35	42.299	44.6035	54.565	38.3643		D.purpureum second measurement	140.007	115.594	135.17	122.561	111.328	149.416	119.761	124.859	116.361	115.374	125.043			D.purpureum	38.3643	118.014	13.9882	170.367		D.purpureum second measurement	125.043	147.479	123.267
	D.austroandinum	36.5775	21.8425	26.2485	27.8575	27.959	74.682	30.8895	17.417	18.5895	35.028	31.7091		D.austroandinum	124.811	114.476	112.284	136.057	127.405	155.039	144.158	150.275	137.98	132.301	133.479			D.austroandinum	31.7091	210.054	23.374	265.137		D.austroandinum	133.479	158.831	123.572
	D.capitatum	36.7835	32.0795	26.161	22.0325	21.1745	42.6155	20.3085	34.9135	38.0145	15.1555	28.9238		D.capitatum	125.067	97.713	84.885	81.725	92.872	89.024	95.65	114.461	110.78	120.29	101.247			D.capitatum	28.9238	151.78	18.8483	199.552		D.capitatum	101.247	160.46	103.595
	D.mucoroides	54.8	36.181	39.922	57.631	48.59	39.986	29.109	28.059	30.386	33.296	39.796		D.mucoroides	116.603	122.467	131.638	133.115	141.589	123.318	106.351	114.286	107.142	126.683	122.319			D.mucoroides	39.796	112.562	31.8863	184.244		D.mucoroides	122.319	173.121	117.475
	D.discoideum	37.349	39.66	58.008	68	39.005	51.045	58.794	69.653	45.006	28.184	49.4704		D.discoideum	85.786	88.725	138.856	149.334	114.858	129.115	128.739	91.54	114.733	82.525	112.421			D.discoideum	49.4704	116.252	28.1285	193.851		D.discoideum	112.421	169.288	101.65
	D.robustum	49.85	60.108	47.873	48.648	24.354	35.182	63.117	29.953	38.059	48.134	44.5278		D.robustum	109.07	122.939	115.813	100.364	110.435	125.381	113.762	109.87	146.855	136.769	119.126			D.robustum	44.5278	115.161	28.3677	188.057		D.robustum	119.126	175.758	104.342
	D.sphaerocephalum	48.0595	90.243	114.425	161.023	122.37	60.0205	61.9485	117.945	63.6025	87.736	92.7372		D.sphaerocephalum	97.434	130.378	129.661	124.315	134.803	122.158	139.02	81.812	92.521	84.383	113.648			D.sphaerocephalum	92.7372	147.956	20.8916	261.585		D.sphaerocephalum	113.648	151.096	122.889
	D.clavatum	25.411	45.08	42.504	30.831	31.544	84.299	63.929	44.364	43.842	30.272	44.2076		D.clavatum	98.459	104.876	100.654	99.865	96.838	97.44	105.046	115.248	115.318	85.933	101.968			D.clavatum	44.2076	73.3309	24.0382	141.577		D.clavatum	101.968	156.847	101.461
																												cD.deminutivum		55.3076	64.14	119.448		cD.deminutivum		203.491	212.702
																												A.leptosomum		159.408	75.2291	234.637		cA.leptosomum		173.581	121.215
																												cP.equisetoides		89.4714	56.2009	145.672		cP.equisetoides		178.8	118.658
																												P.filamentosum		0	205.184	205.184		P.filamentosum			144.558
																												c.P.peudocandidum		0	153.666	153.666		c.P.peudocandidum			103.187
																												cP.pallidum PN500		85.1761	61.7496	146.926		cP.pallidum PN500		165.506	105.972
																												cD.polycephalum		173.781	70.1228	243.903		cD.polycephalum		175.455	110.192
												Mean													Mean
Middle layer 2	D.deminutivum	22.446	17.573	41.069	32.027	34.526	23.732	15.824	19.628	26.538	34.953	26.8316	Middle layer 2	D.deminutivum	181.903	168.467	198.525	213.633	202.344	201.157	181.395	176.475	170.995	204.013	189.891			Group averages						Group averages
	D.exiguum	145.879	129.331	138.553	159.086	152.746	135.677	95.1355	192.546	149.74	191.499	149.019		D.exiguum	129.033	142.685	142.309	146.956	130.981	136.733	129.549	141.032	127.53	135.285	136.209			Group 1	26.7449	125.103	23.7913	175.639		Group 1	134.875	174.497	111.272
	D.parvisporum	140.971	105.106	203.097	156.485	161.248	137.186	130.647	118.405	148.556	98.571	140.027		D.parvisporum	162.883	208.935	221.241	179.068	186.555	200.585	194.932	113.244	156.981	211.326	183.575			Gr1-Ddm	31.2023	141.481	25.0729	197.756		Gr1-Ddm	134.875	171.932	106.735
	D.mexicanum	85.469	79.465	103.158	83.666	92.537	77.235	111.798	94.135	92.932	106.872	92.7267		D.mexicanum	172.617	191.69	161.841	173.961	156.492	160.24	197.783	170.49	134.739	205.125	172.498			Group 2	38.8274	142.348	28.7108	209.887		Group 2	149.98	176.314	121.935
	D.medusoides	210.766	206.341	240.603	245.655	221.454	254.887	214.357	260.585	324.269	223.268	240.218		D.medusoides	166.534	140.667	162.528	161.005	165.371	159.285	159.379	159.363	172.987	183.021	163.014			Group 3	32.2233	82.4597	23.7739	138.457		Group 3	120.988	170.055	98.9439
	D.myxobasis	138.973	133.461	112.098	111.064	126.564	143.838	104.532	130.877	121.617		124.78		D.myxobasis	212.312	223.655	202.105	178.53	207.208	169.029	176.025	215.497	163.042		194.156			Group 4	46.217	130.639	23.6904	200.546		Group 4	116.156	161.61	112.282
	D.fasciculatum	162.97	63.897	69.904	132.727	82.217	113.884	69.743	85.523	139.249	101.033	102.115		D.fasciculatum	167.394	172.291	163.763	217.418	187.899	217.287	180.252	168.225	151.455	195.409	182.139			Cyst		80.4491	98.0417	178.491		Cyst		179.367	130.926
	D.polycarpum	277.442	262.094	302.452	255.691	249.806	189.044	233.793	215.997	155.778	143.237	228.533		D.polycarpum	169.59	187.745	199.209	205.474	209.594	179.494	186.185	216.734	173.973	218.217	194.621
	A.ellipticum	89.843	102.361	72.029	39.362	30.37	94.139	47.58	41.567	31.286	30.281	57.8818		A.ellipticum	207.983	191.821	200.356	182.144	201.007	222.033	211.248	179.242	191.912	207.505	199.525
	A.subglobosum	191.076	163.155	83.19	111.385	76.585	148.144	106.544	80.019	137.753	135	123.285		A.subglobosum	195.412	205.106	192.768	192.81	193.044	192.455	174.85	204.436	183.906	177.512	191.23
	A.leptosomum	161.134	101.419	105.188	82.883	111.855	126.52	157.212	62.853	113.467	106.961	112.949		A.leptosomum	137.983	171.272	163.245	164.511	170.51	171.417	137.126	139.7	179.64	154.44	158.984
	D.oculare	92.252	120.854	105.231	88.835	100.293	88.376	94.166	88.261	98.585	83.42	96.0273		D.oculare	211.84	230.701	216.584	214.408	216.888	211.546	179.849	220.52	182.497	207.162	209.2
	P.arachnoideum	168.021	147.822	151.099	124.234	159.266	154.86	179.322	151.161	172.861	123.118	153.176		P.arachnoideum	112.708	125.196	115.814	135.808	148.215	155.648	130.459	106.57	106.868	98.557	123.584
	P.equisetoides	106.733	144.994	137.45	179.83	142.68	172.6	110.141	147.54	151.524	159.585	145.308		P.equisetoides	201.113	207.339	189.501	213.265	193.831	226.689	160.748	234.198	203.963	220.871	205.152
	P.filamentosum	74.242	78.003	103.055	67.096	109.176	70.564	186.521	85.914	91.602	162.369	102.854		P.filamentosum	153.641	139.618	177.497	158.312	167.122	137.581	210.705	144.125	156.756	216.79	166.215
	P.pseudocandidum	158.905	153.169	217.176	118.538	189.19	217.811	200.543	212.202	206.546	168.62	184.27		P.pseudocandidum	126.642	128.377	124.33	110.851	139.482	148.479	158.557	159.704	146.282	135.733	137.844
	P.pallidum PN500	145.447	222.172	178.758	113.136	231.137	262.673	254.261	287.17	284.483	212.759	219.2		P.pallidum PN500	171.766	203.233	129.031	195.798	199.969	167.578	197.47	185.056	177.695	140.232	176.783
	D.polycephalum	80.818	79.628	101.808	105.337	145.526	140.939	102.503	69.446	116.099	139.703	108.181		D.polycephalum	159.108	147.765	191.502	149.166	188.974	214.109	178.95	183.491	193.447	197.681	180.419
	D.caveatum	72.228	59.125	72.616	64.621	86.806	77.458	63.819	75.327	89.408	72.008	73.3416		D.caveatum	206.465	142.168	168.316	157.681	148.728	182.383	182.781	148.044	174.404	178.921	168.989
	D.lacteum	155.274	155.626	112.492	156.202	147.95	86.407	135.063	115.033	146.442	68.115	127.86		D.lacteum	218.872	221.112	215.234	199.242	228.681	222.842	192.794	218.339	204.043	179.656	210.082
	D.tenue Pan52	73.558	52.678	94.415	46.232	37.511	62.192	98.632	69.666	111.26	37.32	68.3464		D.tenue Pan52	190.185	184.665	180.381	135.142	152.387	182.634	176.002	200.926	183.594	161.533	174.745
	D.monochasiodes	124.936	136.419	105.341	231.81	88.046	185.108	86.958	152.632	111.306	89.395	131.195		D.monochasiodes	147.685	155.93	140.446	173.872	87.803	173.447	158.576	192.146	189.24	149.143	156.829
	D.tenue PJ6	102.204	126.435	76.087	83.307	89.757	97.951	74.701	101.207	69.387	83.277	90.4313		D.tenue PJ6	195.819	186.172	193.508	188.164	176.171	166.947	180.304	187.415	193.136	212.016	187.965
	D.lavandulum	19.077	26.726	36.891	32.929	30.876	42.721	30.322	44.93	86.114	17.981	36.8567		D.lavandulum	159.619	177.133	152.633	167.065	145.783	94.847	174.567	140.644	154.209	155.464	152.196
	D.coeruleo-stipes	54.817	59.93	61.402	41.655	45.426	53.666	38.221	39.25	48.31		49.1863		D.coeruleo-stipes	101.539	141.304	157.991	154.755	129.544	155.082	130.861	157.606	127.554		139.582
	P.violaceum	130.405	120.424	78.591	83.255	61.782	83.907	58.952				88.188		P.violaceum	162.818	179.04	150.468	181.483	167.893	142.449	121.608				157.966
	D.purpureum	55.0235	146.908	98.5385	104.153	156.205	89.2505	138.337	134.167	159.084	98.4745	118.014		D.purpureum second measurement	166.597	136.006	163.339	153.892	138.657	159.533	140.768	141.671	142.149	132.175	147.479
	D.austroandinum	102.787	284.803	246.666	96.6655	171.271	153.542	272.003	186.696	196.751	389.358	210.054		D.austroandinum	140.951	140.202	140.132	166.255	153.186	185.784	170.055	154.978	172.345	164.418	158.831
	D.capitatum	141.447	174.534	155.232	137.939	166.637	131.231	95.5225	212.111	182.465	120.684	151.78		D.capitatum	171.898	184.847	156.25	143.72	173.757	145.736	143.053	167.126	158.804	159.408	160.46
	D.mucoroides	81.878	127.169	130.805	111.064	191.933	74.363	143.838	69.188	63.165	132.215	112.562		D.mucoroides	164.189	191.192	180.675	178.53	202.585	157.425	169.029	142.357	145.201	200.027	173.121
	D.discoideum	68.574	151.735	216.357	132.261	74.994	63.312	85.61	75.368	161.284	133.025	116.252		D.discoideum	118.877	174.926	203.418	196.86	154.964	175.49	174.25	165.272	176.427	152.399	169.288
	D.robustum	139.505	119.262	113.714	91.644	134.485	89.928	100.268	81.35	66.653	214.802	115.161		D.robustum	172.816	172.826	162.15	142.041	178.654	168.042	162.363	149.733	202.926	246.027	175.758
	D.sphaerocephalum	162.66	174.167	198.174	124.194	122.053	127.688	195.852	88.7895	153.357	132.63	147.956		D.sphaerocephalum	128.125	163.456	138.249	142.183	152.514	138.893	153.535	110.353	118.395	265.259	151.096
	D.clavatum	70.079	66.41	114.526	76.285	59.732	47.405	93.044	86.894	58.673	60.261	73.3309		D.clavatum	168.102	144.167	170.601	166.244	155.873	130.557	168.452	176.736	155.759	131.984	156.847
	cD.deminutivum	73.932	77.888	38.738	76.817	47.154	30.39	29.937	33.271	89.641		55.3076		cD.deminutivum	214.218	173.686	193.263	195.643	199.594	215.279	197.14	215.849	226.746		203.491
	A.leptosomum	96.345	121.462	145.638	276.06	192.84	212.606	125.574	210.066	103.748	109.743	159.408		A.leptosomum	166.013	144.873	167.524	181.327	195.748	195.171	156.046	170.439	156.062	202.609	173.581
	cP.equisetoides	80.221	100.049	83.648	95.063	93.25	126.52	71.673	87.825	105.469	50.996	89.4714		cP.equisetoides	179.408	182.578	198.796	191.534	184.351	178.087	175.37	144.287	178.632	174.956	178.8
	P.filamentosum											#DIV/0!		P.filamentosum
	c.P.peudocandidum											#DIV/0!		c.P.peudocandidum
	cP.pallidum PN500	65.514	80.072	88.338	97.223	88.878	95.096	74.581	94.487	85.238	82.334	85.1761		cP.pallidum PN500	176.684	149.169	174.541	164.563	176.648	153.298	152.644	158.835	180.183	168.498	165.506
	cD.polycephalum	88.348	201.309	231.858	206.627	198.906	193.981	202.079	67.137			173.781		cD.polycephalum	128.478	176.954	200.137	201.011	186.632	186.533	139.367	184.529			175.455
												Mean													Mean
Inner layer 3	D.deminutivum	14.768	15.258	23.439	12.977	17.676	12.804	15.994	17.994	12.794	17.313	16.1017	Inner layer 3	D.deminutivum	147.621	124.933	146.345	151.902	136.599	137.658	139.431	132.108	125.43	142.907	138.493
	D.exiguum	21.845	14.151	22.1985	22.701	19.2795	29.805	14.818	34.9865	23.406	30.9165	23.4107		D.exiguum	95.372	110.707	94.387	110.498	101.259	93.383	97.894	101.571	103.888	92.235	100.119
	D.parvisporum	21.807	33.019	37.565	23.422	13.403	14.338	18.854	13.924	33.406	32.31	24.2048		D.parvisporum	94.937	126.485	125.647	108.024	101.982	111.618	144.85	111.494	118.57	133.018	117.662
	D.mexicanum	28.379	18.726	19.818	14.834	13.889	23.608	46.685	34.231	16.732	19.231	23.6133		D.mexicanum	63.368	81.618	61.807	81.25	56.76	61.334	90.4	84.477	64.823	69.373	71.521
	D.medusoides	10.7405	25.9895	19.243	16.6	15.458	15.8365	26.0055	29.486	24.8985	21.348	20.5605		D.medusoides	138.176	131.305	141.331	142.812	142.95	129.202	141.068	141.232	148.012	156.614	141.27
	D.myxobasis	36.303	28.409	43.093	26.006	53.523	40.326	35.412	39.242	28.923		36.8041		D.myxobasis	125.45	145.479	124.594	123.27	117.678	119.35	107.969	116.32	108.272		120.931
	D.fasciculatum	32.821	22.817	23.762	16.359	14.08	33.217	16.488	20.024	14.98	23.893	21.8441		D.fasciculatum	74.823	79.52	73.645	96.25	95.601	107.772	100.871	97.346	65.432	97.78	88.904
	D.polycarpum	25.684	34.87	29.467	47.795	28.716	21.892	30.058	25.008	26.501	21.498	29.1489		D.polycarpum	89.19	108.123	119.048	107.117	107.267	109.604	112.021	107.28	112.981	120.591	109.322
	A.ellipticum	26.322	24.939	18.31	17.389	10.515	9.746	8.693	12.357	10.711	6.501	14.5483		A.ellipticum	146.665	133.069	131.739	152.112	179.007	138.253	157.233	114.55	131.986	127.745	141.236
	A.subglobosum	35.819	78.776	62.77	67.767	67.412	59.091	48.534	42.654	25.229	39.679	52.7731		A.subglobosum	129.667	152.641	167.059	169.645	149.813	125.169	143.033	139.001	111.273	120.973	140.827
	A.leptosomum	50.312	15.779	38.051	30.227	39.58	46.34	51.74	20.15	28.839	45.07	36.6088		A.leptosomum	101.45	52.737	98.062	70.976	68.033	101.072	86.871	99.678	130.386	117.921	92.7186
	D.oculare	18.902	23.739	23.111	18.927	31.015	75.36	49.131	32.43	18.672	25.003	31.629		D.oculare	159.251	166.76	172.847	162.537	157.714	178.651	118.419	153.034	147.258	129.079	154.555
	P.arachnoideum	26.902	11.5755	24.3605	22.0475	21.6535	24.2275	32.6105	31.182	28.9835	23.781	24.7323		P.arachnoideum	81.553	78.163	79.18	71.323	106.839	114.458	93.519	84.555	88.489	75.196	87.3275
	P.equisetoides	18.812	28.077	32.917	35.733	35.247	17.682	18.341	29.073	20.918	24.494	26.1294		P.equisetoides	145.084	158.966	123.58	122.6	127.045	154.608	122.902	163.64	132.31	168.937	141.967
	P.filamentosum	21.053	17.683	20.666	16.372	17.093	20.538	24.195	15.613	36.646	34.15	22.4009		P.filamentosum	109.786	91.308	100.879	100.152	115.709	105.251	182.505	75.728	107.161	151.912	114.039
	P.pseudocandidum	34.7995	19.9955	34.9065	23.458	15.865	13.912	23.758	23.4315	20.513	22.113	23.2752		P.pseudocandidum	98.574	100.773	103.541	102.332	125.79	133.149	135.32	123.863	121.815	112.542	115.77
	P.pallidum PN500	18.926	33.041	36.413	14.948	25.594	28.992	20.477	24.276	30.914	25.037	25.8618		P.pallidum PN500	115.249	131.565	79.135	129.09	124.696	115.353	106.646	186.045	112.202	115.869	121.585
	D.polycephalum	14.592	16.387	33.229	14.982	14.528	35.126	12.86	14.773	23.444	12.944	19.2865		D.polycephalum	114.969	93.429	117.866	102.982	98.18	142.429	103.486	112.706	130.799	127.929	114.477
	D.caveatum	20.616	27.351	27.364	35.831	37.261	24.386	37.395	28.141	39.103	29.606	30.7054		D.caveatum	104.324	77.69	88.688	84.975	90.409	97.186	105.777	83.916	82.788	81.376	89.7129
	D.lacteum	28.324	23.009	18.516	44.17	26.092	37.45	20.355	16.362	41.851	17.566	27.3695		D.lacteum	141.645	143.985	136.715	106.149	154.354	152.341	109.267	120.468	133.521	114.906	131.335
	D.tenue Pan52	33.086	40.059	32.046	24.112	21.977	23.679	25.265	24.63	29.912	21.319	27.6085		D.tenue Pan52	101.137	126.743	103.233	108.612	118.439	106.21	107.695	134.665	98.652	110.618	111.6
	D.monochasiodes	21.123	29.323	17.316	15.701	21.958	45.736	16.095	22.364	14.097	11.071	21.4784		D.monochasiodes	86.952	83.632	73.181	97.701	87.803	93.339	82.237	110.235	94.364	84.845	89.4289
	D.tenue PJ6	18.727	23.723	15.264	13.828	27.12	37.718	24.361	33.25	14.396	18.25	22.6637		D.tenue PJ6	90.534	87.474	81.077	99.812	87.232	96.11	88.807	99.966	103.187	88.08	92.2279
	D.lavandulum	10.339	10.83	15.103	17.616	14.438	13.6652	16.422	22.635	49.854	14.449	18.5351		D.lavandulum	95.705	106.569	84.662	95.178	74.799	94.847	98.347	72.938	87.77	87.247	89.8062
	D.coeruleo-stipes	26.992	22.936	15.681	20.96	17.685	17.405	16.536	16.042	8.274		18.0568		D.coeruleo-stipes	67.241	82.723	87.429	96.052	97.558	95.322	85.507	102.496	82.137		88.4961
	P.violaceum	21.783	24.856	24.239	31.834	22.627	23.72	20.374				24.2047		P.violaceum	101.963	107.961	89.96	80.82	97.126	93.997	89.414				94.463
	D.purpureum	14.618	0	11.389	8.384	24.0105	26.7145	11.71	12.9295	16.407	13.7195	13.9882		D.purpureum second measurement	130.105		135.829	131.683	107.643	138.351	112.15	118.28	122.642	112.719	123.267
	D.austroandinum	20.693	25.8875	11.8425	15.049	16.988	15.945	20.6755	39.369	37.191	30.0995	23.374		D.austroandinum	116.647	116.959	115.443	134.773	118.417	137.612	163.575	78.738	133.942	119.619	123.572
	D.capitatum	25.585	21.203	20.7855	10.7365	19.838	16.922	10.482	20.9255	22.718	19.288	18.8483		D.capitatum	120.963	98.912	83.501	84.899	84.452	84.605	74.643	122.264	139.535	142.173	103.595
	D.mucoroides	32.641	46.554	31.201	26.006	52.457	24.154	40.326	20.101	14.679	30.744	31.8863		D.mucoroides	114.533	119.662	120.924	123.27	122.525	93.44	119.35	119.724	125.099	116.227	117.475
	D.discoideum	18.06	33.223	33.696	57.538	21.373	18.586	17.828	30.675	32.048	18.258	28.1285		D.discoideum	62.931	109.896	124.307	115.091	103.483	115.094	91.474	107.092	92.96	94.176	101.65
	D.robustum	35.199	26.64	25.835	11.925	21.253	27.799	27.997	33.188	27.982	45.859	28.3677		D.robustum	81.698	95.244	93.507	96.321	101.073	105.898	101.104	105.138	141.215	122.221	104.342
	D.sphaerocephalum	15.5165	27.517	28.6605	22.9885	24.925	18.8375	12.703	19.329	17.173	21.266	20.8916		D.sphaerocephalum	109.679	143.309	113.839	113.963	144.745	142.871	147.109	107.971	105.864	99.545	122.889
	D.clavatum	21.343	30.656	20.781	27.848	20.201	21.846	36.856	19.714	23.037	18.1	24.0382		D.clavatum	99.946	109.474	110.804	103.103	106.021	100.017	102.099	98.084	98.828	86.234	101.461
Layer 2 inner (nm)	cD.deminutivum	42.916	68.256	81.633	39.649	68.894	58.171	67.08	67.377	83.284		64.14	Layer 2 inner (nm)	cD.deminutivum	211.916	186.247	221.237	208.074	205.624	216.474	213.83	217	233.912		212.702
	A.leptosomum	50.868	74.931	79.355	53.321	66.484	92.042	54.06	66.712	138.598	75.92	75.2291		A.leptosomum	114.311	106.715	108.329	116.858	164.691	127.928	85.645	105.587	136.165	145.919	121.215
	cP.equisetoides	58.03	77.366	46.147	58.926	58.337	59.899	37.64	55.253	64.373	46.038	56.2009		cP.equisetoides	134.686	144.614	128.376	119.285	101.608	112.575	111.17	90.608	118.085	125.573	118.658
	P.filamentosum	180.792	187.091	194.592	206.383	232.34	215.907	209.098	207.69	207.69	210.253	205.184		P.filamentosum	112.542	115.186	112.744	139.844	135.141	196.631	165.078	154.628	154.628	159.158	144.558
	c.P.peudocandidum	168.041	93.474	137.578	175.83	148.156	191.588	181.449	131.543	195.829	113.171	153.666		c.P.peudocandidum	96.952	128.357	97.435	153.187	109.402	99.918	89.024	73.663	90.377	93.559	103.187
	cP.pallidum PN500	58.574	60.58	53.262	70.721	70.717	61.066	44.112	62.183	69.358	66.923	61.7496		cP.pallidum PN500	103.747	101.561	99.966	107.361	90.709	84.791	107.293	114.835	128.524	120.932	105.972
	cD.polycephalum	43.647	64.071	93.871	65.9	61.075	82.189	79.473	70.756			70.1228		cD.polycephalum	148.4	84.92	117.187	119.425	114.609	94.723	96.175	106.095			110.192
												Mean
Complete spore wall	D.deminutivum	37.214	32.831	64.508	45.004	52.202	36.536	31.818	37.622	39.332	52.266	42.9333
	D.exiguum	187.004	180.144	187.674	197.397	195.526	191.461	136.861	258.164	215.671	259.153	200.905
	D.parvisporum	190.939	171.56	285.758	198.035	191.796	178.458	168.562	147.281	222.426	165.995	192.081
	D.mexicanum	166.096	121.551	182.054	132.665	154.946	170.108	225.832	203.637	142.942	162.834	166.267
	D.medusoides	235.097	254.602	279.471	279.653	248.465	296.231	256.687	315.943	367.747	262.88	279.677
	D.myxobasis	202.024	181.076	189.705	194.701	216.008	213.273	151.692	186.447	170.827		189.528
	D.fasciculatum	277.334	120.139	120.534	164.38	115.089	190.045	116.669	126.452	192.669	157.486	158.08
	D.polycarpum	354.405	317.472	401.828	364.42	351.455	259.372	326.495	307.308	226.621	232.319	314.169
	A.ellipticum	149.813	151.15	107.475	72.362	53.811	119.194	65.076	73.858	59.32	50.204	90.2263
	A.subglobosum	253.209	268.91	178.376	229.591	172.31	246.54	168.985	145.151	196.879	192.498	205.245
	A.leptosomum	263.643	170.759	198.999	143.899	187.273	205.133	235.763	115.874	172.188	187.071	188.06
	D.oculare	127.577	188.73	160.065	137.356	165.715	190.977	202.695	173.485	142.185	139.454	162.824
	P.arachnoideum	258.736	208.408	229.282	200.356	237.991	227.427	282.917	253.645	274.891	204.989	237.864
	P.equisetoides	156.378	194.789	184.262	247.362	211.076	205.243	150.604	193.954	192.625	201.096	193.739
	P.filamentosum	123.269	147.057	155.553	111.166	147.278	117.172	273.313	136.506	193.326	243.016	164.766
	P.pseudocandidum	235.547	207.291	323.633	178.763	236.949	267.982	278.986	280.412	298.854	242.13	255.055
	P.pallidum PN500	214.367	287.389	255.559	146.537	303.436	322.332	324.258	370.181	373.351	271.776	286.919
	D.polycephalum	120.239	112.873	179.248	142.339	176.646	215.435	150.479	120.585	209.922	174.867	160.263
	D.caveatum	133.351	132.271	154.944	152.56	176.49	138.959	150.814	161.845	177.129	164.071	154.243
	D.lacteum	205.859	196.492	153.707	231.865	202.362	150.714	180.43	145.501	211.5	98.678	177.711
	D.tenue Pan52	141.054	137.029	174.751	108.133	78.72	116.816	155.413	115.067	171.709	82.647	128.134
	D.monochasiodes	185.507	238.768	168.76	268.028	148.494	269.085	139.629	210.172	146.161	119.127	189.373
	D.tenue PJ6	146.214	179.626	118.156	139.229	149.255	161.024	120.436	162.285	99.146	131.877	140.725
	D.lavandulum	42.713	64.137	74.626	69.328	75.974	92.2482	72.018	95.456	181.382	50.898	81.878
	D.coeruleo-stipes	113.061	120.051	104.941	91.156	84.508	92.953	79.087	90.497	97.956		97.1344
	P.violaceum	198.638	202.87	150.052	143.645	116.568	133.889	102.789				149.779
	D.purpureum	124.665	167.291	127.431	155.765	198.22	168.998	185.047	189.396	220.095	166.759	170.367
	D.austroandinum	160.058	332.533	284.757	139.572	216.218	244.168	323.568	243.482	252.532	454.485	265.137
	D.capitatum	203.816	227.816	202.179	170.708	207.649	190.768	126.313	267.95	243.198	155.128	199.552
	D.mucoroides	169.319	209.904	201.928	194.701	292.98	138.503	213.273	117.348	108.23	196.255	184.244
	D.discoideum	123.983	224.618	308.061	257.799	135.372	132.943	162.232	175.696	238.338	179.467	193.851
	D.robustum	224.554	206.01	187.422	152.217	180.092	152.909	191.382	144.491	132.694	308.795	188.057
	D.sphaerocephalum	226.236	291.927	341.26	308.205	269.348	206.546	270.503	226.063	234.132	241.631	261.585
	D.clavatum	116.833	142.146	177.811	134.964	111.477	153.55	193.829	150.972	125.552	108.633	141.577
	cD.deminutivum	116.848	146.144	120.371	116.466	116.048	88.561	97.017	100.648	172.925		119.448
	A.leptosomum	147.213	196.393	224.993	329.381	259.324	304.648	179.634	276.778	242.346	185.663	234.637
	cP.equisetoides	138.251	177.415	129.795	153.989	151.587	186.419	109.313	143.078	169.842	97.034	145.672
	P.filamentosum	180.792	187.091	194.592	206.383	232.34	215.907	209.098	207.69	207.69	210.253	205.184
	c.P.peudocandidum	168.041	93.474	137.578	175.83	148.156	191.588	181.449	131.543	195.829	113.171	153.666
	cP.pallidum PN500	124.088	140.652	141.6	167.944	159.595	156.162	118.693	156.67	154.596	149.257	146.926
	cD.polycephalum	131.995	265.38	325.729	272.527	259.981	276.17	281.552	137.893			243.903

## Sheet: 6.Groupwise
outer layer
group 1											19.2805	36.6625	26.9225	15.61	23.5005	25.979	26.907	30.632	42.524	36.738	28.161	33.435	45.096	18.128	17.145	26.934	19.061	14.952	40.464	35.114	52.248	23.36	59.078	34.165	48.52	69.265	67.349	75.271	33.278	36.731	13.5915	22.272	19.6245	17.3975	11.5525	25.5075	16.324	25.872	18.579
grp1_Ddem											19.2805	36.6625	26.9225	15.61	23.5005	25.979	26.907	30.632	42.524	36.738	28.161	33.435	45.096	18.128	17.145	26.934	19.061	14.952	40.464	35.114	52.248	23.36	59.078	34.165	48.52	69.265	67.349	75.271	33.278	36.731	13.5915	22.272	19.6245	17.3975	11.5525	25.5075	16.324	25.872	18.579
group 2	51.279	20.508	69.909	60.934	72.933	48.436	62.644	66.303	44.342	67.584	33.648	23.85	17.136	15.611	12.926	15.309	8.803	19.934	17.323	13.422	26.314	26.979	32.416	50.439	28.313	39.305	13.907	22.478	33.897	17.819	52.197	53.561	55.76	30.789	35.838	32.273	26.811	32.871	29.882	35.04	16.423	44.137	31.723	29.594	34.407	27.241	59.398	52.794	24.928
group 3	40.507	45.795	54.964	52.108	52.423	37.115	49.6	58.377	48.618	62.457	22.261	17.857	22.699	31.493	28.32	26.857	25.012	14.106	23.207	12.997	34.41	44.292	48.29	37.789	19.232	30.945	31.516	20.771	30.537	24.008	39.448	73.026	46.103	20.517	38.49	38.241	36.576	35.176	20.758	18.661	25.283	29.468	26.805	42.094	32.378	25.355	21.374	27.828	15.363
group 4	55.0235	20.383	17.504	43.228	18.004	53.033	35	42.299	44.6035	54.565	36.5775	21.8425	26.2485	27.8575	27.959	74.682	30.8895	17.417	18.5895	35.028	36.7835	32.0795	26.161	22.0325	21.1745	42.6155	20.3085	34.9135	38.0145	15.1555	54.8	36.181	39.922	57.631	48.59	39.986	29.109	28.059	30.386	33.296	37.349	39.66	58.008	68	39.005	51.045	58.794	69.653	45.006
cysts
middle layer
group 1	22.446	17.573	41.069	32.027	34.526	23.732	15.824	19.628	26.538	34.953	145.879	129.331	138.553	159.086	152.746	135.677	95.1355	192.546	149.74	191.499	140.971	105.106	203.097	156.485	161.248	137.186	130.647	118.405	148.556	98.571	85.469	79.465	103.158	83.666	92.537	77.235	111.798	94.135	92.932	106.872	210.766	206.341	240.603	245.655	221.454	254.887	214.357	260.585	324.269
grp1_Ddem											145.879	129.331	138.553	159.086	152.746	135.677	95.1355	192.546	149.74	191.499	140.971	105.106	203.097	156.485	161.248	137.186	130.647	118.405	148.556	98.571	85.469	79.465	103.158	83.666	92.537	77.235	111.798	94.135	92.932	106.872	210.766	206.341	240.603	245.655	221.454	254.887	214.357	260.585	324.269
group 2	277.442	262.094	302.452	255.691	249.806	189.044	233.793	215.997	155.778	143.237	89.843	102.361	72.029	39.362	30.37	94.139	47.58	41.567	31.286	30.281	191.076	163.155	83.19	111.385	76.585	148.144	106.544	80.019	137.753	135	161.134	101.419	105.188	82.883	111.855	126.52	157.212	62.853	113.467	106.961	92.252	120.854	105.231	88.835	100.293	88.376	94.166	88.261	98.585
group 3	72.228	59.125	72.616	64.621	86.806	77.458	63.819	75.327	89.408	72.008	155.274	155.626	112.492	156.202	147.95	86.407	135.063	115.033	146.442	68.115	73.558	52.678	94.415	46.232	37.511	62.192	98.632	69.666	111.26	37.32	124.936	136.419	105.341	231.81	88.046	185.108	86.958	152.632	111.306	89.395	102.204	126.435	76.087	83.307	89.757	97.951	74.701	101.207	69.387
group 4	55.0235	146.908	98.5385	104.153	156.205	89.2505	138.337	134.167	159.084	98.4745	102.787	284.803	246.666	96.6655	171.271	153.542	272.003	186.696	196.751	389.358	141.447	174.534	155.232	137.939	166.637	131.231	95.5225	212.111	182.465	120.684	81.878	127.169	130.805	111.064	191.933	74.363	143.838	69.188	63.165	132.215	68.574	151.735	216.357	132.261	74.994	63.312	85.61	75.368	161.284
cysts	73.932	77.888	38.738	76.817	47.154	30.39	29.937	33.271	89.641		96.345	121.462	145.638	276.06	192.84	212.606	125.574	210.066	103.748	109.743	80.221	100.049	83.648	95.063	93.25	126.52	71.673	87.825	105.469	50.996
group 1	14.768	15.258	23.439	12.977	17.676	12.804	15.994	17.994	12.794	17.313	21.845	14.151	22.1985	22.701	19.2795	29.805	14.818	34.9865	23.406	30.9165	21.807	33.019	37.565	23.422	13.403	14.338	18.854	13.924	33.406	32.31	28.379	18.726	19.818	14.834	13.889	23.608	46.685	34.231	16.732	19.231	10.7405	25.9895	19.243	16.6	15.458	15.8365	26.0055	29.486	24.8985
grp1_Ddem											21.845	14.151	22.1985	22.701	19.2795	29.805	14.818	34.9865	23.406	30.9165	21.807	33.019	37.565	23.422	13.403	14.338	18.854	13.924	33.406	32.31	28.379	18.726	19.818	14.834	13.889	23.608	46.685	34.231	16.732	19.231	10.7405	25.9895	19.243	16.6	15.458	15.8365	26.0055	29.486	24.8985
group 2	25.684	34.87	29.467	47.795	28.716	21.892	30.058	25.008	26.501	21.498	26.322	24.939	18.31	17.389	10.515	9.746	8.693	12.357	10.711	6.501	35.819	78.776	62.77	67.767	67.412	59.091	48.534	42.654	25.229	39.679	50.312	15.779	38.051	30.227	39.58	46.34	51.74	20.15	28.839	45.07	18.902	23.739	23.111	18.927	31.015	75.36	49.131	32.43	18.672
group 3	20.616	27.351	27.364	35.831	37.261	24.386	37.395	28.141	39.103	29.606	28.324	23.009	18.516	44.17	26.092	37.45	20.355	16.362	41.851	17.566	33.086	40.059	32.046	24.112	21.977	23.679	25.265	24.63	29.912	21.319	21.123	29.323	17.316	15.701	21.958	45.736	16.095	22.364	14.097	11.071	18.727	23.723	15.264	13.828	27.12	37.718	24.361	33.25	14.396
group 4	14.618	0	11.389	8.384	24.0105	26.7145	11.71	12.9295	16.407	13.7195	20.693	25.8875	11.8425	15.049	16.988	15.945	20.6755	39.369	37.191	30.0995	25.585	21.203	20.7855	10.7365	19.838	16.922	10.482	20.9255	22.718	19.288	32.641	46.554	31.201	26.006	52.457	24.154	40.326	20.101	14.679	30.744	18.06	33.223	33.696	57.538	21.373	18.586	17.828	30.675	32.048
cysts	42.916	68.256	81.633	39.649	68.894	58.171	67.08	67.377	83.284		50.868	74.931	79.355	53.321	66.484	92.042	54.06	66.712	138.598	75.92	58.03	77.366	46.147	58.926	58.337	59.899	37.64	55.253	64.373	46.038	180.792	187.091	194.592	206.383	232.34	215.907	209.098	207.69	207.69	210.253	168.041	93.474	137.578	175.83	148.156	191.588	181.449	131.543	195.829
group 1	37.214	32.831	64.508	45.004	52.202	36.536	31.818	37.622	39.332	52.266	187.004	180.144	187.674	197.397	195.526	191.461	136.861	258.164	215.671	259.153	190.939	171.56	285.758	198.035	191.796	178.458	168.562	147.281	222.426	165.995	166.096	121.551	182.054	132.665	154.946	170.108	225.832	203.637	142.942	162.834	235.097	254.602	279.471	279.653	248.465	296.231	256.687	315.943	367.747
grp1_Ddem											187.004	180.144	187.674	197.397	195.526	191.461	136.861	258.164	215.671	259.153	190.939	171.56	285.758	198.035	191.796	178.458	168.562	147.281	222.426	165.995	166.096	121.551	182.054	132.665	154.946	170.108	225.832	203.637	142.942	162.834	235.097	254.602	279.471	279.653	248.465	296.231	256.687	315.943	367.747
group 2	354.405	317.472	401.828	364.42	351.455	259.372	326.495	307.308	226.621	232.319	149.813	151.15	107.475	72.362	53.811	119.194	65.076	73.858	59.32	50.204	253.209	268.91	178.376	229.591	172.31	246.54	168.985	145.151	196.879	192.498	263.643	170.759	198.999	143.899	187.273	205.133	235.763	115.874	172.188	187.071	127.577	188.73	160.065	137.356	165.715	190.977	202.695	173.485	142.185
group 3	133.351	132.271	154.944	152.56	176.49	138.959	150.814	161.845	177.129	164.071	205.859	196.492	153.707	231.865	202.362	150.714	180.43	145.501	211.5	98.678	141.054	137.029	174.751	108.133	78.72	116.816	155.413	115.067	171.709	82.647	185.507	238.768	168.76	268.028	148.494	269.085	139.629	210.172	146.161	119.127	146.214	179.626	118.156	139.229	149.255	161.024	120.436	162.285	99.146
group 4	124.665	167.291	127.431	155.765	198.22	168.998	185.047	189.396	220.095	166.759	160.058	332.533	284.757	139.572	216.218	244.168	323.568	243.482	252.532	454.485	203.816	227.816	202.179	170.708	207.649	190.768	126.313	267.95	243.198	155.128	169.319	209.904	201.928	194.701	292.98	138.503	213.273	117.348	108.23	196.255	123.983	224.618	308.061	257.799	135.372	132.943	162.232	175.696	238.338
cysts	116.848	146.144	120.371	116.466	116.048	88.561	97.017	100.648	172.925		147.213	196.393	224.993	329.381	259.324	304.648	179.634	276.778	242.346	185.663	138.251	177.415	129.795	153.989	151.587	186.419	109.313	143.078	169.842	97.034	180.792	187.091	194.592	206.383	232.34	215.907	209.098	207.69	207.69	210.253	168.041	93.474	137.578	175.83	148.156	191.588	181.449	131.543	195.829
Complete wall thickness
ANOVA on ranks							group 2	group 3	group 4	cysts
Comparison	Diff of Ranks	Q	P	P<0.050		group 1	0.159	0.001	1	1
grp2 vs grp3	136.849	6.815	<0.001	Yes		grp1_Ddem	1	<0.001	1	0.602
grp2 vs cyst	63.008	3.11	0.028	Yes		group 2		<0.001	1	0.028
grp2 vs grp1	51.32	2.556	0.159	No		group 3			<0.001	0.012
grp2 vs grp4	17.505	0.909	1	Do Not Test		group 4				0.484
grp2 vs grp1-Ddm	15.996	0.759	1	Do Not Test
grp1-Ddm vs grp3	120.853	5.312	<0.001	Yes
grp1-Ddm vs cyst	47.012	2.052	0.602	No
grp1-Ddm vs grp1	35.324	1.552	1	Do Not Test
grp1-Ddm vs grp4	1.509	0.0685	1	Do Not Test
grp4 vs grp3	119.344	5.661	<0.001	Yes
grp4 vs cyst	45.503	2.141	0.484	Do Not Test
grp4 vs grp1	33.815	1.604	1	Do Not Test
grp1 vs grp3	85.529	3.915	0.001	Yes
grp1 vs cyst	11.688	0.531	1	Do Not Test
cyst vs grp3	73.841	3.355	0.012	Yes
[truncated: 51 more columns]
