# Supplementary material for: Cold climate adaptation is a plausible cause for evolution of multicellular sporulation in Dictyostelia
Source: Sci Rep. 2020 May 29;10:8797. doi: 10.1038/s41598-020-65709-3 (PMC7260361; doi:10.1038/s41598-020-65709-3)
Supplement: Supplementary file 3 — Supplementary spreadsheet Data3_Organelles.xlsx. [file 41598_2020_65709_MOESM3_ESM.xlsx]

## Sheet: 1.ToC
Cold climate adaptation is a plausible cause for evolution of multicellular sporulation in Dictyostelia
Hajara M. Lawal1, Christina Schilde1, Koryu Kin1, Matthew W. Brown3, John James1, Alan R Prescott2 and Pauline Schaap1*
Table of contents
Sheet	Name	Content
2	RawData	All measured data and underlying calculations of fractions and percentages
3	RawValues	The same as sheet 2 but calculated data expressed as values
4	Quantitative	Species rearranged by taxon group and quantitative (continuous) data transposed, with calculation of means, SD and SE per species
5	QuantMeans	Mean values of quantitative features per species
6	Quantgroup	Quantitative data collated per taxon group and outcomes of ANOVA on ranks tests to assess significance of group specific differences
7	Qualitative	Species rearranged by taxon group and listed with qualitative (categorical) character states, followed by calculation of the fractional distribution of each state.
8	Qualgroup	ANOVA on ranks tests to assess significance of group specific differences in qualitative features
		Used to generate figures S9 to S12 and Figure 2

## Sheet: 2.RawData
Spore/cyst granules and vesicles	Spore granules					a.poles	a.loose	Mitochondria outline											Nucleus			Vesicles						Unusual organelles/other features
						b.peripheral	b.tight	a.round to oval						fringed w				a.around nucleus	Heterochromatin		a.51-100%					a.grouped	a.perinuclear
	Granules					c.throughout	c.dispersed	b.crenate						ribsomes				b.throughout	a.none		b.0-30%					b.dispersed	b. periphery	Unusual cell shape e.g. indentation
			granule				d. 0,1 or 2	c.not visible		c.not visible								c. one pole or centre	b. dispersed								c.trhoughout	Feature 1		Feature 2		Feature 3
	presence	diameter	area			location	grouping			fraction	cristae		fraction			fraction yes			c.1 to 3 clear foci		fringed w				% of			a.yes		a.yes		a.yes
	#/section	nm	um2	spore area(minus wall)	%			#crenate	#smooth	crenate	#closed	#open	closed fraction	# yes	#no	+ribos	#/cell	location	location	# foci	ribsomes	# per cell	total area	spore area(minus wall)	spore area	grouping	location	b.no	description	b.no	description	b.no	description
D.deminutivum
160413_1_IPL.tif	2	282.349	0.125222	1.147	10.9173	a	d	0	1	0	1	0	1	0	1	0	1		a		b	2	0.018	1.147	1.56931	b	c	b		b		b
160413_3_IPL.tif	2	210.635	0.0696896	1.131	6.16177	a	d										0		b		b	0	0	1.131	0			b		b		b
160413_5_IPL.tif	1	132.691	0.013828	1.279	1.08116	a	d	1	1	0.5	0	2	0	0	2	0	2	c	b		a	9	0.049	1.279	3.83112	a	a	b		b		b
160413_7_IPL.tif	0	0	0	1.11	0		d										0		b		b	5	0.03	1.11	2.7027	a	a	b		b		b
160413_9_IPL.tif	2	333.616	0.174824	1.262	13.8529	a	d	1	0	1	0	1	0	0	1	0	1	b	b		a	4	0.022	1.262	1.74326	a	a	b		b		b
160413_11_IPL.tif	1	177.057	0.0246209	1.458	1.68867	a	d										0		c	3	a	26	0.152	1.458	10.4252	a	a	a	flattened vesicles	b		b
160413_13_IPL.tif	2	318.495	0.159335	1.273	12.5165	a	d	2	0	1	0	2	0	0	2	0	2	c	c	2	b	6	0.11	1.273	8.64101	b	c	a	flattened vesicles	b		b
160413_15_IPL.tif	1	276.522	0.0600532	1.6074	3.73605	b	d	1	2	0.333333	0	3	0	0	3	0	3	b	b		b	2	0.3	1.6074	18.6637	b	c	a	flattened vesicles	b		b
160413_17_IPL.tif	0	0	0	1.245	0		d	1	1	0.5	0	2	0	0	2	0	2	b	c	3	b	4	0.013	1.245	1.04418	b	c	b		b		b
160413_19_IPL.tif	1	293.241	0.0675346	1.498	4.50832	a	d	2	0	1	0	2	0	0	2	0	2	c	a		b	6	0.038	1.498	2.53672	a	c	b		b		b
D.exiguum
Image2.tif	3	288.582	0.196217	9.392	2.08919	a	b										0		b		b	4	0.065	9.392	0.692078	b	c	b		b		b
Image3.tif	5	269.764	0.285769	9.032	3.16396	b	c	1	3	0.25	0	4	0	0	4	0	4	a	b		b	3	0.15	9.032	1.66076	a	c	b		b		b
Image133.tif	14	269.436	0.798209	9.229	8.64892	a	b										0		b		b	9	0.352	9.229	3.81406	a	c	b		b		b
Image135.tif	6	303.302	0.433491	12.334	3.5146	a	b										0		c	1	b	7	0.222	12.334	1.7999	a	c	a	granules embedded in dark material	b		b
Image136.tif	7	283.515	0.441903	8.783	5.03135	a	b	0	2	0	0	2	0	0	2	0	2	c	b		b	4	0.212	8.783	2.41375	b	c	a	granules embedded in dark material	b		b
Image138.tif	1	430.07	0.145263	6.203	2.34182	b	d	0	1	0	0	1	0	0	1	0	1		b		b	6	0.383	6.203	6.17443	a	a	b		b		b
Image144.tif	2	283	0.1258	9.064	1.38791	a	b	1	0	1	0	1	0	0	1	0	1	c	c	1	b	18	0.719	9.064	7.93248	a	a	b		b		b
Image146.tif	7	284.475	0.444901	11.989	3.71091	a	b	0	4	0	0	4	0	0	4	0	4	a	c	1	b	12	1.485	11.989	12.3864	a	b	a	granules embedded in dark material	b		b
Image147.tif	5	192.207	0.145073	7.86	1.84571	a	b	0	2	0	0	2	0	0	2	0	2	c	b		b	13	1.433	7.86	18.2316	a	a	a	granules embedded in dark material	b		b
Image148.tif	1	200.056	0.0314326	8.818	0.356459	a	d	2	3	0.4	1	4	0.2	0	5	0	5	c	b		b	4	0.071	8.818	0.805171	a	c	b		b		b
D.parvisporum
140813B_1_IPL.TIF	4	281.21	0.248427	4.019	6.18131	a	a	4	0	1	3	1	0.75	0	4	0	4	b	b		b	10	0.118	4.019	2.93605	a	c	b		b		b
140813B_3_IPL.TIF	12	194.928	0.358102	4.831	7.41259	a	b	3	1	0.75	3	1	0.75	0	4	0	4	b	a		b	16	0.164	4.831	3.39474	a	c	a	spore granules embedded in smooth material	b		b
140813B_5_IPL.TIF	7	285.202	0.447178	5.561	8.04132	a	b	1	4	0.2	5	0	1	0	5	0	5	b	a		a	0		5.561	0			b		b		b
140813B_7_IPL.TIF	7	196.779	0.212879	11.676	1.82322	a	b	2	6	0.25	8	0	1	0	8	0	8	b	a		a	13	0.533	11.676	4.56492	a	c	a	spore granules embedded in smooth material	b		b
140813B_9_IPL.TIF	4	251.009	0.197932	5.293	3.7395	a	b	2	0	1	2	0	1	0	2	0	2	b	c	1	a	7	0.071	5.293	1.34139	a	c	b		b		b
140813B_11_IPL.TIF	2	121.845	0.0233197	2.674	0.87209	a	d	0	2	0	1	1	0.5	0	2	0	2	c	a		a	5	0.135	2.674	5.04862	a	a	a	spore granules embedded in smooth material	b		b
140813B_13_IPL.TIF	4	210.859	0.139676	5.606	2.49154	a	b	2	2	0.5	3	1	0.75	0	4	0	4	b	a		a	9	0.247	5.606	4.40599	a	a	a	spore granules embedded in smooth material	b		b
140813B_15_IPL.TIF	5	301.225	0.356311	5.562	6.40616	a	a	3	1	0.75	4	0	1	0	4	0	4	b	a		b	14	0.282	5.562	5.07012	a	a	a	spore granules embedded in smooth material	b		b
140813B_17_IPL.TIF	3	228.824	0.123368	5.988	2.06025	a	a	2	2	0.5	4	0	1	0	4	0	4	b	c	1	b	2	0.102	5.988	1.70341	b	c	a	spore granules embedded in smooth material	b		b
140813B_19_IPL.TIF	2	229.094	0.0824393	3.709	2.22268	a	d	1	2	0.333333	2	0	1	0	2	0	2	b	a		a	11	0.236	3.709	6.3629	a	c	a	spore granules embedded in darker smooth material	b		b
D.mexicanum
040913_1_IPL.TIF	0		0	5.165	0		d	2	1	0.666667	0	3	0	0	3	0	3	b	b		a	4	0.077	5.165	1.4908	a	c	b		b		b
040913_3_IPL.TIF	2	188.49	0.0558064	4.156	1.34279	c	d	2	1	0.666667	0	3	0	0	3	0	3	c	b		a	11	0.176	4.156	4.23484	a	c	b		b		b
040913_5_IPL.TIF	3	202.445	0.0965634	5.299	1.82229	c	c	0	6	0	0	6	0	0	6	0	6	b	b		a	15	0.209	5.299	3.94414	a	c	a	dark vesicles with lighter inclusion-bacteria	b		b
040913_7_IPL.TIF	4	200.544	0.126345	5.879	2.14908	a	b	4	2	0.666667	1	5	0.166667	0	6	0	6	b	c	1	a	16	0.302	5.879	5.13693	a	c	b		b		b
040913_9_IPL.TIF	3	218.576	0.112565	5.74	1.96106	a	b	1	0	1	0	1	0	0	1	0	1		b		a	11	0.288	5.74	5.01742	a	c	b		b		b
040913_11_IPL.TIF	4	234.341	0.172518	4.89	3.52797	a	b	3	0	1	0	3	0	0	3	0	3	c	b		a	8	0.162	4.89	3.31288	a	a	b		b		b
040913_13_IPL.TIF	2	243.605	0.0932136	6.615	1.40913	a	d	5	1	0.833333	1	5	0.166667	0	6	0	6	b	c	1	a	3	0.138	6.615	2.08617	a	a	b		b		b
040913_15_IPL.TIF	1	263.684	0.0546065	4.998	1.09257	a	d	3	0	1	0	3	0	0	3	0	3	b	b		a	10	0.16	4.998	3.20128	a	a	b		b		b
040913_17_IPL.TIF	1	209.15	0.0343552	7.6733	0.447724	b	d	2	2	0.5	0	4	0	0	4	0	4	c	c	3	a	10	0.592	7.6733	7.71506	a	c	a	dark vesicles with lighter inclusion-bacteria	b		b
040913_19_IPL.TIF	2	251.346	0.0992318	6.535	1.51847	a	d	4	1	0.8	0	5	0	0	5	0	5	b	b		a	7	0.197	6.535	3.01454	a	c	b	dark vesicles with lighter inclusion-bacteria	b		b
D.medusoides
Image_27.tif	6	307.577	0.445796	4.722	9.44083	a	b	0	2	0	0	2	0	0	2	0	2	c	c	1	b	7	0.303	4.722	6.41677	a	a	a	dark patches around polar granules	b		b
Image_28.tif	0	0	0	6.206	0			0	2	0	0	2	0	0	2	0	2	b	b		b	10	0.431	6.206	6.94489	a	a	b		b		b
Image_31.tif	10	228.779	0.411064	7.24	5.67768	a	b	2	2	0.5	1	3	0.25	0	4	0	4	a	b		b	3	0.102	7.24	1.40884	a	a	a	dark patches around polar granules	b		b
Image_34.tif	5	245.699	0.237058	6.132	3.86591	a	b	0	2	0	0	2	0	0	2	0	2	a	a		b	15	0.618	6.132	10.0783	a	c	a	dark patches around polar granules	b		b
Image_35.tif	3	347.714	0.284867	3.545	8.03575	a	b	1	2	0.333333	0	3	0	0	3	0	3	b	c	1	b	1	0.03	3.545	0.846262			a	dark patches around polar granules	b		b
Image_171.tif	1	423.77	0.141038	4.549	3.10043	a	d	0	3	0	0	3	0	0	3	0	3	b	b		b	14	0.496	4.549	10.9035	a	c	b		b		b
Image_173.tif	2	256.641	0.103457	6.134	1.68661	a	d	2	2	0.5	0	4	0	0	4	0	4	b	b		b	13	0.358	6.134	5.83632	a	a	b		b		b
Image_182.tif	2	229.674	0.0828573	4.494	1.84373	a	d	0	3	0	0	3	0	0	3	0	3	b	c	1	b	15	0.443	4.494	9.85759	a	a	a	dark patches around polar granules	b		b
Image_184.tif	3	315.315	0.234254	4.66	5.02692	a	a	0	2	0	0	2	0	0	2	0	2	b				3	0.234	4.66	5.02146	a	c	b		b		b
D.myxobasis
270513B_1_IPL.TIF	1	156.901	0.0193343	3.21	0.602315		d	1	2	0.333333	0	3	0	0	3	0	3	c	c	1	a	14	0.431	3.21	13.4268	a	a	a	crystal(s) in mitochondrion(a)	a	inner spore wall heavily fibrous	b
270513B_3_IPL.TIF	2	271.06	0.115409	4.948	2.33243	a	d	2	1	0.666667	0	3	0	0	3	0	3	a	b		a	21	0.66	4.948	13.3387	a	a	a	crystal(s) in mitochondrion(a)	a	inner spore wall heavily fibrous	a	spore granules held together with smooth material
270513B_5_IPL.TIF	3	390.068	0.358492	3.056	11.7307	a	b	1	1	0.5	0	2	0	0	2	0	2	b	b		a	3	0.026	3.056	0.850785	a	b	a	crystal(s) in mitochondrion(a)	a	inner spore wall heavily fibrous	b
270513B_7_IPL.TIF	2	332.473	0.173628	2.306	7.5294	c	d	3	2	0.6	5	0	1	0	5	0	5	b	b		a	4	0.016	2.306	0.693842	b	b	a	crystal(s) in mitochondrion(a)	a	inner spore wall heavily fibrous	b
270513B_9_IPL.TIF	3	369.825	0.322248	3.625	8.88961	a	b	1	5	0.166667	6	0	1	0	6	0	6	a	b		b	4	0.092	3.625	2.53793	a	c	a	crystal(s) in mitochondrion(a)	a	inner spore wall heavily fibrous	b
270513B_13_IPL.TIF	2	303.825	0.144995	5.049	2.87176	a	d	1	2	0.333333	0	3	0	0	3	0	3	a	b		b	8	0.598	5.049	11.8439	a	c	a	crystal(s) in mitochondrion(a)	a	inner spore wall heavily fibrous	b
270513B_15_IPL.TIF	3	209.546	0.103456	6.934	1.49202	a	a	2	2	0.5	0	4	0	0	4	0	4	a	b		a	5	0.174	6.934	2.50937	a	c	a	crystal(s) in mitochondrion(a)	a	inner spore wall heavily fibrous	b
270513B_17_IPL.TIF	0			3.613	0		d	2	0	1	0	2	0	0	2	0	2	b	b		a	14	0.672	3.613	18.5995	a	a	a	crystal(s) in mitochondrion(a)	a	inner spore wall heavily fibrous	b
270513B_19_IPL.TIF	2	302.513	0.143746	3.473	4.13895	a	d	4	0	1	0	4	0	0	4	0	4	b	b		a	4	0.489	3.473	14.08	a	a	a	crystal(s) in mitochondrion(a)	a	inner spore wall heavily fibrous	b
D.fasciculatum
140813_1_IPL.TIF	4	255.68	0.205367	4.858	4.2274	a	a	2	1	0.666667	0	3	0	0	3	0	3	b	c	1	a	11	0.166	4.858	3.41704	a	c	a	wavy outer layer	a	spore granules embedded in darker smooth material	b
140813_3_IPL.TIF	1	291.806	0.0668753	3.804	1.75802	b	d	3	1	0.75	2	2	0.5	0	4	0	4	b	a		a	13	0.217	3.804	5.70452	a	c	a	wavy outer layer	a	spore granules embedded in darker smooth material	b
140813_5_IPL.TIF	4	249.261	0.195185	6.084	3.20816	a	a	0	2	0	0	2	0	0	2	0	2	a	c	1	a	6	0.085	6.084	1.39711	a	a	a	wavy outer layer	a	spore granules embedded in darker smooth material	b
140813_7_IPL.TIF	1	260.858	0.0534423	3.136	1.70416	b	d	2	2	0.5	3	1	0.75	0	4	0	4	b	b		a	4	0.032	3.136	1.02041	a	b	a	wavy outer layer	b		b
140813_9_IPL.TIF	4	204.622	0.131535	4.425	2.97254	a	a	0	2	0	1	1	0.5	0	2	0	2	a	b		b	14	0.172	4.425	3.88701	a	a	a	wavy outer layer	b		b
140813_11_IPL.TIF	4	261.03	0.214051	5.71	3.74871	a	a	5	2	0.714286	1	6	0.142857	0	7	0	7	b	b		a	1	0.023	5.71	0.402802		b	a	wavy outer layer	a	spore granules embedded in darker smooth material	b
140813_17_IPL.TIF	5	210.237	0.173566	4.971	3.49158	a	a	1	0	1	0	1	0	0	1	0	1		b		a	12	0.233	4.971	4.68719	a	c	a	wavy outer layer	b		b
140813_19_IPL.TIF	7	241.102	0.319578	7.05	4.53302	a	b	1	4	0.2	0	5	0	0	5	0	5	b	b		a	13	0.366	7.05	5.19149	a	c	a	wavy outer layer	a	spore granules embedded in darker smooth material	b
310713B_5_IPL.TIF	3	248.719	0.145753	4.619	3.1555	a	a	0	1	0	1	0	1	0	1	0	1	a	c	2	b	9	0.127	4.619	2.74951	a	c	a	wavy outer layer	b		b
310713B_13_IPL.TIF	8	210.622	0.278724	4.163	6.69527	a	b	2	2	0.5	4	0	1	0	4	0	4	b	b		b	3	0.017	4.163	0.408359	a	b	a	wavy outer layer	b		b
D.polycarpum
230713B_1_IPL.TIF	5	281.039	0.310156	7.291	4.25396	c	c	3	4	0.428571	0	7	0	3	4	0.428571	7	b				23	0.109	7.291	1.49499	a	c	a	corrugated inner layer	a	fibrous wall with smooth surface	b
230713B_3_IPL.TIF	3	349.432	0.287689	7.776	3.69971	a	a	0	3	0	0	3	0	3	0	1	3	c	c	1	a	16	0.155	7.776	1.99331	a	c	a	corrugated inner layer	a	fibrous wall with smooth surface	b
230713B_5_IPL.TIF	1	134.639	0.014237	8.441	0.168665	a	d	3	3	0.5	0	6	0	1	5	0.166667	6	c	c	1	a	11	0.077	8.441	0.912214	a	c	a	corrugated inner layer	a	fibrous wall with smooth surface	b
230713B_7_IPL.TIF	1	342.96	0.092377	5.841	1.58153	a	d	3	1	0.75	0	4	0	0	4	0	4	c	c	1	b	12	0.218	5.841	3.73224	a	c	a	corrugated inner layer	a	fibrous wall with smooth surface	b
230713B_9_IPL.TIF	0	0	0	8.443	0		d	3	0	1	1	2	0.333333	0	3	0	3	a	c	1	a	28	0.408	8.443	4.83241	a	c	a	corrugated inner layer	a	fibrous wall with smooth surface	b
230713B_11_IPL.TIF	3	386.732	0.352386	7.808	4.51314	a	a	6	1	0.857143	0	7	0	1	6	0.142857	7	c	c	1	b	31	0.249	7.808	3.18904	a	c	a	corrugated inner layer	a	fibrous wall with smooth surface	b
230713B_13_IPL.TIF	2	374.801	0.220652	10.709	2.06044	a	d	4	3	0.571429	0	7	0	0	7	0	7	c	c	1	a	25	0.149	10.709	1.39135	a	c	a	corrugated inner layer	a	fibrous wall with smooth surface	b
250713B_11_IPL.TIF	2	458.231	0.329819	6.871	4.80016	a	d	2	1	0.666667	0	3	0	0	4	0	4	b	c	1	a	20	0.174	6.871	2.53238	a	c	a	corrugated inner layer	a	fibrous wall with smooth surface	b
250713B_17_IPL.TIF	3	313.71	0.231876	6.937	3.34259	b	c	4	0	1	4	0	1	0	4	0	4	c	c	1	a	10	0.338	6.937	4.87242	a	b	a	corrugated inner layer	a	fibrous wall with smooth surface	b
250713B_19_IPL.TIF	5	324.577	0.413697	5.639	7.33636	a	a	2	2	0.5	0	4	0	0	4	0	4	c	c	1	a	2	0.045	5.639	0.798014	a	c	a	corrugated inner layer	a	fibrous wall with smooth surface	b
A.ellipticum
110113_1_IPL.TIF	2	161.43	0.0409332	3.281	1.24758	b	d	1	1	0.5	1	1	0.5	0	2	0	2	b	c	1	a	5	0.065	3.281	1.9811	a	a	b		b		b
110113_3_IPL.TIF	4	214.6	0.144676	6.996	2.06798	b	c	0	5	0	0	5	0	0	5	0	5	b	a		a	9	0.222	6.996	3.17324	a	c	a	one large polar granule and several smaller peripheral ones	b		b
110113_5_IPL.TIF	6	255.217	0.306936	6.595	4.65407	b	c	0	3	0	3	0	1	0	3	0	3	c	b		a	6	0.315	6.595	4.77635	b	c	b		b		b
110113_8_IPL.TIF	2	222.759	0.0779431	5.321	1.46482	b	d	0	4	0	1	3	0.25	4	0	1	4	b	b		a	6	0.189	5.321	3.55196	a	c	a	one large polar granule and several smaller peripheral ones	b		b
110113_10_IPL.TIF	6	271.465	0.347261	4.787	7.25425	c	c	0	2	0	0	2	0	0	2	0	2	c	b		a	3	0.089	4.787	1.8592	a	c	a	one large polar granule and several smaller peripheral ones	b		b
110113_12_IPL.TIF	5	290.339	0.331023	5.9	5.61055	b	b	2	2	0.5	0	4	0	2	2	0.5	4	c	b		a	5	0.178	5.9	3.01695	a	c	a	one medium sized granule and several smaller peripheral ones	b		b
110113_14_IPL.TIF	2	325.773	0.166701	5.56	2.99821	b	d	1	2	0.333333	0	3	0	0	3	0	3	c	c	1	a	3	0.033	5.56	0.593525	a	c	a	one large polar granule and several smaller peripheral ones	b		b
110113_16_IPL.TIF	6	241.093	0.273903	4.762	5.75186	c	b	2	2	0.5	4	0	1	2	2	0.5	4	b	b		a	4	0.041	4.762	0.860983	a	c	b		b		b
110113_18_IPL.TIF	3	260.756	0.160202	7.33	2.18556	b	c	0	6	0	0	6	0	0	6	0	6	b	b		a	5	0.213	7.33	2.90587	b	c	a	one large polar granule and several smaller peripheral ones	b		b
110113_20_IPL.TIF	6	288.584	0.39244	3.85	10.1932	c	c	0	1	0	0	1	0	1	0	1	1		c	1	a	3	0.081	3.85	2.1039	a	a	a	one large polar granule and several smaller peripheral ones	b		b
A.subglobosum
011013_1_IPL.TIF	5	83.279	0.0272344	7.395	0.368281	b	c	4	4	0.5	0	8	0	0	8	0	8	a	c	2	a	15	0.267	7.395	3.61055	a	c	a	cortex intensily scallopped	a	wall very fibrous and corrugated	b
011013_3_IPL.TIF	12	244.766	0.564626	6.778	8.33027	b	c	0	7	0	2	5	0.285714	0	7	0	7	a	c	1	a	10	0.241	6.778	3.55562	a	c	a	cortex intensily scallopped	a	wall very fibrous and corrugated	b
011013_5_IPL.TIF	5	148.355	0.0864274	7.913	1.09222	b	c	3	6	0.333333	0	9	0	0	9	0	9	b	b		a	7	0.712	7.913	8.99785	a	c	a	cortex intensily scallopped	a	wall very fibrous and corrugated	b
011013_7_IPL.TIF	3	296.383	0.206969	6.53	3.16951	c	c	1	3	0.25	0	4	0	0	4	0	4	b	c	2	a	14	0.33	6.53	5.0536	a	c	a	cortex intensily scallopped	a	wall very fibrous and corrugated	b
011013_9_IPL.TIF	3	133.962	0.0422826	7.689	0.54991	c	c	0	7	0	0	7	0	0	7	0	7	b	c	1	a	7	0.479	7.689	6.22968	a	c	a	cortex intensily scallopped	a	wall very fibrous and corrugated	b
011013_11_IPL.TIF	5	286.464	0.322246	5.291	6.09045	a	c	3	2	0.6	1	4	0.2	0	5	0	5	b	c	1	b	23	0.296	5.291	5.59441	a	c	a	cortex intensily scallopped	a	wall very fibrous and corrugated	b
011013_13_IPL.TIF	3	258.804	0.157812	8.086	1.95167	b	c	0	4	0	2	2	0.5	0	4	0	4	b	b		b	8	0.385	8.086	4.76132	a	c	a	cortex intensily scallopped	a	wall very fibrous and corrugated	b
011013_15_IPL.TIF	4	254.276	0.203118	7.364	2.75825	b	c										0		c	1	a	8	0.322	7.364	4.37262	a	c	a	cortex intensily scallopped	a	wall very fibrous and corrugated	b
011013_17_IPL.TIF	5	376.92	0.557886	4.266	13.0775	c	c	1	2	0.333333	0	4	0	0	4	0	4	b	a		a	6	0.199	4.266	4.66479	a	c	a	cortex intensily scallopped	a	wall very fibrous and corrugated	b
011013_19_IPL.TIF	6	276.038	0.359059	5.908	6.07751	c	c	1	5	0.166667	0	6	0	0	6	0	6	b	c	1	a	15	0.62	5.908	10.4942	a	c	a	cortex intensily scallopped	a	wall very fibrous and corrugated	b
A.leptosomum
Image12_tif	9	293.459	0.608716	12.52	4.86195	c	a	1	1	0.5	1	1	0.5	0	2	0	2	a	b		b	6	0.453	12.52	3.61821	a	c	b		b		b
Image13_tif	4	278.747	0.244094	7.185	3.39727	c	a	1	1	0.5	0	2	0	0	2	0	2	b	b		b	13	0.43	7.185	5.98469	a	c	b		b		b
Image15_tif	21	301.826	1.50248	15.566	9.65234	b	a	3	2	0.6	4	1	0.8	0	5	0	5	c	b		b	6	0.315	15.566	2.02364	a	c	b		b		b
Image19_tif	4	268.225	0.226014	6.285	3.59609	c	a	0	3	0	1	2	0.333333	1	2	0.333333	3	b	b		b	3	0.078	6.285	1.24105	b	c	b		b		b
Image22_tif	7	0.097	5.17272e-08	10.872	4.75783e-07	b	c										0	b	b		b	3	0.105	10.872	0.965784	b	c	b		b		b
Image92_tif	7	218.768	0.263113	5.628	4.67508	c	c	2	0	1	0	2	0	0	2	0	2	b	c	1	b	10	0.2	5.628	3.55366	b	c	b		b		b
Image93_tif	10	186.775	0.273977	6.738	4.06615	b	c	0	7	0	1	6	0.142857	3	4	0.428571	7	a	b		b	1	0.244	6.738	3.62125			b		b		b
Image99_tif	11	236.807	0.484461	13.071	3.70638	c	c	4	0	1	0	4	0	4	0	1	4	b	b		b	4	0.267	13.071	2.04269	b	c	b		b		b
Image102_tif	11	244.003	0.514352	7.45	6.90405	b	c	3	0	1	0	3	0	3	0	1	3	a	b		b	7	0.323	7.45	4.33557	a	c	b		b		b
Image104.tif	10	127.339	0.12735	11.743	1.08448	c	c										0	b	b		b	5	0.093	11.743	0.791961	b	c	b		b		b
D.oculare ATCC
020813_1_IPL.THF	3	272.008	0.174326	3.002	5.80699	a	a	3	1	0.75	0	4	0	0	4	0	4	c	b		b	5	0.025	3.002	0.832778	a	c	a	indented vesicles with bacteria	b		b
020813_3_IPL.THF	2	315.102	0.155959	4.155	3.75352	a	d	3	0	1	0	3	0	0	3	0	3	c	c	3	b	4	0.034	4.155	0.818291	a	c	a	indented vesicles with bacteria	b		b
020813_5_IPL.THF	2	303.004	0.144213	3.491	4.13099	a	d	3	0	1	1	2	0.333333	0	3	0	3	c	b		b	3	0.015	3.491	0.429676	a	c	a	indented vesicles with bacteria	b		b
020813_7_IPL.THF	1	312.493	0.0766933	2.419	3.17046	a	d	3	0	1	0	3	0	0	3	0	3	b	b		a	4	0.017	2.419	0.70277	a	c	a	indented vesicles with bacteria	b		b
020813_9_IPL.THF	3	370.406	0.323262	3.2142	10.0573	a	a	1	2	0.333333	0	3	0	0	3	0	3	c	b		b	3	0.034	3.2142	1.05781	a	c	a	indented vesicles with bacteria	b		b
020813_11_IPL.THF	3	356.423	0.299316	2.909	10.2893	a	a	1	3	0.25	0	4	0	0	4	0	4	c	b		b	5	0.025	2.909	0.859402	a	c	a	indented vesicles with bacteria	b		b
020813_13_IPL.THF	2	344.58	0.186504	2.643	7.05651	a	d	4	0	1	0	4	0	0	4	0	4	c	c	1	a	4	0.065	2.643	2.45933	a	c	b		b		b
020813_15_IPL.THF	3	332.799	0.260953	3.284	7.94619	a	a	3	0	1	2	3	0.4	0	5	0	5	c	b		a	3	0.016	3.284	0.487211	b	c	a	indented vesicles with bacteria	b		b
020813_17_IPL.THF	1	366.887	0.105716	3.284	3.21913	a	d	2	3	0.4	0	5	0	1	4	0.2	5	b	b		b	3	0.035	3.284	1.06577	a	c	a	indented vesicles with bacteria	b		b
020813_19_IPL.THF	1	325.928	0.0834296	1.729	4.82531	a	d	4	1	0.8	0	5	0	0	5	0	5	c	c	2	b	6	0.022	1.729	1.27241	b	c	b		b		b
P.arachnoideum
Image68.tif	1	358.829	0.101124	11.119	0.909466	b	d	1	6	0.142857	0	7	0	2	5	0.285714	7	b	c	2	b	7	0.499	11.119	4.48781	a	c	b		b		b
Image73.tif	5	326.232	0.417927	15.474	2.70083	c	a	0	3	0	0	3	0	1	2	0.333333	3	a	b		b	11	0.71	15.474	4.58834	a	c	b		b		b
Image74.tif	7	297.793	0.487533	11.604	4.20142	b	c	1	6	0.142857	3	4	0.428571	4	3	0.571429	7	b	b		b	10	0.506	11.604	4.36057	a	c	b		b		b
Image76.tif	3	391.374	0.360896	9.541	3.78258	a	c	2	2	0.5	1	3	0.25	0	4	0	4	b	b		b	3	0.511	9.541	5.35583	a	c	b		b		b
Image78.tif	4	384.242	0.463817	6.285	7.37975	a	a	0	4	0	0	4	0	1	3	0.25	4	b	b		b	1	0.157	6.285	2.49801			b		b		b
Image79.tif	5	335.84	0.442906	6.7963	6.51687	a	c	1	2	0.333333	0	3	0	2	0	1	2	b				5	0.371	6.7963	5.45885	a	c	b		b		b
Image80.tif	5	349.956	0.480921	6.965	6.90483	a	a	1	4	0.2	0	5	0	0	5	0	5	a	c	1	b	9	0.52	6.965	7.4659	a	c	b		b		b
Image83.tif	4	396.822	0.494685	6.228	7.94292	a	c	2	0	1	2	0	1	0	2	0	2	b	b		a	10	0.231	6.228	3.70906	a	a	b		b		b
Image84.tif	2	391.23	0.24042	9.821	2.44802	a	c										0		c	1	b	5	0.279	9.821	2.84085	a	c	b		b		b
Image87.tif	7	411.934	0.93289	9.229	10.1082	b	c	1	6	0.142857	1	6	0.142857	0	7	0	7	a	b		b	4	0.195	9.229	2.1129	a	c	b		b		b
P.equisetoides
110913_1_IPL.TIF	4	205.459	0.132613	3.089	4.29309	a	a	1	2	0.333333	0	3	0	0	3	0	3	c	c	1	a	6	0.104	3.089	3.36679	a	a	a	distinctive darker cortex, somewhat corrugated	a	fibrous middle wall layer, smooth wall surface	b
110913_3_IPL.TIF	1	309.838	0.0753957	3.635	2.07416	a	d	2	3	0.4	0	5	0	0	5	0	5	b	c	2	a	4	0.045	3.635	1.23796	a	b	a	distinctive darker cortex, somewhat corrugated	a	fibrous middle wall layer, smooth wall surface	b
110913_5_IPL.TIF	8	276.354	0.479842	6.787	7.07002	a	a	4	2	0.666667	2	4	0.333333	0	6	0	6	a	b		b	23	0.514	6.787	7.5733	a	a	a	distinctive darker cortex, somewhat corrugated	a	fibrous middle wall layer, smooth wall surface	b
110913_7_IPL.TIF	4	231.686	0.168631	4.557	3.70048	a	a	2	3	0.4	1	4	0.2	0	5	0	5	c	c	1	a	3	0.024	4.557	0.526662	b	c	a	distinctive darker cortex, somewhat corrugated	a	fibrous middle wall layer, smooth wall surface	b
110913_9_IPL.TIF	7	210.333	0.243215	5.182	4.69345	a	a	1	1	0.5	0	2	0	0	2	0	2	a	a		a	9	0.149	5.182	2.87534	a	a	a	distinctive darker cortex, somewhat corrugated	a	fibrous middle wall layer, smooth wall surface	b
110913_11_IPL.TIF	2	103.487	0.016822	3.796	0.443152	c	d	4	2	0.666667	6	0	1	0	6	0	6	b	c	1	b	19	0.272	3.796	7.16544	a	a	a	distinctive darker cortex, somewhat corrugated	a	fibrous middle wall layer, smooth wall surface	b
110913_13_IPL.TIF	5	275.86	0.29883	5.401	5.53287	a	a	2	1	0.666667	0	3	0	0	3	0	3	a	c	1	a	7	0.042	5.401	0.777634	b	c	a	distinctive darker cortex, somewhat corrugated	a	fibrous middle wall layer, smooth wall surface	b
110913_15_IPL.TIF	4	255.956	0.205811	5.0303	4.09142	a	a	2	5	0.285714	0	7	0	0	7	0	7	b	c	1	a	14	0.243	5.0303	4.83073	a	a	a	distinctive darker cortex, somewhat corrugated	a	fibrous middle wall layer, smooth wall surface	b
110913_17_IPL.TIF	5	293.932	0.339266	5.618	6.03892	a	a	1	2	0.333333	0	3	0	0	3	0	3	b	c	1	a	16	0.208	5.618	3.70239	a	c	a	distinctive darker cortex, somewhat corrugated	a	fibrous middle wall layer, smooth wall surface	b
110913_19_IPL.TIF	3	256.23	0.154689	5.775	2.67859	a	a	0	6	0	0	6	0	0	6	0	6	b	c	2	a	3	0.091	5.775	1.57576	a	c	a	distinctive darker cortex, somewhat corrugated	a	fibrous middle wall layer, smooth wall surface	b
P.filamentosum
260913_1_IPL.TIF	1	317.913	0.0793768	9.664	0.821366	a	d	2	4	0.333333	0	6	0	0	6	0	6	a	c	1	b	15	0.973	9.664	10.0683	b	c	a	distinctive darker cortex	b		b
260913_3_IPL.TIF	2	258.479	0.104944	10.365	1.01248	c	d	0	4	0	0	3	0	0	3	0	3	b	c	2	b	14	1.808	10.365	17.4433	a	a	a	distinctive darker cortex	b		b
260913_5_IPL.TIF	2	306.41	0.147473	9.217	1.60001	a	d	1	3	0.25	0	4	0	0	4	0	4	a	c	1	a	12	0.48	9.217	5.20777	a	c	a	distinctive darker cortex	b		b
260913_7_IPL.TIF	6	324.917	0.497477	14.279	3.48398	a	a	1	2	0.333333	0	3	0	0	3	0	3	a	c	2	b	12	1.842	14.279	12.9001	a	a	a	distinctive darker cortex	b		b
260913_9_IPL.TIF	4	256.253	0.206288	9.633	2.14148	a	a	1	7	0.125	0	8	0	0	8	0	8	a	c	2	b	15	0.651	9.633	6.75802	b	c	a	distinctive darker cortex	b		b
250713_3_IPL.TIF	2	272.24	0.116416	12.613	0.922981	a	d	4	2	0.666667	0	6	0	0	6	0	6	a	c	1	a	12	0.274	12.613	2.17236	a	c	a	distinctive darker cortex	b		b
250713_5_IPL.TIF	5	479.058	0.901204	11.022	8.17641	a	a	2	5	0.285714	0	7	0	0	7	0	7	a	c	1	a	10	0.417	11.022	3.78334	a	a	a	distinctive darker cortex	b		b
250713_7_IPL.TIF	2	430.571	0.291204	8.487	3.43117	a	d	2	6	0.25	0	8	0	0	9	0	9	b	c	1	b	9	0.339	8.487	3.99434	a	c	a	distinctive darker cortex	b		b
250713_13_IPL.TIF	4	331.185	0.344571	9.311	3.70068	a	a	2	7	0.222222	2	7	0.222222	0	9	0	9	b	c	1	a	9	0.22	9.311	2.3628	a	c	a	distinctive darker cortex	b		b
250713_19_IPL.TIF	8	321.853	0.650852	11.247	5.78689	a	a	1	8	0.111111	0	9	0	0	9	0	9	b	c	3	b	13	0.521	11.247	4.63235	a	a	a	distinctive darker cortex	b		b
P.pseudocandidum
Image47.tif	10	332.44	0.867968	7.3	11.89	a	a	0	7	0	0	7	0	0	7	0	7	b				19	0.327	7.3	4.47945	a	c	b				b
Image48.tif	8	307.211	0.592981	7.41	8.00244	a	a										0	b	b		b	13	0.116	7.41	1.56545	a	a	a	distinctive cortex			b
Image50.tif	3	269.938	0.171683	6.996	2.45401	a	d	0	5	0	0	5	0	0	5	0	5	b	b		b	6	0.39	6.996	5.57461	a	c	a	distinctive cortex			b
Image51.tif	3	263.391	0.163456	7.63	2.14228	c	c	0	5	0	0	5	0	0	5	0	5	b	c	1	b	6	0.436	7.63	5.71429	a	c	b				b
Image52.tif	3	355.628	0.297982	7.935	3.75529	a	c	1	1	0.5	9	2	0.818182	0	2	0	2	a	c	1	b	7	0.132	7.935	1.66352	a	a	a	distinctive cortex			b
Image54.tif	3	422.789	0.421159	5.709	7.3771	a	d	2	2	0.5	0	4	0	0	4	0	4	b	b		b	6	0.174	5.709	3.04782	a	c	a	distinctive cortex			b
Image58.tif	3	263.727	0.163873	5.263	3.11368	c	c	0	3	0	0	3	0	0	3	0	3	c	c	1	b	5	0.182	5.263	3.4581	a	c	a	distinctive cortex			b
Image59.tif	3	284.165	0.190256	8.846	2.15076	a	c	0	3	0	0	3	0	0	3	0	3	b				11	0.37	8.846	4.18268	a	c	a	distinctive cortex			b
Image62.tif	6	332.106	0.519735	8.124	6.39752	a	a	0	3	0	0	3	0	0	3	0	3	b	c	1	b	9	0.118	8.124	1.45249	a	c	a	distinctive cortex			b
Image64.tif	6	311.444	0.457076	10.176	4.4917	a	a	0	6	0	0	6	0	0	6	0	6	c				16	0.475	10.176	4.66785	a	c	a	distinctive cortex			b
P.pallidum PN500
170309_1_IPL_TIF	2	270.311	0.114772	6.08	1.88769	a	d	2	4	0.333333	0	6	0	0	6	0	6	a	b		a	6	0.156	6.08	2.56579	a	c	a	distinctive cortex	a	thick smooth wall	b
170309_2_IPL_TIF	3	269.226	0.170778	4.135	4.13006	a	a	0	1	0	0	1	0	0	1	0	1	a	b		b	4	0.056	4.135	1.35429	a	c	a	distinctive cortex	a	thick smooth wall	b
170309_3_IPL_TIF	2	251.166	0.0990898	4.806	2.06179	a	d	3	4	0.428571	1	6	0.142857	1	6	0.142857	7	a	b		a	5	0.035	4.806	0.728256	b	c	a	distinctive cortex	a	thick smooth wall	b
170309_4_IPL_TIF	6	322.958	0.491496	5.622	8.74238	b	a	5	2	0.714286	3	4	0.428571	0	7	0	7	a	b		b	12	0.063	5.622	1.1206	a	c	a	distinctive cortex	a	thick smooth wall	b
170309_5_IPL_TIF	7	271.2	0.404347	8.16	4.95524	c	a	3	0	1	0	3	0	0	3	0	3	a	b		a	11	0.368	8.16	4.5098	a	c	a	distinctive cortex	a	thick smooth wall	b
170309_6_IPL_TIF	0		0	4.649	0		d	2	0	1	0	2	0	0	2	0	2	b	b		a	5	0.128	4.649	2.75328	b	c	a	distinctive cortex	a	thick smooth wall	b
170309_7_IPL_TIF	0		0	5.758	0		d	2	2	0.5	0	4	0	0	4	0	4	b	b		b	10	0.398	5.758	6.91212	a	c	a	distinctive cortex	a	thick smooth wall	b
170309_9_IPL_TIF	4	333.857	0.350153	6.68	5.24181	a	a	3	4	0.428571	1	6	0.142857	0	7	0	7	a	b		a	9	0.453	6.68	6.78144	a	c	a	distinctive cortex	a	thick smooth wall	b
170309_10_IPL_TIF	4	320.837	0.323375	6.665	4.85183	c	a	2	5	0.285714	1	6	0.142857	0	7	0	7	a	b		a	12	0.488	6.665	7.32183	a	c	a	distinctive cortex	a	thick smooth wall	b
170309_11_IPL_TIF	2	298.369	0.139835	5.389	2.59481	a	d	0	7	0	0	7	0	0	7	0	7	c	b		a	1	0.026	5.389	0.482464	b	c	a	distinctive cortex	a	thick smooth wall	b
D.polycephalum
130913B_1_IPL.TIF	11	275.783	0.65706	8.123	8.08888	a	a	3	2	0.6	0	5	0	0	5	0	5	b	b		b	7	0.308	8.123	3.7917	a	c	b		b		b
130913B_3_IPL.TIF	5	209.419	0.172218	6.345	2.71424	a	a	3	0	1	3	0	1	0	3	0	3	c	a		b	4	0.111	6.345	1.74941	b	c	b		b		b
130913B_5_IPL.TIF	7	279.009	0.427968	11.227	3.81196	a	a	6	0	1	6	0	1	0	6	0	6	b	b		b	5	0.11	11.227	0.979781	b	c	b		a	1 or more bacteria, unclear whether in vesicle	b
130913B_7_IPL.TIF	8	292.146	0.53625	9.56	5.60931	a	a	6	0	1	6	0	1	0	6	0	6	b	b		b	8	0.289	9.56	3.02301	b	c	a	large medium dark spot	a	1 or more bacteria, unclear whether in vesicle	b
130913B_9_IPL.TIF	10	201.335	0.318358	6.971	4.56689	a	a										0		b		b	12	0.335	6.971	4.80562	b	a	a	large medium dark spot	a	1 or more bacteria, unclear whether in vesicle	b
130913B_11_IPL.TIF	8	265.916	0.444279	7.739	5.74078	a	a	3	0	1	3	0	1	0	3	0	3	c	b		b	11	0.367	7.739	4.74221	b	c	b		a	1 or more bacteria, unclear whether in vesicle	b
130913B_13_IPL.TIF	5	257.379	0.260132	6.154	4.22703	a	a	2	0	1	2	0	1	0	2	0	2	b	b		b	7	0.336	6.154	5.45986	a	c	b		b		b
130913B_15_IPL.TIF	12	184.543	0.320962	11.064	2.90096	a	a	2	0	1	1	1	0.5	0	2	0	2	b	c	1	b	12	1.036	11.064	9.3637	a	c	a	large medium dark spot	a	1 or more bacteria, unclear whether in vesicle	b
130913B_17_IPL.TIF	2	193.341	0.0587158			a	d	5	0	1	5	0	1	0	5	0	5	c	a		b	7	0.138			a	c	b		a	1 or more bacteria, unclear whether in vesicle	b
130913B_19_IPL.TIF	10	212.272	0.353885	11.687	3.02802	a	a	6	0	1	6	0	1	0	6	0	6	b	b		b	5	0.229	11.687	1.95944	a	c	b		a	1 or more bacteria, unclear whether in vesicle	b
D.caveatum
190713_1_IPL.TIF	0		0	3.576			d										0		c	1	a	4	0.096	3.576	2.68456			b		b		b
190713_3_IPL.TIF	3	253.428	0.151324	5.99	2.52628	a	b	4	0	1	0	4	0	0	4	0	4	b	b		a	8	0.264	5.99	4.40735	a	b	a	polar granules surrounded by smooth dark material	b		b
190713_5_IPL.TIF	2	297.69	0.139199	6.079	2.28983	a	d	4	0	1	1	3	0.25	0	4	0	4	c	b		a	7	0.212	6.079	3.48742	a	c	b		b		b
190713_7_IPL.TIF	2	186.409	0.0545809	8.522	0.640471	c	d	5	0	1	0	5	0	0	5	0	5	b	b		a	15	0.311	8.522	3.64938	a	a	a	polar granules surrounded by smooth dark material	b		b
190713_9_IPL.TIF	6	270.221	0.344086	8.049	4.27489	a	b	4	1	0.8	1	4	0.2	0	5	0	5	b	c	2	a	7	0.331	8.049	4.11231	a	a	a	polar granules surrounded by smooth dark material	b		b
190713_11_IPL.TIF	6	253.018	0.301669	5.802	5.1994	b	c	1	0	1	0	1	0	0	1	0	1		b		b	4	0.088	5.802	1.51672	b	c	a	polar granules surrounded by smooth dark material	b		b
190713_13_IPL.TIF	7	224.159	0.276241	7.865	3.51228	a	a	5	1	0.833333	6	0	1	0	6	0	6	b	b		a	3	0.064	7.865	0.813732	a	c	b		b		b
190713_15_IPL.TIF	3	263.913	0.164104	6.189	2.65155	b	c	2	0	1	1	1	0.5	1	1	0.5	2	b	b		a	7	0.369	6.189	5.96219	a	b	b		b		b
190713_I7_IPL.TIF	4	234.366	0.172554	7.636	2.25975	a	b	7	0	1	3	4	0.428571	0	7	0	7	b	c	1	a	2	0.12	7.636	1.5715	b	c	a	polar granules surrounded by smooth dark material	b		b
190713_19_IPL.TIF	3	346.391	0.282704	9.888	2.85906	a	b	6	2	0.75	6	2	0.75	0	8	0	8	b	c	1	a	4	0.394	9.888	3.98463	b	c	b		b		b
D.lacteum
021013_1_IPL.TIF	10	142.159	0.158718	5.375	2.95289	b	c	7	0	1	1	6	0.142857	0	7	0	7	b	c	2	b	3	0.021	5.375	0.390698	b	c	a	outer wall finely tufted	b		b
021013_3_IPL.TIF	10	177.639	0.24783	6.888	3.598	c	c	2	1	0.666667	1	2	0.333333	0	3	0	3	b	c	1	a	8	0.142	6.888	2.06156	a	c	a	outer wall finely tufted	b		b
021013_5_IPL.TIF	11	162.291	0.22754	4.775	4.76525	c	c	2	0	1	0	2	0	0	2	0	2	b	a		a	5	0.197	4.775	4.12565	a	c	a	outer wall finely tufted	b		b
021013_7_IPL.TIF	8	158.724	0.15829	5.005	3.16263	c	c	1	2	0.333333	0	3	0	0	3	0	3	c	b		a	2	0.058	5.005	1.15884	a	c	a	outer wall finely tufted	b		b
021013_9_IPL.TIF	7	132.205	0.0960884	5.694	1.68754	b	c	3	1	0.75	0	4	0	0	4	0	4	c	b		b	4	0.063	5.694	1.10643	a	c	a	outer wall finely tufted	b		b
021013_11_IPL.TIF	14	169.424	0.315613	5.089	6.20188	c	c	3	1	0.75	2	2	0.5	0	4	0	4	a	b		a	6	0.183	5.089	3.59599	a	c	a	outer wall finely tufted	b		b
021013_13_IPL.TIF	6	147.801	0.10294	6.333	1.62545	c	c	2	1	0.666667	1	2	0.333333	0	3	0	3	b	c	2	b	6	0.051	6.333	0.805306	a	c	a	outer wall finely tufted	b		b
021013_15_IPL.TIF	10	135.686	0.144593	4.825	2.99675	c	c	2	2	0.5	3	1	0.75	0	4	0	4	b	a		a	9	0.0142182	4.825	0.294678	a	b	a	outer wall finely tufted	b		b
021013_17_IPL.TIF	13	174.243	0.309978	6.438	4.81482	c	c	2	0	1	1	1	0.5	0	2	0	2	a	c	1	b	6	0.566218	6.438	8.79494	a	c	a	outer wall finely tufted	b		b
021013_19_IPL.TIF	12	188.579	0.335154	6.95	4.82237	c	c	2	2	0.5	2	2	0.5	0	4	0	4	b	c	1	a	6	0.282	6.95	4.05755	a	c	a	outer wall finely tufted	b		b
D.tenue Pan52
030613_1_IPL.TIF	2	206.548	0.0670115	4.403	1.52195	b	d	0	1	0	0	1	0	0	1	0	1		a		b	6	0.089	4.403	2.02135	a	c	a	granules embedded in smooth material	a	undulating wall surface	b
030613_3_IPL.TIF	10	224.756	0.396734	6.446	6.15474	a	b	5	0	1	0	5	0	0	5	0	5	b	b		b	0	0.101	6.446	1.56686	a	c	a	granules embedded in smooth material	a	undulating wall surface	b
030613_5_IPL.TIF	7	216.94	0.258735	7.462	3.46736	a	b	4	3	0.571429	6	1	0.857143	0	7	0	7	a	c	1	a	6	0.303	7.462	4.06057	a	a	a	granules embedded in smooth material	a	undulating wall surface	b
030613_9_IPL.TIF	0	0	0	10.305	0		d	6	3	0.666667	8	1	0.888889	0	9	0	9	b	c	1	b	5	0.66	10.305	6.40466	b	c	b		a	undulating wall surface	b
030613_11_IPL.TIF	8	249.747	0.391893	8.626	4.54316	a	b	1	2	0.333333	1	2	0.333333	0	3	0	3	a	c	2	b	10	0.616	8.626	7.1412	a	c	a	granules embedded in smooth material	a	undulating wall surface	b
030613_13_IPL.TIF	8	187.415	0.220686	5.481	4.02639	a	b	2	0	1	0	2	0	0	2	0	2	c	b		a	1	0.787	5.481	14.3587	a	c	a	granules embedded in smooth material	a	undulating wall surface	b
030613_15_IPL.TIF	7	172.643	0.16386	7.565	2.16603	a	b	2	2	0.5	0	4	0	0	4	0	4	a	b		b	3	0.083	7.565	1.09716	b	c	b		a	undulating wall surface	b
030613_19_IPL.TIF	2	167.346	0.0439884	8.82	0.498734	c	d	3	2	0.6	0	5	0	0	5	0	5	b	c	2	a	4	0.354	8.82	4.01361	b	c	a	granules embedded in smooth material	a	undulating wall surface	b
010813_1_IPL.TIF	7	185.44	0.189052	8.366	2.25977	a	a	4	0	1	0	4	0	0	4	0	4	c	c	1	b	5	0.217	8.366	2.59383	a	c	b		a	undulating wall surface	b
010813_3_IPL.TIF	10	233.115	0.426793	13.622	3.13312	c	a	8	2	0.8	0	10	0	0	10	0	10	b	b		b	3	0.192	13.622	1.40948	a	c	b		a	undulating wall surface	b
D.monochasiodes
190713B_1_IPL_TIF	1	293.417	0.0676157	4.186	1.61528	c	d	2	0	1	0	2	0	0	2	0	2	b	c	1	a	7	0.124	4.186	2.96226	a	c	b		b		b
190713B_3_IPL_TIF	2	296.852	0.138416	5.73	2.41564	c	d	3	0	1	0	3	0	1	3	0.25	4	c	b		a	15	0.412	5.73	7.19023	a	a	b		b		b
190713B_5_IPL_TIF	4	266.064	0.222387	4.689	4.74274	a	b	2	3	0.4	0	5	0	0	5	0	5	b	b		a	10	0.191	4.689	4.07336	a	c	a	granules embedded in smooth material	b		b
190713B_7_IPL_TIF	1	263.419	0.0544968	5.776	0.943505	a	d	3	0	1	0	3	0	0	3	0	3	b	b		a	8	0.249	5.776	4.31094	a	a	b		b		b
190713B_9_IPL_TIF	4	327.383	0.336705	5.048	6.67006	a	b	1	0	1	0	1	0	0	1	0	1		b		a	8	0.299	5.048	5.92314	a	a	a	granules embedded in smooth material	b		b
190713B_11_IPL_TIF	1	350.248	0.0963448	7.117	1.35373	a	d	4	0	1	0	4	0	0	4	0	4	b	b		a	8	0.278	7.117	3.90614	a	c	b		b		b
190713B_13_IPL_TIF	2	291.235	0.133228	5.577	2.38888	a	d	1	1	0.5	0	2	0	0	2	0	2	b	b		a	16	0.154	5.577	2.76134	a	c	a	granules embedded in smooth material	b		b
190713B_15_IPL_TIF	2	318.203	0.159043	5.231	3.0404	b	d	3	2	0.6	0	5	0	0	5	0	5	b	c	1	a	12	0.278	5.231	5.31447	a	c	b		b		b
190713B_17_IPL_TIF	8	196.305	0.24212	6.428	3.76664	a	a	2	3	0.4	0	5	0	0	5	0	5	a	c	1	b	8	0.323	6.428	5.02489	a	c	b		b		b
190713B_19_IPL_TIF	4	196.305	0.12106	4.723	2.5632	a	a	1	2	0.333333	0	3	0	0	3	0	3	a	b		b	9	0.169	4.723	3.57823	a	c	b		b		b
D.tenue PJ6
150813_1_IPL.TIF	9	189.618	0.254143	6.759	3.76007	a	a	2	0	1	0	2	0	0	2	0	2	b	c	1	b	1	0.13	6.759	1.92336	b	b	b		a	undulating wall surface	b
150813_3_IPL.TIF	2	200.031	0.0628495	5.184	1.21237	a	d	7	0	1	0	7	0	0	7	0	7	b	c	1	b	5	0.322	5.184	6.21142	b	c	b		a	undulating wall surface	b
150813_5_IPL.TIF	1	178.238	0.0249504	4.728	0.527716	a	d	8	0	1	1	7	0.125	0	8	0	8	c	b		a	4	0.122	4.728	2.58037	b	c	b		a	undulating wall surface	b
150813_7_IPL.TIF	20	246.012	0.950648	7.918	12.0062	a	b	1	1	0.5	2	0	1	0	2	0	2	b	c	1	a	3	0.022	7.918	0.277848	b	c	b		a	undulating wall surface	b
150813_9_IPL.TIF	3	195.885	0.0904067	4.423	2.04401	c	c	4	2	0.666667	1	5	0.166667	0	6	0	6	b	c	2	a	3	0.435	4.423	9.83495	b	c	b		a	undulating wall surface	b
150813_11_IPL.TIF	10	177.05	0.246189	5.79	4.25197	c	c	1	0	1	0	1	0	0	1	0	1		c	1	b	5	0.257	5.79	4.43869	b	c	b		a	undulating wall surface	b
150813_13_IPL.TIF	5	223.572	0.196283	6.688	2.93485	a	b	0	4	0	1	3	0.25	0	4	0	4	b	c	2	b	1	0.062	6.688	0.927033	b	a	b		a	undulating wall surface	b
150813_15_IPL.TIF	2	307.415	0.148442	4.898	3.03067	a	d	1	1	0.5	0	2	0	0	2	0	2	c	c	1	b	6	0.218	4.898	4.4508	a	a	b		a	undulating wall surface	b
150813_17_IPL.TIF	10	223.531	0.392421	6.123	6.40897	a	a	1	1	0.5	0	2	0	0	2	0	2	c	b		b	3	0.447	6.123	7.30034	a	c	b		a	undulating wall surface	b
150813_19_IPL.TIF	2	207.34	0.0675263	5.782	1.16787	a	d	3	4	0.428571	4	3	0.571429	0	7	0	7	b	c	2	b	5	0.268	5.782	4.63507	b	c	b		a	undulating wall surface	b
D.lavandulum
140813C_1_IPL	1	208.757	0.0342262	6.561	0.521662	c	d	1	3	0.25	0	4	0	0	4	0	4	b	b		a	5	0.193	6.561	2.94162	a	c	b		b		b
140813C_3_IPL	6	120.13	0.0680035	8.05	0.844764	c	b	2	9	0.181818	0	11	0	0	11	0	11	b	b		a	4	0.39	8.05	4.84472	a	b	a	granules embedded in smooth material	b		b
140813C_5_IPL	2	223.794	0.0786691	5.677	1.38575	a	d	3	1	0.75	0	4	0	0	4	0	4	c	c	3	b	3	0.037	5.677	0.651753	a	a	a	granules embedded in smooth material	b		b
140813C_7_IPL	8	156.398	0.153684	5.768	2.66443	a	b	4	2	0.666667	0	6	0	0	6	0	6	b	b		a	1	0.33	5.768	5.72122	a	a	a	granules embedded in smooth material	b		b
140813C_9_IPL	5	124.439	0.0608079	7.939	0.765939	a	b	5	2	0.714286	1	6	0.142857	0	7	0	7	b	b		b	2	0.66	7.939	8.31339	a	a	a	granules embedded in smooth material	b		b
140813C_11_IPL	8	222.913	0.312204	7.043	4.43282	a	a	5	0	1	0	5	0	0	5	0	5	b	b		a	4	0.262	7.043	3.72001	a	c	a	granules embedded in smooth material	b		b
140813C_13_IPL	2	169.632	0.0451984	7.055	0.640657	a	d	3	2	0.6	3	2	0.6	0	5	0	5	b	b		b	4	0.514	7.055	7.28561	a	b	b		b		b
140813C_15_IPL	4	271.543	0.23164	7.399	3.1307	a	a	4	1	0.8	0	5	0	0	5	0	5	b	b		b	2	0.25	7.399	3.37883	a	c	a	granules embedded in smooth material	b		b
140813C_17_IPL	5	329.497	0.426334	7.068	6.03189	a	a	5	4	0.555556	7	2	0.777778	0	9	0	9	b	b		a	4	0.031	7.068	0.438596	b	b	a	granules embedded in smooth material	b		b
140813C_19_IPL	1	129.452	0.0131612	5.87	0.224211	b	d	4	1	0.8	1	4	0.2	1	4	0.2	5	b	c	1	b	10	0.341	5.87	5.8092	a	b	b		b		b
D.coeruleo-stipes
240713_1_IPL.TIF	6	257.981	0.31362	6.3	4.9781	a	b	6	0	1	6	0	1	0	6	0	6	b	b		b	9	0.159	6.3	2.52381	a	c	a	granules embedded in smooth material	a	dark spots in middle wall layer	b
240713_3_IPL.TIF	1	351.458	0.0970117	8.377	1.15807	b	d	7	3	0.7	8	2	0.8	0	10	0	10	b	c	1	b	2	0.036	8.377	0.429748	a	a	a	granules embedded in smooth material	a	dark spots in middle wall layer	b
240713_7_IPL.TIF	5	288.408	0.326634	8.209	3.97898	b	a	4	1	0.8	2	3	0.4	0	5	0	5	b	b		a	7	0.337	8.209	4.10525	a	a	a	granules embedded in smooth material	a	dark spots in middle wall layer	b
240713_9_IPL.TIF	7	230.658	0.292491	8.202	3.56609	a	b	4	1	0.8	5	0	1	0	5	0	5	b	c	1	b	10	0.407	8.202	4.9622	a	c	a	granules embedded in smooth material	a	dark spots in middle wall layer	b
240713_11_IPL.TIF	6	282.418	0.375849	10.53	3.56931	a	a	9	6	0.6	15	0	1	0	15	0	15	b	c	1	b	7	0.227	10.53	2.15575	a	c	a	granules embedded in smooth material	a	dark spots in middle wall layer	b
240713_13_IPL.TIF	7	231.75	0.295267	8.774	3.36525	c	a	9	0	1	9	3	0.75	0	9	0	9	b	c	1	a	3	0.107	8.774	1.21951	a	c	a	granules embedded in smooth material	a	dark spots in middle wall layer	b
240713_15_IPL.TIF	3	257.794	0.156583	8.629	1.81461	a	a	5	0	1	5	0	1	0	5	0	5	b	c	1	b	8	0.237	8.629	2.74655	a	c	a	granules embedded in smooth material	a	dark spots in middle wall layer	b
240713_17_IPL.TIF	15	224.99	0.596341	8.535	6.98701	a	b	7	0	1	3	4	0.428571	0	7	0	7	b	b		a	0	0.133	8.535	1.55829	a	c	a	granules embedded in smooth material	a	dark spots in middle wall layer	b
240713_19_IPL.TIF	4	391.965	0.482649	8.157	5.91699	a	a	6	4	0.6	8	2	0.8	1	9	0.1	10	b	c	1	a	3	0.055	8.157	0.674268	b	b	a	granules embedded in smooth material	a	dark spots in middle wall layer	b
P.violaceum
090113_1_IPL.TIF	1	255.29	0.0511852	6.318	0.810149	a	d	3	1	0.75	0	4	0	2	2	0.5	4	a	c	1	a	4	0.115	6.318	1.8202	a	c	b		a	sharply ridged outer wall surface	b
090113_3_IPL.TIF	1	241.572	0.0458322	7.038	0.65121	a	d	4	0	1	0	4	0	3	1	0.75	4	a	c	1	a	2	0.166	7.038	2.35862	a	b	b		a	sharply ridged outer wall surface	b
090113_5_IPL.TIF	5	187.175	0.137576	6.289	2.18757	a	b	3	1	0.75	0	4	0	0	4	0	4	b	b		a	4	0.046	6.289	0.731436	a	c	b		a	sharply ridged outer wall surface	b
090113_7_IPL.THF	12	183.385	0.316946	7.237	4.37953	a	b	9	0	1	1	8	0.111111	2	7	0.222222	9	a	b		a	0	0	7.237	0			b		a	sharply ridged outer wall surface	b
090113_11_IPL.THF	7	173.191	0.164902	6.385	2.58265	a	a	2	0	1	1	1	0.5	1	1	0.5	2	a	c	2	a	8	0.266	6.385	4.16601	a	a	b		a	sharply ridged outer wall surface	b
090113_15_IPL.THF	14	192.309	0.406635	7.014	5.79747	a	b	2	3	0.4	0	4	0	5	0	1	5	a	b		a	3	0.066	7.014	0.940975	a	c	b		a	sharply ridged outer wall surface	b
090113_19_IPL.THF	1	226.717	0.0403687	6.488	0.622206	a	d	5	0	1	0	5	0	0	5	0	5	a	b		a	5	0.36	6.488	5.54871	a	c	b		a	sharply ridged outer wall surface	b
D.purpureum
Image2.tif	17	110.748	0.163756	5.965	2.74528	c	c	4	3	0.571429	5	2	0.714286	7	0	1	7	b	b		b	0	0	5.965	0			a	crystal	b		b
Image3.tif	2	123.041	0.0237797	5.478	0.434095	b	d	2	4	0.333333	4	2	0.666667	4	2	0.666667	6	b	b		b	9	0.165	5.478	3.01205	a	b	b		b		b
Image4.tif	6	163.533	0.12602	6.041	2.08608	a	a	5	2	0.714286	5	2	0.714286	6	1	0.857143	7	b	b		b	6	0.227	6.041	3.75766	a	c	a	crystal	b		b
Image5.tif	4	187.14	0.11002	4.535	2.42601	a	c	0	5	0	4	1	0.8	5	0	1	5	b	b		b	12	0.375	4.535	8.26902	a	c	b		b		b
Image11.tif	6	143.95	0.0976454	5.797	1.68441	c	c	2	4	0.333333	3	3	0.5	5	1	0.833333	6	b	b		b	5	0.119	5.797	2.05279	a	a	a	crystal	b		b
Image12.tif	3	169.081	0.0673578	4.918	1.36962	c	c	2	1	0.666667	2	1	0.666667	3	0	1	3	b	b		b	2	0.136	4.918	2.76535	a	b	b		b		b
Image15.tif	7	127.903	0.0899366	6.7	1.34234	a	a	6	2	0.75	6	2	0.75	8	0	1	8	b	b		b	7	0.345	6.7	5.14925	a	a	b		b		b
Image17.tif	5	170.628	0.114327	7.098	1.61069	c	c	5	0	1	3	2	0.6	5	0	1	5	c	b		b	7	0.19	7.098	2.67681	a	a	b		b		b
Image19.tif	5	154.99	0.094331	6.4	1.47392	c	c	4	1	0.8	2	3	0.4	5	0	1	5	b	b		b	7	0.385	6.4	6.01562	a	a	b		b		b
Image21.tif	10	197.869	0.307491	5.711	5.38419	c	c	3	1	0.75	4	0	1	4	0	1	4	b	b		b	6	0.118	5.711	2.06619	a	b	b		b		b
D. austroandinum
Image_40.tif	10	264.504	0.549467	8.203	6.69837	b	c	1	4	0.2	3	2	0.6	5	0	1	5	b	b		b	2	0.088	8.203	1.07278	b	c	b		b
Image_43.tif no nucleus	8	180.794	0.205369	6.405	3.20639	c	c	3	3	0.5	0	6	0	4	2	0.666667	6	b				7	0.259	6.405	4.04372	a	c	a	very wide cell wall with thinner sections	a	dense bands, often repeated in cytsol
Image_44.tif	4	121.469	0.0463519	5.628	0.823595	c	c	1	1	0.5	0	2	0	1	1	0.5	2	c	c	1	b	14	0.375	5.628	6.66311	a	c	a	very wide cell wall with thinner sections	b
Image_46.tif	4	193.242	0.117311	11.178	1.04948	b	c	3	4	0.428571	5	2	0.714286	6	1	0.857143	7	b	c	1	b	7	0.071	11.178	0.635176	b	c	b		b
Image_115.tif	4	243.56	0.186358	6.632	2.80999	b	c	2	0	1	2	0	1	2	0	1	2	b	b		a	8	0.386	6.632	5.82027	a	c	b		a	dense bands, often repeated in cytsol
Image_118.tif no nucleus	9	239.66	0.405986	6.948	5.8432	c	c	1	3	0.25	2	2	0.5	3	1	0.75	4	b				4	0.064	6.948	0.921128	b	c	a	very wide cell wall with thinner sections	b
Image_124.tif	7	230.735	0.292686	10.513	2.78404	c	c	5	0	1	5	0	1	4	1	0.8	5	b	b		b	11	0.368	10.513	3.50043	a	c	b		a	dense bands, often repeated in cytsol
Image_125.tif	6	185.963	0.16296	11.914	1.3678	b	c	4	0	1	1	3	0.25	3	1	0.75	4	b	c	2	b	9	0.221	11.914	1.85496	a	b	a	very wide cell wall with thinner sections	a	dense bands, often repeated in cytsol
Image_134.tif	4	224.172	0.15787	8.235	1.91706	c	c	4	1	0.8	4	1	0.8	5	0	1	5	b	b		a	17	0.627	8.235	7.61384	a	c	a	very wide cell wall with thinner sections	b
Image_138.tif	8	162.414	0.165735	7.391	2.24239	c	c	4	1	0.8	5	0	1	5	0	1	5	b	b		a	10	0.308	7.391	4.16723	a	b	a	very wide cell wall with thinner sections	b
D.capitatum
Image_50.tif	2	222.524	0.0777787	4.775	1.62887	c	c	2	0	1	1	1	0.5	2	0	1	2	b	b		b	13	0.336	4.775	7.03665	a	b	b		b		b
Image_151.tif	4	222.421	0.155413	6.013	2.58462	c	c	4	0	1	4	0	1	4	0	1	4	b	b		a	5	0.209	6.013	3.4758	a	b	a	crystal	b		b
Image_152.tif	9	126.386	0.112906	7.299	1.54687	c	a	6	0	1	5	1	0.833333	6	0	1	6	b	c	1	b	0	0	7.299	0			b		b		b
Image_153.tif	5	197.411	0.153035	5.32	2.87659	c	c	6	0	1	6	0	1	6	0	1	6	b	c	1	a	5	0.172	5.32	3.23308	a	c	b		b		b
Image_154.tif	4	228.416	0.163904	6.458	2.538	b	c	3	2	0.6	5	0	1	4	1	0.8	5	b	b		b	8	0.248	6.458	3.8402	a	a	a	crystal	b		b
Image_155.tif	2	221.606	0.0771383	6.791	1.13589	c	c	6	1	0.857143	7	0	1	6	1	0.857143	7	b	b		b	14	0.31	6.791	4.56487	a	a	b		b		b
Image_157.tif	6	224.965	0.238483	6.301	3.78485	b	c	3	1	0.75	3	1	0.75	3	1	0.75	4	b	c	2	b	16	0.346	6.301	5.49119	a	a	b		b		b
Image_161.tif	5	218.321	0.187171	7.775	2.40734	c	c	3	1	0.75	4	0	1	4	0	1	4	b	c	1	a	6	0.194	7.775	2.49518	a	b	a	crystal	b		b
Image_163.tif	3	230.146	0.124797	7.077	1.76342	c	c	3	2	0.6	4	1	0.8	5	0	1	5	b	b		b	10	0.465	7.077	6.57058	a	a	b		b		b
Image_164.tif	8	229.666	0.331406	11.577	2.86262	b	c	8	0	1	7	1	0.875	7	1	0.875	8	b	c	1	b	19	0.577	11.577	4.98402	a	a	b		b		b
D.mucoroides
310513_1_IPL_TIF	5	165.82	0.107974	6.037	1.78854	b	c	7	0	1	3	4	0.428571	7	0	1	7	c	b		a	5	0.05	6.037	0.828226	b	a	a	crystal(s)	a	fibrous middle wall layer	b
310513_3_IPL_TIF	2	217.081	0.0740203	5.166	1.43284	b	d	4	0	1	2	2	0.5	4	0	1	4	b	b		b	5	0.02	5.166	0.387147	b	b	b		a	fibrous middle wall layer	b
310513_5_IPL_TIF	6	149.937	0.105937	6.857	1.54494	b	c	6	0	1	4	2	0.666667	6	0	1	6	b	a		b	6	0.115	6.857	1.67712	b	c	b		a	fibrous middle wall layer	b
310513_7_IPL_TIF	8	202.26	0.257032	5.937	4.32932	b	c	2	1	0.666667	3	0	1	3	0	1	3	c	b		a	6	0.176	5.937	2.96446	b	c	a	crystal(s)	a	fibrous middle wall layer	b
310513_9_IPL_TIF	10	159.135	0.198888	4.447	4.47241	b	c	4	0	1	4	0	1	4	0	1	4	c	a		a	4	0.049	4.447	1.10187	b	c	b		a	fibrous middle wall layer	b
310513_11_IPL_TIF	6	172.672	0.140499	6.905	2.03474	b	c	2	1	0.666667	3	0	1	1	2	0.333333	3	c	b		b	3	0.035	6.905	0.506879	b	b	b		a	fibrous middle wall layer	b
310513_13_IPL_TIF	10	179.514	0.253089	10.354	2.44436	b	c	4	2	0.666667	6	0	1	6	0	1	6	b	c	2	a	10	0.37	10.354	3.5735	a	a	a	crystal(s)	a	fibrous middle wall layer	b
310513_15_IPL_TIF	6	168.917	0.134454	8.769	1.53329	b	a	7	0	1	3	4	0.428571	7	0	1	7	b	b		a	15	0.456	8.769	5.20014	a	c	b		a	fibrous middle wall layer	b
310513_17_IPL_TIF	1	197.329	0.0305815	7.521	0.406615	a	d	4	0	1	4	0	1	4	0	1	4	b	a		a	6	0.038	7.521	0.505252	a	c	b		a	fibrous middle wall layer	b
310513_19_IPL_TIF	7	163.688	0.147302	8.769	1.6798	a	a	2	1	0.666667	0	3	0	3	0	1	3	c	b		b	7	0.456	8.769	5.20014	a	a	b		a	fibrous middle wall layer	b
D.discoideum
180613_1_IPL.TIF	14	215.29	0.509627	7.64	6.67052	c	a	6	2	0.75	6	2	0.75	8	0	1	8	b	b		b	5	0.085	7.64	1.11257	b	c	a	crystal	b
180613_3_IPL.TIF	8	192.534	0.407587	10.726	3.79999	c	a	10	1	0.909091	9	2	0.818182	11	0	1	11	b	c	2	a	6	0.197	10.726	1.83666	b	c	a	crystal	b
180613_5_IPL.TIF	5	156.046	0.0956208	10.794	0.88587	b	a	9	2	0.818182	8	3	0.727273	11	0	1	11	b	b		b	5	0.48	10.794	4.44691	a	a	a	crystal	b
180613_7_IPL.TIF	4	195.756	0.120384	8.593	1.40095	a	a	5	1	0.833333	6	0	1	6	0	1	6	b	c	1	a	5	0.227	8.593	2.64169	a	b	b		b
180613_9_IPL.TIF	6	192.532	0.174676	10.312	1.69391	b	c	8	3	0.727273	9	2	0.818182	11	0	1	11	b	c	1	a	5	0.102	10.312	0.989139	b	c	b		b
180613_11_IPL.TIF	11	119.272	0.122899	6.95	1.76832	b	a	5	2	0.714286	5	2	0.714286	6	1	0.857143	7	b	c	1	a	6	0.095	6.95	1.36691	b	b	b		b
180613_13_IPL.TIF	8	149.085	0.139648	10.448	1.3366	c	a	3	1	0.75	4	1	0.8	4	0	1	4	b	b		b	8	0.308	10.448	2.94793	a	a	b		b
180613_15_IPL.TIF	11	224.318	0.434708	10.522	4.13142	c	a	3	7	0.3	4	6	0.4	10	0	1	10	b	c	3	b	6	0.086	10.522	0.817335	a	c	b		b
180613_17_IPL.TIF	5	211.781	0.176125	9.28	1.8979	c	a	8	0	1	5	3	0.625	8	0	1	8	b	b		b	5	0.237	9.28	2.55388	a	c	b		b
180613_19_IPL.TIF	5	146.396	0.08416	7.837	1.07388	c	a	7	1	0.875	6	2	0.75	8	0	1	8	b	b		a	18	0.738	7.837	9.41687	a	c	b		b
D.robustum
020713_1_IPL.TIF	6	230.673	0.250739	14.532	1.72543	c	a	10	0	1	7	3	0.7	10	0	1	10	b	b		a	9	0.089	14.532	0.612442	b	c	a	granules embedded in smooth dark spot	b		a	crystal
020713_3_IPL.TIF	8	213.295	0.285844	10.468	2.73064	c	a	8	1	0.888889	4	5	0.444444	8	1	0.888889	9	b	b		a	5	0.18	10.468	1.71953	a.grouped	c	b		b		b
020713_5_IPL.TIF	6	233.222	0.256311	10.39	2.4669	c	a	13	1	0.928571	9	3	0.75	12	2	0.857143	14	b	b		a	6	0.269	10.39	2.58903	b	c	a	granules embedded in smooth dark spot	b		a	crystal
020713_7_IPL.TIF	6	249.71	0.293833	9.952	2.9525	c	a	4	2	0.666667	4	2	0.666667	4	2	0.666667	6	b	b		a	5	0.231	9.952	2.32114	b	c	b		b		b
020713_9_IPL.TIF	8	252.315	0.399994	10.772	3.71327	c	a	10	2	0.833333	2	3	0.4	11	1	0.916667	12	b	b		a	2	0.033	10.772	0.30635	b	c	b		b		a	crystal
020713_11_IPL.TIF	6	271.761	0.348019	10.116	3.44028	c	a	10	1	0.909091	9	2	0.818182	11	0	1	11	b	c	2	a	6	1.458	10.116	14.4128	b	c	b		b		a	crystal
020713_13_IPL.TIF	3	203.249	0.0973319	15.058	0.64638	c	c	15	3	0.833333	10	8	0.555556	15	3	0.833333	18	b	c	2	a	2	0.07	15.058	0.464869	b	c	b		b		a	crystal
020713_15_IPL.TIF	2	197.899	0.0615169	10.188	0.603817	c	d	5	1	0.833333	4	2	0.666667	6	0	1	6	b	c	2	b	6	0.065	10.188	0.638005	b	c	b		b		b
020713_17_IPL.TIF	6	206.644	0.201221	14.127	1.42437	c	a	11	0	1	7	4	0.636364	11	0	1	11	b	c	1	a	6	0.147	14.127	1.04056	a.grouped	c	b		b		a	crystal
020713_19_IPL.TIF	4	255.866	0.205666	13.513	1.52199	c	c	8	1	0.888889	1	9	0.1	10	0	1	10	b	a			6	0.111	13.513	0.821431	a.grouped	c	a	granules embedded in smooth dark spot	b		b
D.sphaerochephalum
Image65.tif	3	189.551	0.0846546	5.909	1.43264	b	c	2	2	0.5	3	1	0.75	1	3	0.25	4	b	b		b	7	0.279	5.909	4.72161	b	c	a	crystal
Image108.tif	5	180.816	0.128387	6.859	1.8718	b	c	2	2	0.5	1	3	0.25	2	2	0.5	4	a	b		b	3	0.253	6.859	3.68858	b	c	a	crystal
Image109.tif	3	170.838	0.0687646	8.848	0.777176	c	c	0	5	0	5	0	1	5	0	1	5	c	c	2	b	3	0.107	8.848	1.20931	b	b	b
Image110.tif	1	0.2	3.1415e-08	6.57	4.78158e-07	a	d	3	7	0.3	3	7	0.3	6	4	0.6	10	b	b		a	0	0	6.57	0			a	crystal
Image111.tif no nucleus	1	252.738	0.050167	4.555	1.10136	c	d	1	1	0.5	1	1	0.5	0	2	0	2	b				5	0.271	4.555	5.94951	b	c	b
Image113.tif	8	169.013	0.179476	6.682	2.68597	b	a	2	7	0.222222	7	2	0.777778	8	1	0.888889	9	b	a		a	9	0.383	6.682	5.73182	a	c	b
Image120.tif	5	203.892	0.163248	8.706	1.87512	a	a	2	3	0.4	2	3	0.4	4	1	0.8	5	b	a		a	8	0.148	8.706	1.69998	b	c	a	crystal
Image121.tif no nucleus	2	192.782	0.0583768	5.243	1.11342	b	d	0	9	0	5	4	0.555556	7	2	0.777778	9	b				3	0.763	5.243	14.5527	a	c	b
Image123.tif	2	232.042	0.0845747	6.864	1.23215	b	d	4	5	0.444444	6	3	0.666667	5	4	0.555556	9	b	b		b	5	0.149	6.864	2.17075	b	c	b
Image124.tif	1	253.808	0.0505927	7.353	0.688055			3	2	0.6	5	0	1	5	0	1	5	b	c	1	b	3	0.86	7.353	11.6959	b	c	a	crystal
D.clavatum
010713B_1_IPL.TIF	6	159.276	0.119544	7.133	1.67593	b	c	2	2	0.5	2	2	0.5	4	0	1	4	b	a		b	9	0.419	7.133	5.87411	a	b	b		b
010713B_3_IPL.TIF	4	182.534	0.104671	4.713	2.22089	a	b	0	2	0	1	1	0.5	2	0	1	2	b	c	2	a		0.152	4.713	3.22512	a	c	b		b
010713B_5_IPL.TIF	5	160.127	0.100688	4.485	2.24499	a	a	2	2	0.5	4	0	1	3	1	0.75	4	b	c	1	b	7	0.004	4.485	0.0891862	a	c	b		b
010713B_7_IPL.TIF	6	167.58	0.132334	7.15	1.85083	c	a	1	1	0.5	1	1	0.5	2	0	1	2	b	b		a	7	0.128	7.15	1.79021	a	c	a	smooth dark spot without granules	b
010713B_8_IPL.TIF	5	167.007	0.109526	5.013	2.18484	c	a	3	1	0.75	3	1	0.75	3	1	0.75	4	b	c	1	b	10	0.139	5.013	2.77279	a	c	b		b
010713B_10_IPL.TIF	2	203.51	0.0650547	6.113	1.0642	c	d	2	1	0.666667	3	0	1	3	0	1	3	c	a		a	9	0.31	6.113	5.07116	a	a	b		b
010713B_12_IPL.TIF	1	174.232	0.0238415	5.584	0.42696	c	d	2	1	0.666667	2	1	0.666667	3	0	1	3	b	b		a	4	0.229	5.584	4.101	b	c	b		b
010713B_14_IPL.TIF	1	203.099	0.0323961	5.605	0.577986	a	d	2	1	0.666667	1	2	0.333333	3	0	1	3	b	c	2	b	4	0.05	5.605	0.892061	a	c	b		b
010713B_16_IPL.TIF	6	157.956	0.117571	6.572	1.78897	b	c	3	2	0.6	4	1	0.8	5	0	1	5	b	b		a	0	0.142	6.572	2.16068	a	c	a	granules embedded in smooth dark spot	b
010713B_20_IPL.TIF	4	156.077	0.076527	5.61	1.36412	a	a	1	1	0.5	2	0	1	2	0	1	2	b	b		a	2	0.236	5.61	4.20677	a	b	a	granules embedded in smooth dark spot	b
cysts
cD.deminutivum
100113_1_IPL.TIF	8	213.799	0.287196	6.196	4.63518	c	c	1	1	0.5	2	0	1	0	2	0	2	b	a			6	0.622	6.196	10.0387	a	c	b		b		b
100113_3_IPL.TIF	4	259.29	0.211207	5.604	3.76886	c	a	0	1	0	1	0	1	0	1	0	1		a		b	6	0.774	5.604	13.8116	a	c	a	cytosol very dense	b		b
100113_5_IPL.TIF	1	315.157	0.0780065	8.15	0.957135		d	0	1	0	1	0	1	0	1	0	1		a		b	4	0.469	8.15	5.7546	b	c	a	cytosol very dense	a	granules in ring of smooth darker material	b
100113_7_IPL.TIF	10	209.214	0.343763	6.838	5.02724	c	c	2	0	1	2	0	1	0	2	0	2	b	a		b	8	0.648	6.838	9.47646	a	c	a	cytosol very dense	a	granules in ring of smooth darker material	b
100113_9_IPL.TIF	1	291.398	0.0666884	4.311	1.54694		d										0		a		b	4	0.383	4.311	8.88425	b	c	b		b		b
100113_11_IPL.TIF	20	200.344	0.630463	7.74	8.14552	c	c										0		a			12	0.539	7.74	6.96382	a	c	a	cytosol very dense	a	granules in ring of smooth darker material	b
100113_13_IPL.TIF	3	205.451	0.0994523	4.64	2.14337	b	c	1	1	0.5	1	1	0.5	0	2	0	2	b	a		b	3	0.187	4.64	4.03017	a	c	b		b		b
100113_15_IPL.TIF	2	113.534	0.0202469	2.99	0.677154	c	d	2	2	0.5	0	4	0	0	4	0	4	a	a		b	4	0.105	2.99	3.51171	b	c	b		b		b
100113_17_IPL.TIF	9	144.685	0.147968	6.815	2.1712	c	c	0	1	0	0	1	0	0	1	0	1		c	1	a	2	0.449	6.815	6.58841	b	c	a	cytosol very dense	b		b
100113_19_IPL.TIF	4	151.269	0.0718848	4.036	1.78109	c	c	1	1	0.5	2	0	1	0	2	0	2	c	a		a	5	0.189	4.036	4.68285	b	c	a	cytosol very dense	a	granules in ring of smooth darker material	b
c.A.leptosomum
270213_1_IPL.TIF	10	252.226	0.49964	23.186	2.15492	c	c	0	3	0	0	3	0	0	3	0	3	a	c	2	a	10	0.612	23.186	2.63952	b	c	a	very dark inclusions in some vesicles	b		b
270213_3_IPL.TIF	12	322.47	0.980025	22.636	4.3295	c	c	0	11	0	0	11	0	0	11	0	11	b	c	1	b	5	0.225	22.636	0.993992	b	c	b		b		b
270213_5_IPL.TIF	4	290.841	0.265735	15.051	1.76556	c	c	0	8	0	0	8	0	0	8	0	8	a	c	1	b	10	0.295	15.051	1.96	b	c	b		b		b
270213_7_IPL.TIF	12	212.528	0.425687	21.707	1.96106	c	c	0	14	0	0	14	0	0	14	0	14	b	b		b	13	0.62	21.707	2.85622	a	c	b		b		b
270213_9_IPL.TIF	5	282.392	0.31315	25.375	1.23409	c	c	0	5	0	0	5	0	0	5	0	5	b	c	3	a	7	0.221	25.375	0.870936	b	c	b		b		b
270213_11_IPL.TIF	10	239.16	0.449215	30.525	1.47163	c	c	0	15	0	7	8	0.466667	0	15	0	15	b	c	1	b	6	0.379	30.525	1.24161	b	c	b		b		b
270213_13_IPL.TIF	5	249.722	0.244884	24.979	0.98036	c	c	0	15	0	0	15	0	0	15	0	15	b	c	1	b	10	0.359	24.979	1.43721	a	c	b		b		b
270213_15_IPL.TIF	19	255.316	0.972718	25.84	3.76439	c	c	0	17	0	0	17	0	0	17	0	17	b	a		b	4	0.148	25.84	0.572755	b	c	b		b		b
270213_17_IPL.TIF	5	341.153	0.457031	24.403	1.87285	c	c	0	11	0	0	11	0	0	11	0	11	a	b		b	7	0.345	24.403	1.41376	b	c	b		b		b
270213_19_IPL.TIF	5	349.212	0.478879	21.997	2.17702	c	c	0	18	0	0	18	0	0	18	0	18	b	b		a	3	0.27	21.997	1.22744	b	c	b		b		b
cP.equisetoides
240513_1_IPL.TIF	5	250.608	0.246625	7.761	3.17775	c	c	2	5	0.285714	1	6	0.142857	0	7	0	7	a	c	1	a	1	0.056	7.761	0.721557		c	a	"empty" patches in cytosol	b		b
240513_3_IPL.TIF	6	449.313	0.951319	19.013	5.00352	c	a	0	4	0	1	3	0.25	0	4	0	4	b	c	1	b	12	1.931	19.013	10.1562	a	c	a	"empty" patches in cytosol	b		b
240513_5_IPL.TIF	7	314.003	0.542054	14.865	3.64651	a	a	2	5	0.285714	0	7	0	0	7	0	7	b	c	1	a	11	1.253	14.865	8.4292	a	c	a	"empty" patches in cytosol	b		b
240513_7_IPL.TIF	12	302.047	0.85982	13.602	6.32127	c	c	2	2	0.5	4	0	1	0	4	0	4	a	a		a	15	1.096	13.602	8.05764	a	c	a	"empty" patches in cytosol	b		b
240513_9_IPL.TIF	13	318.514	1.0358	14.877	6.96245	c	c	1	8	0.111111	2	7	0.222222	0	9	0	9	b	c	2	a	8	0.885	14.877	5.94878	a	c	a	"empty" patches in cytosol	b		b
240513_11_IPL.TIF	17	277.957	1.03153	23.349	4.41787	c	c	0	12	0	2	10	0.166667	0	12	0	12	b	c	3	a	8	1.151	23.349	4.92955	a	c	a	"empty" patches in cytosol	a	two nuclei	b
240513_13_IPL.TIF	16	256.813	0.828762	21.275	3.89548	c	c	2	6	0.25	3	5	0.375	0	8	0	8	b	c	1	a	23	2.108	21.275	9.90834	a	c	a	"empty" patches in cytosol	b		b
240513_14_IPL.TIF	9	256.487	0.464997	16.363	2.84176	c	c	0	5	0	0	5	0	0	5	0	5	b	c	1	a	13	1.836	16.363	11.2204	a	c	a	"empty" patches in cytosol	b		b
240513_16_IPL.TIF	9	281.573	0.560404	10.47	5.35248	c	c	2	3	0.4	0	5	0	0	5	0	5	c	c	1	a	3	0.082	10.47	0.78319	b	c	a	"empty" patches in cytosol	b		b
240513_18_IPL.TIF	7	263.608	0.382025	14.816	2.57847	c	c										0		b		a	3	0.651	14.816	4.3939	a	c	a	"empty" patches in cytosol	b		b
cP.filamentosum
Image9	7	212.735	0.248802	19.325	1.28746	b	c	4	6	0.4	0	10	0	0	10	0	10	b	a		b	8	0.937	19.325	4.84864	a	c	b		a	only 1 discernable layer in cyst wall	b
Image10	13	294.353	0.884621	17.537	5.04431	b	a	3	5	0.375	0	8	0	0	8	0	8	b	c	1	b	5	3.506	17.537	19.992	b	c	a	several dense hemispherical patches below plasmamembrane	a	only 1 discernable layer in cyst wall	b
Image62	8	245.04	0.37726	14.348	2.62936	b	c	2	5	0.285714	0	7	0	0	7	0	7	b	c	1	a	4	0.279	14.348	1.94452	b	c	a	several dense hemispherical patches below plasmamembrane	a	only 1 discernable layer in cyst wall	b
Image63	3	196.469	0.0909466	8.93	1.01844	c	a	1	4	0.2	0	5	0	0	5	0	5	b	a		b	8	0.253	8.93	2.83315	b	c	a	several dense hemispherical patches below plasmamembrane	a	only 1 discernable layer in cyst wall	b
Image70	5	181.504	0.129366	12.154	1.06439	c	c	2	5	0.285714	2	5	0.285714	0	7	0	7	b	a		b	3	0.17	12.154	1.39872	b	c	a	several dense hemispherical patches below plasmamembrane	a	only 1 discernable layer in cyst wall	b
Image65	7	227.83	0.285363	7.789	3.66366	c	c	2	0	1	0	2	0	0	2	0	2	b	c	1	b	4	0.334	7.789	4.2881	b	c	a	several dense hemispherical patches below plasmamembrane	a	only 1 discernable layer in cyst wall	b
Image66	14	233.738	0.600708	9.545	6.29344	c	a	4	3	0.571429	1	6	0.142857	0	7	0	7	b	a	1	b	3	0.173	9.545	1.81247	b	c	a	several dense hemispherical patches below plasmamembrane	a	only 1 discernable layer in cyst wall	b
Image67	23	187.868	0.637545	11.332	5.62605	c	a	3	2	0.6	1	5	0.166667	0	6	0	6	b	c	1	b	8	0.291	11.332	2.56795	b	c	a	several dense hemispherical patches below plasmamembrane	a	only 1 discernable layer in cyst wall	b
Image68 no nucleus	6	252.569	0.3006	11.337	2.65149	c	c	1	3	0.25	1	3	0.25	0	4	0	4	b				9	0.638	11.337	5.62759	a	c	b		a	only 1 discernable layer in cyst wall	b
cP.pseudocandidum
Image23.tif	12	198.757	0.372309	11.386	3.26988	c	c	3	9	0.25	1	11	0.0833333	0	12	0	12	a	c	1	b	5	0.092	11.386	0.80801	b	c	a	single layered highly fibrous cell wall	a	interior membranes densely stained, particularly of mitochondria and nucleus	b
Image25.tif	19	234.176	0.818305	14.261	5.73806	c	c	1	15	0.0625	0	16	0	0	16	0	16	b	c	1	b	5	0.24	14.261	1.68291	a	c	a	single layered highly fibrous cell wall	a	interior membranes densely stained, particularly of mitochondria and nucleus	b
Image26.tif	11	275.047	0.653557	12.593	5.18984	c	c	0	3	0	0	3	0	0	3	0	3	a	c	3	b	7	0.168	12.593	1.33407	a	c	a	single layered highly fibrous cell wall	a	interior membranes densely stained, particularly of mitochondria and nucleus	b
Image27.tif	18	188.254	0.501	14.646	3.42073	c	c	0	14	0	0	14	0	0	14	0	14	a	a		b	4	0.153	14.646	1.04465	b	c	a	single layered highly fibrous cell wall	a	interior membranes densely stained, particularly of mitochondria and nucleus	b
Image29.tif	10	262.913	0.542877	13.243	4.09935	c	c	1	12	0.0769231	0	13	0	0	13	0	13	a	c	2	b	7	0.303	13.243	2.288	a	c	a	single layered highly fibrous cell wall	a	interior membranes densely stained, particularly of mitochondria and nucleus	b
Image32.tif	21	206.927	0.706205	14.755	4.78621	c	c	0	15	0	0	15	0	0	15	0	15	a	c	2	b	4	0.297	14.755	2.01288	a	c	a	single layered highly fibrous cell wall	a	interior membranes densely stained, particularly of mitochondria and nucleus	b
Image33.tif	12	99.084	0.0925263	11.937	0.775122	c	c	0	4	0	0	4	0	0	4	0	4	b	a		b	25	0.703	11.937	5.88925	a	c	a	single layered highly fibrous cell wall	a	interior membranes densely stained, particularly of mitochondria and nucleus	b
Image40.tif	25	214.989	0.907506	11.236	8.07677	c	c	1	5	0.166667	0	6	0	0	6	0	6	a	c	1	b	2	0.079	11.236	0.703097	b	c	a	single layered highly fibrous cell wall	a	interior membranes densely stained, particularly of mitochondria and nucleus	b
Image41.tif	4	242.861	0.18529	12.2353	1.51439	c	c	1	7	0.125	0	7	0	0	7	0	7	b	a		b	16	0.805	12.2353	6.57932	a	c	a	single layered highly fibrous cell wall	a	interior membranes densely stained, particularly of mitochondria and nucleus	b
Image42.tif	13	168.353	0.289376	8.631	3.35275	c	c	1	9	0.1	1	9	0.1	0	10	0	10	a	c	2	b	2	0.023	8.631	0.266481	b	c	a	single layered highly fibrous cell wall	a	interior membranes densely stained, particularly of mitochondria and nucleus	b
cP.pallidum PN500
070513_1_IPL.TIF	12	260.457	0.118657	13.766	0.861955	c	c	1	2	0.333333	0	3	0	0	3	0	3	b	c	1	a	7	0.103	13.766	0.74822	b	c	b		a	invagination of periphery	b
070513_3_IPL.TIF	13	270.364	0.197005	16.322	1.20699	c	c	1	8	0.111111	2	7	0.222222	0	9	0	9	a	c	1	a	12	0.222	16.322	1.36013	a	c	a	vesicles between plasmamembrane and wall	b		b
070513_5_IPL.TIF	15	273.646	0.320534	21.59	1.48464	c	c	2	9	0.181818	10	1	0.909091	0	11	0	11	a	c	1	b	21	0.44	21.59	2.03798	a	c	a	vesicles between plasmamembrane and wall	b		b
070513_7_IPL.TIF	13	255.692	0.246194	13.037	1.88843	c	c	0	5	0	0	5	0	0	5	0	5	b	c	2	a	0	0	13.037	0			b		a	invagination of periphery	b
070513_9_IPL.TIF	4	276.641	0.044494	10.161	0.43789	c	c	0	6	0	0	6	0	0	6	0	6	a	c	1	a	0	0	10.161	0			a	vesicles between plasmamembrane and wall	a	invagination of periphery	b
070513_11_IPL.TIF	8	272.428	0.153237	14.076	1.08864	c	c	1	10	0.0909091	0	11	0	0	11	0	11	a	c	3	a	8	0.136	14.076	0.966184	b	c	a	vesicles between plasmamembrane and wall	a	invagination of periphery	b
070513_13_IPL.TIF	10	239.696	0.162677	19.349	0.840753	c	c	1	11	0.0833333	0	13	0	0	13	0	13	b	c	1	a	24	0.975	19.349	5.03902	b	c	b		a	invagination of periphery	b
070513_15_IPL.TIF	14	260.856	0.143352	28.441	0.504034	c	c	0	14	0	0	14	0	0	14	0	14	a	a		a	14	0.402	28.441	1.41345	a	c	b		b		b
070513_17_IPL.TIF	8	246.535	0.162763	18.795	0.86599	c	c	0	9	0	0	9	0	0	9	0	9	a	c	1	b	13	0.267	18.795	1.42059	b	c	b		a	invagination of periphery	b
070513_19_IPL.TIF	10	252.719	0.171188	18.162	0.942562	c	c	0	10	0	0	10	0	0	10	0	10	b	a		a	26	1.173	18.162	6.45854	a	c	b		b		b
cD.polycephalum
050313B_6_IPL.TIF	5	156.194	0.0958023	8.699	1.1013	c	c	3	1	0.75	0	4	0	0	4	0	4	c	a		a	10	0.824	8.699	9.47235	a	c	a	hemispherical dark patches underneath plasmamembrane	a	contains bacterium	a	irregular spacing between wall layers
050313B_8_IPL.TIF	4	151.414	0.0720227	12.491	0.576596	c	c	7	1	0.875	8	0	1	0	8	0	8	b	a		b	4	0.651	12.491	5.21175	a	c	a	hemispherical dark patches underneath plasmamembrane	a	contains bacterium	a	irregular spacing between wall layers
050313B_10_IPL.TIF	3	151.468	0.0540555	9.796	0.551812	c	a	5	2	0.714286	1	6	0.142857	0	7	0	7	a	a		a	2	0.144	9.796	1.46999	a	a	a	hemispherical dark patches underneath plasmamembrane	a	contains bacteria	a	irregular spacing between wall layers
050313B_12_IPL.TIF	4	256.687	0.206988	20.928	0.989047	c	c	2	3	0.4	0	5	0	0	5	0	5	b	c	1	a	3	0.416	20.928	1.98777	a	c	a	hemispherical dark patches underneath plasmamembrane	a	contains bacteria	a	irregular spacing between wall layers
050313B_14_IPL.TIF	1	153.06	0.0183993	9.191	0.200188	c	d	5	4	0.555556	1	8	0.111111	0	9	0	9	b	c	1	a	2	0.362	9.191	3.93864	a	c	a	hemispherical dark patches underneath plasmamembrane	b		a	irregular spacing between wall layers
050313B_16_IPL.TIF	1	230.048	0.0415637	8.086	0.51402	c	d	3	4	0.428571	1	6	0.142857	0	7	0	7	b	c	2	b	3	0.029	8.086	0.358645	b	c	a	hemispherical dark patches underneath plasmamembrane	b		a	irregular spacing between wall layers
050313B_18_IPL.TIF	2	259.35	0.105652	11.36	0.930039	c	d	5	1	0.833333	2	4	0.333333	0	6	0	6	a	c	1	a	12	0.847	11.36	7.45599	a	c	a	hemispherical dark patches underneath plasmamembrane	a	contains bacteria	a	irregular spacing between wall layers
050313B_20_IPL.TIF	4	151.427	0.072035	8.786	0.819884	c	c	5	1	0.833333	1	5	0.166667	0	6	0	6	b	c	2	a	0		8.786	0			a	hemispherical dark patches underneath plasmamembrane	b		a	irregular spacing between wall layers

## Sheet: 3.RawValues
Spore/cyst granules and vesicles	Spore granules					a.poles	a.loose	Mitochondria outline											Nucleus			Vesicles							Unusual organelles/other features
						b.peripheral	b.tight	Outline			Cristae			fringed w				a.around nucleus	Heterochromatin		a.51-100%					a.grouped	a.perinuclear
	Granules					c.throughout	c.dispersed	crenate(indented)			open (visible) or			ribsomes				b.throughout	a.none		b0-30%					b.dispersed	b. periphery		Unusual shape e.g. indentation
			granule				d. 0,1 or 2	or smooth			closed							c. one pole or centre	b. dispersed								c.trhoughout		Feature 1		Feature 2		Feature 3
	presence	diameter	area			location	grouping			fraction	cristae		fraction			fraction yes			c.1 to 3 2 clear foci		fringed w				% of				a.yes		a.yes		a.yes
	#/section	nm	um2	spore area(minus wall)	%			#crenate	#smooth	crenate	#closed	#open	closed fraction	# yes	#no	+ribos	#/cell	location	location	# foci	ribsomes	# per cell	total area	spore area(minus wall)	spore area	grouping	location		b.no	description	b.no	description	b.no	description
D.deminutivum																												fraction	0.3	flattened vesicles
160413_1_IPL.tif	2	282.349	0.125222	1.147	10.9173	a	d	0	1	0	1	0	1	0	1	0	1		a		b	2	0.018	1.147	1.56931	b	c		b		b		b
160413_3_IPL.tif	2	210.635	0.0696896	1.131	6.16177	a	d										0		b		b	0	0	1.131	0				b		b		b
160413_5_IPL.tif	1	132.691	0.013828	1.279	1.08116	a	d	1	1	0.5	0	2	0	0	2	0	2	c	b		a	9	0.049	1.279	3.83112	a	a		b		b		b
160413_7_IPL.tif	0	0	0	1.11	0		d										0		b		b	5	0.03	1.11	2.7027	a	a		b		b		b
160413_9_IPL.tif	2	333.616	0.174824	1.262	13.8529	a	d	1	0	1	0	1	0	0	1	0	1	b	b		a	4	0.022	1.262	1.74326	a	a		b		b		b
160413_11_IPL.tif	1	177.057	0.0246209	1.458	1.68867	a	d										0		c	3	a	26	0.152	1.458	10.4252	a	a		a	flattened vesicles	b		b
160413_13_IPL.tif	2	318.495	0.159335	1.273	12.5165	a	d	2	0	1	0	2	0	0	2	0	2	c	c	2	b	6	0.11	1.273	8.64101	b	c		a	flattened vesicles	b		b
160413_15_IPL.tif	1	276.522	0.0600532	1.6074	3.73605	b	d	1	2	0.333333	0	3	0	0	3	0	3	b	b		b	2	0.3	1.6074	18.6637	b	c		a	flattened vesicles	b		b
160413_17_IPL.tif	0	0	0	1.245	0		d	1	1	0.5	0	2	0	0	2	0	2	b	c	3	b	4	0.013	1.245	1.04418	b	c		b		b		b
160413_19_IPL.tif	1	293.241	0.0675346	1.498	4.50832	a	d	2	0	1	0	2	0	0	2	0	2	c	a		b	6	0.038	1.498	2.53672	a	c		b		b		b
D.exiguum																												fraction	0.4	granules embedded in dark material
Image2.tif	3	288.582	0.196217	9.392	2.08919	a	b										0		b		b	4	0.065	9.392	0.692078	b	c		b		b		b
Image3.tif	5	269.764	0.285769	9.032	3.16396	b	c	1	3	0.25	0	4	0	0	4	0	4	a	b		b	3	0.15	9.032	1.66076	a	c		b		b		b
Image133.tif	14	269.436	0.798209	9.229	8.64892	a	b										0		b		b	9	0.352	9.229	3.81406	a	c		b		b		b
Image135.tif	6	303.302	0.433491	12.334	3.5146	a	b										0		c	1	b	7	0.222	12.334	1.7999	a	c		a	granules embedded in dark material	b		b
Image136.tif	7	283.515	0.441903	8.783	5.03135	a	b	0	2	0	0	2	0	0	2	0	2	c	b		b	4	0.212	8.783	2.41375	b	c		a	granules embedded in dark material	b		b
Image138.tif	1	430.07	0.145263	6.203	2.34182	b	d	0	1	0	0	1	0	0	1	0	1		b		b	6	0.383	6.203	6.17443	a	a		b		b		b
Image144.tif	2	283	0.1258	9.064	1.38791	a	b	1	0	1	0	1	0	0	1	0	1	c	c	1	b	18	0.719	9.064	7.93248	a	a		b		b		b
Image146.tif	7	284.475	0.444901	11.989	3.71091	a	b	0	4	0	0	4	0	0	4	0	4	a	c	1	b	12	1.485	11.989	12.3864	a	b		a	granules embedded in dark material	b		b
Image147.tif	5	192.207	0.145073	7.86	1.84571	a	b	0	2	0	0	2	0	0	2	0	2	c	b		b	13	1.433	7.86	18.2316	a	a		a	granules embedded in dark material	b		b
Image148.tif	1	200.056	0.0314326	8.818	0.356459	a	d	2	3	0.4	1	4	0.2	0	5	0	5	c	b		b	4	0.071	8.818	0.805171	a	c		b		b		b
D.parvisporum																												fraction	0.7	spore granules embedded in smooth material
140813B_1_IPL.TIF	4	281.21	0.248427	4.019	6.18131	a	a	4	0	1	3	1	0.75	0	4	0	4	b	b		b	10	0.118	4.019	2.93605	a	c		b		b		b
140813B_3_IPL.TIF	12	194.928	0.358102	4.831	7.41259	a	b	3	1	0.75	3	1	0.75	0	4	0	4	b	a		b	16	0.164	4.831	3.39474	a	c		a	spore granules embedded in smooth material	b		b
140813B_5_IPL.TIF	7	285.202	0.447178	5.561	8.04132	a	b	1	4	0.2	5	0	1	0	5	0	5	b	a		a	0		5.561	0				b		b		b
140813B_7_IPL.TIF	7	196.779	0.212879	11.676	1.82322	a	b	2	6	0.25	8	0	1	0	8	0	8	b	a		a	13	0.533	11.676	4.56492	a	c		a	spore granules embedded in smooth material	b		b
140813B_9_IPL.TIF	4	251.009	0.197932	5.293	3.7395	a	b	2	0	1	2	0	1	0	2	0	2	b	c	1	a	7	0.071	5.293	1.34139	a	c		b		b		b
140813B_11_IPL.TIF	2	121.845	0.0233197	2.674	0.87209	a	d	0	2	0	1	1	0.5	0	2	0	2	c	a		a	5	0.135	2.674	5.04862	a	a		a	spore granules embedded in smooth material	b		b
140813B_13_IPL.TIF	4	210.859	0.139676	5.606	2.49154	a	b	2	2	0.5	3	1	0.75	0	4	0	4	b	a		a	9	0.247	5.606	4.40599	a	a		a	spore granules embedded in smooth material	b		b
140813B_15_IPL.TIF	5	301.225	0.356311	5.562	6.40616	a	a	3	1	0.75	4	0	1	0	4	0	4	b	a		b	14	0.282	5.562	5.07012	a	a		a	spore granules embedded in smooth material	b		b
140813B_17_IPL.TIF	3	228.824	0.123368	5.988	2.06025	a	a	2	2	0.5	4	0	1	0	4	0	4	b	c	1	b	2	0.102	5.988	1.70341	b	c		a	spore granules embedded in smooth material	b		b
140813B_19_IPL.TIF	2	229.094	0.0824393	3.709	2.22268	a	d	1	2	0.333333	2	0	1	0	2	0	2	b	a		a	11	0.236	3.709	6.3629	a	c		a	spore granules embedded in darker smooth material	b		b
D.mexicanum																												fraction	0.3	dark vesicles with lighter inclusion-bacteria
040913_1_IPL.TIF	0		0	5.165	0		d	2	1	0.666667	0	3	0	0	3	0	3	b	b		a	4	0.077	5.165	1.4908	a	c		b		b		b
040913_3_IPL.TIF	2	188.49	0.0558064	4.156	1.34279	c	d	2	1	0.666667	0	3	0	0	3	0	3	c	b		a	11	0.176	4.156	4.23484	a	c		b		b		b
040913_5_IPL.TIF	3	202.445	0.0965634	5.299	1.82229	c	c	0	6	0	0	6	0	0	6	0	6	b	b		a	15	0.209	5.299	3.94414	a	c		a	dark vesicles with lighter inclusion-bacteria	b		b
040913_7_IPL.TIF	4	200.544	0.126345	5.879	2.14908	a	b	4	2	0.666667	1	5	0.166667	0	6	0	6	b	c	1	a	16	0.302	5.879	5.13693	a	c		b		b		b
040913_9_IPL.TIF	3	218.576	0.112565	5.74	1.96106	a	b	1	0	1	0	1	0	0	1	0	1		b		a	11	0.288	5.74	5.01742	a	c		b		b		b
040913_11_IPL.TIF	4	234.341	0.172518	4.89	3.52797	a	b	3	0	1	0	3	0	0	3	0	3	c	b		a	8	0.162	4.89	3.31288	a	a		b		b		b
040913_13_IPL.TIF	2	243.605	0.0932136	6.615	1.40913	a	d	5	1	0.833333	1	5	0.166667	0	6	0	6	b	c	1	a	3	0.138	6.615	2.08617	a	a		b		b		b
040913_15_IPL.TIF	1	263.684	0.0546065	4.998	1.09257	a	d	3	0	1	0	3	0	0	3	0	3	b	b		a	10	0.16	4.998	3.20128	a	a		b		b		b
040913_17_IPL.TIF	1	209.15	0.0343552	7.6733	0.447724	b	d	2	2	0.5	0	4	0	0	4	0	4	c	c	3	a	10	0.592	7.6733	7.71506	a	c		a	dark vesicles with lighter inclusion-bacteria	b		b
040913_19_IPL.TIF	2	251.346	0.0992318	6.535	1.51847	a	d	4	1	0.8	0	5	0	0	5	0	5	b	b		a	7	0.197	6.535	3.01454	a	c		a	dark vesicles with lighter inclusion-bacteria	b		b
D.medusoides																												fraction	0.55	dark patches around polar granules
Image_27.tif	6	307.577	0.445796	4.722	9.44083	a	b	0	2	0	0	2	0	0	2	0	2	c	c	1	b	7	0.303	4.722	6.41677	a	a		a	dark patches around polar granules	b		b
Image_28.tif	0	0	0	6.206	0			0	2	0	0	2	0	0	2	0	2	b	b		b	10	0.431	6.206	6.94489	a	a		b		b		b
Image_31.tif	10	228.779	0.411064	7.24	5.67768	a	b	2	2	0.5	1	3	0.25	0	4	0	4	a	b		b	3	0.102	7.24	1.40884	a	a		a	dark patches around polar granules	b		b
Image_34.tif	5	245.699	0.237058	6.132	3.86591	a	b	0	2	0	0	2	0	0	2	0	2	a	a		b	15	0.618	6.132	10.0783	a	c		a	dark patches around polar granules	b		b
Image_35.tif	3	347.714	0.284867	3.545	8.03575	a	b	1	2	0.333333	0	3	0	0	3	0	3	b	c	1	b	1	0.03	3.545	0.846262				a	dark patches around polar granules	b		b
Image_171.tif	1	423.77	0.141038	4.549	3.10043	a	d	0	3	0	0	3	0	0	3	0	3	b	b		b	14	0.496	4.549	10.9035	a	c		b		b		b
Image_173.tif	2	256.641	0.103457	6.134	1.68661	a	d	2	2	0.5	0	4	0	0	4	0	4	b	b		b	13	0.358	6.134	5.83632	a	a		b		b		b
Image_182.tif	2	229.674	0.0828573	4.494	1.84373	a	d	0	3	0	0	3	0	0	3	0	3	b	c	1	b	15	0.443	4.494	9.85759	a	a		a	dark patches around polar granules	b		b
Image_184.tif	3	315.315	0.234254	4.66	5.02692	a	a	0	2	0	0	2	0	0	2	0	2	b				3	0.234	4.66	5.02146	a	c		b		b		b
D.myxobasis																												fraction	1	crystal(s) in mitochondrion(a)	1	inner spore wall heavily fibrous	0.1	spore granules held together with smooth material
270513B_1_IPL.TIF	1	156.901	0.0193343	3.21	0.602315		d	1	2	0.333333	0	3	0	0	3	0	3	c	c	1	a	14	0.431	3.21	13.4268	a	a		a	crystal(s) in mitochondrion(a)	a	inner spore wall heavily fibrous	b
270513B_3_IPL.TIF	2	271.06	0.115409	4.948	2.33243	a	d	2	1	0.666667	0	3	0	0	3	0	3	a	b		a	21	0.66	4.948	13.3387	a	a		a	crystal(s) in mitochondrion(a)	a	inner spore wall heavily fibrous	a	spore granules held together with smooth material
270513B_5_IPL.TIF	3	390.068	0.358492	3.056	11.7307	a	b	1	1	0.5	0	2	0	0	2	0	2	b	b		a	3	0.026	3.056	0.850785	a	b		a	crystal(s) in mitochondrion(a)	a	inner spore wall heavily fibrous	b
270513B_7_IPL.TIF	2	332.473	0.173628	2.306	7.5294	c	d	3	2	0.6	5	0	1	0	5	0	5	b	b		a	4	0.016	2.306	0.693842	b	b		a	crystal(s) in mitochondrion(a)	a	inner spore wall heavily fibrous	b
270513B_9_IPL.TIF	3	369.825	0.322248	3.625	8.88961	a	b	1	5	0.166667	6	0	1	0	6	0	6	a	b		b	4	0.092	3.625	2.53793	a	c		a	crystal(s) in mitochondrion(a)	a	inner spore wall heavily fibrous	b
270513B_13_IPL.TIF	2	303.825	0.144995	5.049	2.87176	a	d	1	2	0.333333	0	3	0	0	3	0	3	a	b		b	8	0.598	5.049	11.8439	a	c		a	crystal(s) in mitochondrion(a)	a	inner spore wall heavily fibrous	b
270513B_15_IPL.TIF	3	209.546	0.103456	6.934	1.49202	a	a	2	2	0.5	0	4	0	0	4	0	4	a	b		a	5	0.174	6.934	2.50937	a	c		a	crystal(s) in mitochondrion(a)	a	inner spore wall heavily fibrous	b
270513B_17_IPL.TIF	0			3.613	0		d	2	0	1	0	2	0	0	2	0	2	b	b		a	14	0.672	3.613	18.5995	a	a		a	crystal(s) in mitochondrion(a)	a	inner spore wall heavily fibrous	b
270513B_19_IPL.TIF	2	302.513	0.143746	3.473	4.13895	a	d	4	0	1	0	4	0	0	4	0	4	b	b		a	4	0.489	3.473	14.08	a	a		a	crystal(s) in mitochondrion(a)	a	inner spore wall heavily fibrous	b
D.fasciculatum																												fraction	1	wavy outer layer	0.5	spore granules embedded in darker smooth material
140813_1_IPL.TIF	4	255.68	0.205367	4.858	4.2274	a	a	2	1	0.666667	0	3	0	0	3	0	3	b	c	1	a	11	0.166	4.858	3.41704	a	c		a	wavy outer layer	a	spore granules embedded in darker smooth material	b
140813_3_IPL.TIF	1	291.806	0.0668753	3.804	1.75802	b	d	3	1	0.75	2	2	0.5	0	4	0	4	b	a		a	13	0.217	3.804	5.70452	a	c		a	wavy outer layer	a	spore granules embedded in darker smooth material	b
140813_5_IPL.TIF	4	249.261	0.195185	6.084	3.20816	a	a	0	2	0	0	2	0	0	2	0	2	a	c	1	a	6	0.085	6.084	1.39711	a	a		a	wavy outer layer	a	spore granules embedded in darker smooth material	b
140813_7_IPL.TIF	1	260.858	0.0534423	3.136	1.70416	b	d	2	2	0.5	3	1	0.75	0	4	0	4	b	b		a	4	0.032	3.136	1.02041	a	b		a	wavy outer layer	b		b
140813_9_IPL.TIF	4	204.622	0.131535	4.425	2.97254	a	a	0	2	0	1	1	0.5	0	2	0	2	a	b		b	14	0.172	4.425	3.88701	a	a		a	wavy outer layer	b		b
140813_11_IPL.TIF	4	261.03	0.214051	5.71	3.74871	a	a	5	2	0.714286	1	6	0.142857	0	7	0	7	b	b		a	1	0.023	5.71	0.402802		b		a	wavy outer layer	a	spore granules embedded in darker smooth material	b
140813_17_IPL.TIF	5	210.237	0.173566	4.971	3.49158	a	a	1	0	1	0	1	0	0	1	0	1		b		a	12	0.233	4.971	4.68719	a	c		a	wavy outer layer	b		b
140813_19_IPL.TIF	7	241.102	0.319578	7.05	4.53302	a	b	1	4	0.2	0	5	0	0	5	0	5	b	b		a	13	0.366	7.05	5.19149	a	c		a	wavy outer layer	a	spore granules embedded in darker smooth material	b
310713B_5_IPL.TIF	3	248.719	0.145753	4.619	3.1555	a	a	0	1	0	1	0	1	0	1	0	1	a	c	2	b	9	0.127	4.619	2.74951	a	c		a	wavy outer layer	b		b
310713B_13_IPL.TIF	8	210.622	0.278724	4.163	6.69527	a	b	2	2	0.5	4	0	1	0	4	0	4	b	b		b	3	0.017	4.163	0.408359	a	b		a	wavy outer layer	b		b
D.polycarpum																												fraction	1	corrugated inner layer	1	fibrous wall with smooth surface
230713B_1_IPL.TIF	5	281.039	0.310156	7.291	4.25396	c	c	3	4	0.428571	0	7	0	3	4	0.428571	7	b				23	0.109	7.291	1.49499	a	c		a	corrugated inner layer	a	fibrous wall with smooth surface
230713B_3_IPL.TIF	3	349.432	0.287689	7.776	3.69971	a	a	0	3	0	0	3	0	3	0	1	3	c	c	1	a	16	0.155	7.776	1.99331	a	c		a	corrugated inner layer	a	fibrous wall with smooth surface
230713B_5_IPL.TIF	1	134.639	0.014237	8.441	0.168665	a	d	3	3	0.5	0	6	0	1	5	0.166667	6	c	c	1	a	11	0.077	8.441	0.912214	a	c		a	corrugated inner layer	a	fibrous wall with smooth surface
230713B_7_IPL.TIF	1	342.96	0.092377	5.841	1.58153	a	d	3	1	0.75	0	4	0	0	4	0	4	c	c	1	b	12	0.218	5.841	3.73224	a	c		a	corrugated inner layer	a	fibrous wall with smooth surface
230713B_9_IPL.TIF	0	0	0	8.443	0		d	3	0	1	1	2	0.333333	0	3	0	3	a	c	1	a	28	0.408	8.443	4.83241	a	c		a	corrugated inner layer	a	fibrous wall with smooth surface
230713B_11_IPL.TIF	3	386.732	0.352386	7.808	4.51314	a	a	6	1	0.857143	0	7	0	1	6	0.142857	7	c	c	1	b	31	0.249	7.808	3.18904	a	c		a	corrugated inner layer	a	fibrous wall with smooth surface
230713B_13_IPL.TIF	2	374.801	0.220652	10.709	2.06044	a	d	4	3	0.571429	0	7	0	0	7	0	7	c	c	1	a	25	0.149	10.709	1.39135	a	c		a	corrugated inner layer	a	fibrous wall with smooth surface
250713B_11_IPL.TIF	2	458.231	0.329819	6.871	4.80016	a	d	2	1	0.666667	0	3	0	0	4	0	4	b	c	1	a	20	0.174	6.871	2.53238	a	c		a	corrugated inner layer	a	fibrous wall with smooth surface
250713B_17_IPL.TIF	3	313.71	0.231876	6.937	3.34259	b	c	4	0	1	4	0	1	0	4	0	4	c	c	1	a	10	0.338	6.937	4.87242	a	b		a	corrugated inner layer	a	fibrous wall with smooth surface
250713B_19_IPL.TIF	5	324.577	0.413697	5.639	7.33636	a	a	2	2	0.5	0	4	0	0	4	0	4	c	c	1	a	2	0.045	5.639	0.798014	a	c		a	corrugated inner layer	a	fibrous wall with smooth surface
A.ellipticum																												fraction	0.7	one large polar granule and several smaller peripheral ones
110113_1_IPL.TIF	2	161.43	0.0409332	3.281	1.24758	b	d	1	1	0.5	1	1	0.5	0	2	0	2	b	c	1	a	5	0.065	3.281	1.9811	a	a		b		b		b
110113_3_IPL.TIF	4	214.6	0.144676	6.996	2.06798	b	c	0	5	0	0	5	0	0	5	0	5	b	a		a	9	0.222	6.996	3.17324	a	c		a	one large polar granule and several smaller peripheral ones	b		b
110113_5_IPL.TIF	6	255.217	0.306936	6.595	4.65407	b	c	0	3	0	3	0	1	0	3	0	3	c	b		a	6	0.315	6.595	4.77635	b	c		b		b		b
110113_8_IPL.TIF	2	222.759	0.0779431	5.321	1.46482	b	d	0	4	0	1	3	0.25	4	0	1	4	b	b		a	6	0.189	5.321	3.55196	a	c		a	one large polar granule and several smaller peripheral ones	b		b
110113_10_IPL.TIF	6	271.465	0.347261	4.787	7.25425	c	c	0	2	0	0	2	0	0	2	0	2	c	b		a	3	0.089	4.787	1.8592	a	c		a	one large polar granule and several smaller peripheral ones	b		b
110113_12_IPL.TIF	5	290.339	0.331023	5.9	5.61055	b	b	2	2	0.5	0	4	0	2	2	0.5	4	c	b		a	5	0.178	5.9	3.01695	a	c		a	one medium sized granule and several smaller peripheral ones	b		b
110113_14_IPL.TIF	2	325.773	0.166701	5.56	2.99821	b	d	1	2	0.333333	0	3	0	0	3	0	3	c	c	1	a	3	0.033	5.56	0.593525	a	c		a	one large polar granule and several smaller peripheral ones	b		b
110113_16_IPL.TIF	6	241.093	0.273903	4.762	5.75186	c	b	2	2	0.5	4	0	1	2	2	0.5	4	b	b		a	4	0.041	4.762	0.860983	a	c		b		b		b
110113_18_IPL.TIF	3	260.756	0.160202	7.33	2.18556	b	c	0	6	0	0	6	0	0	6	0	6	b	b		a	5	0.213	7.33	2.90587	b	c		a	one large polar granule and several smaller peripheral ones	b		b
110113_20_IPL.TIF	6	288.584	0.39244	3.85	10.1932	c	c	0	1	0	0	1	0	1	0	1	1		c	1	a	3	0.081	3.85	2.1039	a	a		a	one large polar granule and several smaller peripheral ones	b		b
A.subglobosum																												fraction	1	cortex intensily scallopped	1	wall very fibrous and corrugated
011013_1_IPL.TIF	5	83.279	0.0272344	7.395	0.368281	b	c	4	4	0.5	0	8	0	0	8	0	8	a	c	2	a	15	0.267	7.395	3.61055	a	c		a	cortex intensily scallopped	a	wall very fibrous and corrugated	b
011013_3_IPL.TIF	12	244.766	0.564626	6.778	8.33027	b	c	0	7	0	2	5	0.285714	0	7	0	7	a	c	1	a	10	0.241	6.778	3.55562	a	c		a	cortex intensily scallopped	a	wall very fibrous and corrugated	b
011013_5_IPL.TIF	5	148.355	0.0864274	7.913	1.09222	b	c	3	6	0.333333	0	9	0	0	9	0	9	b	b		a	7	0.712	7.913	8.99785	a	c		a	cortex intensily scallopped	a	wall very fibrous and corrugated	b
011013_7_IPL.TIF	3	296.383	0.206969	6.53	3.16951	c	c	1	3	0.25	0	4	0	0	4	0	4	b	c	2	a	14	0.33	6.53	5.0536	a	c		a	cortex intensily scallopped	a	wall very fibrous and corrugated	b
011013_9_IPL.TIF	3	133.962	0.0422826	7.689	0.54991	c	c	0	7	0	0	7	0	0	7	0	7	b	c	1	a	7	0.479	7.689	6.22968	a	c		a	cortex intensily scallopped	a	wall very fibrous and corrugated	b
011013_11_IPL.TIF	5	286.464	0.322246	5.291	6.09045	a	c	3	2	0.6	1	4	0.2	0	5	0	5	b	c	1	b	23	0.296	5.291	5.59441	a	c		a	cortex intensily scallopped	a	wall very fibrous and corrugated	b
011013_13_IPL.TIF	3	258.804	0.157812	8.086	1.95167	b	c	0	4	0	2	2	0.5	0	4	0	4	b	b		b	8	0.385	8.086	4.76132	a	c		a	cortex intensily scallopped	a	wall very fibrous and corrugated	b
011013_15_IPL.TIF	4	254.276	0.203118	7.364	2.75825	b	c										0		c	1	a	8	0.322	7.364	4.37262	a	c		a	cortex intensily scallopped	a	wall very fibrous and corrugated	b
011013_17_IPL.TIF	5	376.92	0.557886	4.266	13.0775	c	c	1	2	0.333333	0	4	0	0	4	0	4	b	a		a	6	0.199	4.266	4.66479	a	c		a	cortex intensily scallopped	a	wall very fibrous and corrugated	b
011013_19_IPL.TIF	6	276.038	0.359059	5.908	6.07751	c	c	1	5	0.166667	0	6	0	0	6	0	6	b	c	1	a	15	0.62	5.908	10.4942	a	c		a	cortex intensily scallopped	a	wall very fibrous and corrugated	b
A.leptosomum																												fraction
Image12_tif	9	293.459	0.608716	12.52	4.86195	c	a	1	1	0.5	1	1	0.5	0	2	0	2	a	b		b	6	0.453	12.52	3.61821	a	c		b		b		b
Image13_tif	4	278.747	0.244094	7.185	3.39727	c	a	1	1	0.5	0	2	0	0	2	0	2	b	b		b	13	0.43	7.185	5.98469	a	c		b		b		b
Image15_tif	21	301.826	1.50248	15.566	9.65234	b	a	3	2	0.6	4	1	0.8	0	5	0	5	c	b		b	6	0.315	15.566	2.02364	a	c		b		b		b
Image19_tif	4	268.225	0.226014	6.285	3.59609	c	a	0	3	0	1	2	0.333333	1	2	0.333333	3	b	b		b	3	0.078	6.285	1.24105	b	c		b		b		b
Image22_tif	7	0.097	5.17272e-08	10.872	4.75783e-07	b	c										0	b	b		b	3	0.105	10.872	0.965784	b	c		b		b		b
Image92_tif	7	218.768	0.263113	5.628	4.67508	c	c	2	0	1	0	2	0	0	2	0	2	b	c	1	b	10	0.2	5.628	3.55366	b	c		b		b		b
Image93_tif	10	186.775	0.273977	6.738	4.06615	b	c	0	7	0	1	6	0.142857	3	4	0.428571	7	a	b		b	1	0.244	6.738	3.62125				b		b		b
Image99_tif	11	236.807	0.484461	13.071	3.70638	c	c	4	0	1	0	4	0	4	0	1	4	b	b		b	4	0.267	13.071	2.04269	b	c		b		b		b
Image102_tif	11	244.003	0.514352	7.45	6.90405	b	c	3	0	1	0	3	0	3	0	1	3	a	b		b	7	0.323	7.45	4.33557	a	c		b		b		b
Image104	10	127.339	0.12735	11.743	1.08448	c	c										0	b	b		b	5	0.093	11.743	0.791961	b	c		b		b		b
D.oculare ATCC																												fraction	0.8	indented vesicles with bacteria
020813_1_IPL.THF	3	272.008	0.174326	3.002	5.80699	a	a	3	1	0.75	0	4	0	0	4	0	4	c	b		b	5	0.025	3.002	0.832778	a	c		a	indented vesicles with bacteria	b		b
020813_3_IPL.THF	2	315.102	0.155959	4.155	3.75352	a	d	3	0	1	0	3	0	0	3	0	3	c	c	3	b	4	0.034	4.155	0.818291	a	c		a	indented vesicles with bacteria	b		b
020813_5_IPL.THF	2	303.004	0.144213	3.491	4.13099	a	d	3	0	1	1	2	0.333333	0	3	0	3	c	b		b	3	0.015	3.491	0.429676	a	c		a	indented vesicles with bacteria	b		b
020813_7_IPL.THF	1	312.493	0.0766933	2.419	3.17046	a	d	3	0	1	0	3	0	0	3	0	3	b	b		a	4	0.017	2.419	0.70277	a	c		a	indented vesicles with bacteria	b		b
020813_9_IPL.THF	3	370.406	0.323262	3.2142	10.0573	a	a	1	2	0.333333	0	3	0	0	3	0	3	c	b		b	3	0.034	3.2142	1.05781	a	c		a	indented vesicles with bacteria	b		b
020813_11_IPL.THF	3	356.423	0.299316	2.909	10.2893	a	a	1	3	0.25	0	4	0	0	4	0	4	c	b		b	5	0.025	2.909	0.859402	a	c		a	indented vesicles with bacteria	b		b
020813_13_IPL.THF	2	344.58	0.186504	2.643	7.05651	a	d	4	0	1	0	4	0	0	4	0	4	c	c	1	a	4	0.065	2.643	2.45933	a	c		b		b		b
020813_15_IPL.THF	3	332.799	0.260953	3.284	7.94619	a	a	3	0	1	2	3	0.4	0	5	0	5	c	b		a	3	0.016	3.284	0.487211	b	c		a	indented vesicles with bacteria	b		b
020813_17_IPL.THF	1	366.887	0.105716	3.284	3.21913	a	d	2	3	0.4	0	5	0	1	4	0.2	5	b	b		b	3	0.035	3.284	1.06577	a	c		a	indented vesicles with bacteria	b		b
020813_19_IPL.THF	1	325.928	0.0834296	1.729	4.82531	a	d	4	1	0.8	0	5	0	0	5	0	5	c	c	2	b	6	0.022	1.729	1.27241	b	c		b		b		b
P.arachnoideum																												fraction
Image68.tif	1	358.829	0.101124	11.119	0.909466	b	d	1	6	0.142857	0	7	0	2	5	0.285714	7	b	c	2	b	7	0.499	11.119	4.48781	a	c		b		b		b
Image73.tif	5	326.232	0.417927	15.474	2.70083	c	a	0	3	0	0	3	0	1	2	0.333333	3	a	b		b	11	0.71	15.474	4.58834	a	c		b		b		b
Image74.tif	7	297.793	0.487533	11.604	4.20142	b	c	1	6	0.142857	3	4	0.428571	4	3	0.571429	7	b	b		b	10	0.506	11.604	4.36057	a	c		b		b		b
Image76.tif	3	391.374	0.360896	9.541	3.78258	a	c	2	2	0.5	1	3	0.25	0	4	0	4	b	b		b	3	0.511	9.541	5.35583	a	c		b		b		b
Image78.tif	4	384.242	0.463817	6.285	7.37975	a	a	0	4	0	0	4	0	1	3	0.25	4	b	b		b	1	0.157	6.285	2.49801				b		b		b
Image79.tif	5	335.84	0.442906	6.7963	6.51687	a	c	1	2	0.333333	0	3	0	2	0	1	2	b				5	0.371	6.7963	5.45885	a	c		b		b		b
Image80.tif	5	349.956	0.480921	6.965	6.90483	a	a	1	4	0.2	0	5	0	0	5	0	5	a	c	1	b	9	0.52	6.965	7.4659	a	c		b		b		b
Image83.tif	4	396.822	0.494685	6.228	7.94292	a	c	2	0	1	2	0	1	0	2	0	2	b	b		a	10	0.231	6.228	3.70906	a	a		b		b		b
Image84.tif	2	391.23	0.24042	9.821	2.44802	a	c										0		c	1	b	5	0.279	9.821	2.84085	a	c		b		b		b
Image87.tif	7	411.934	0.93289	9.229	10.1082	b	c	1	6	0.142857	1	6	0.142857	0	7	0	7	a	b		b	4	0.195	9.229	2.1129	a	c		b		b		b
P.equisetoides																												fraction	1	distinctive darker cortex, somewhat corrugated	1	fibrous middle wall layer, smooth wall surface
110913_1_IPL.TIF	4	205.459	0.132613	3.089	4.29309	a	a	1	2	0.333333	0	3	0	0	3	0	3	c	c	1	a	6	0.104	3.089	3.36679	a	a		a	distinctive darker cortex, somewhat corrugated	a	fibrous middle wall layer, smooth wall surface	b
110913_3_IPL.TIF	1	309.838	0.0753957	3.635	2.07416	a	d	2	3	0.4	0	5	0	0	5	0	5	b	c	2	a	4	0.045	3.635	1.23796	a	b		a	distinctive darker cortex, somewhat corrugated	a	fibrous middle wall layer, smooth wall surface	b
110913_5_IPL.TIF	8	276.354	0.479842	6.787	7.07002	a	a	4	2	0.666667	2	4	0.333333	0	6	0	6	a	b		b	23	0.514	6.787	7.5733	a	a		a	distinctive darker cortex, somewhat corrugated	a	fibrous middle wall layer, smooth wall surface	b
110913_7_IPL.TIF	4	231.686	0.168631	4.557	3.70048	a	a	2	3	0.4	1	4	0.2	0	5	0	5	c	c	1	a	3	0.024	4.557	0.526662	b	c		a	distinctive darker cortex, somewhat corrugated	a	fibrous middle wall layer, smooth wall surface	b
110913_9_IPL.TIF	7	210.333	0.243215	5.182	4.69345	a	a	1	1	0.5	0	2	0	0	2	0	2	a	a		a	9	0.149	5.182	2.87534	a	a		a	distinctive darker cortex, somewhat corrugated	a	fibrous middle wall layer, smooth wall surface	b
110913_11_IPL.TIF	2	103.487	0.016822	3.796	0.443152	c	d	4	2	0.666667	6	0	1	0	6	0	6	b	c	1	b	19	0.272	3.796	7.16544	a	a		a	distinctive darker cortex, somewhat corrugated	a	fibrous middle wall layer, smooth wall surface	b
110913_13_IPL.TIF	5	275.86	0.29883	5.401	5.53287	a	a	2	1	0.666667	0	3	0	0	3	0	3	a	c	1	a	7	0.042	5.401	0.777634	b	c		a	distinctive darker cortex, somewhat corrugated	a	fibrous middle wall layer, smooth wall surface	b
110913_15_IPL.TIF	4	255.956	0.205811	5.0303	4.09142	a	a	2	5	0.285714	0	7	0	0	7	0	7	b	c	1	a	14	0.243	5.0303	4.83073	a	a		a	distinctive darker cortex, somewhat corrugated	a	fibrous middle wall layer, smooth wall surface	b
110913_17_IPL.TIF	5	293.932	0.339266	5.618	6.03892	a	a	1	2	0.333333	0	3	0	0	3	0	3	b	c	1	a	16	0.208	5.618	3.70239	a	c		a	distinctive darker cortex, somewhat corrugated	a	fibrous middle wall layer, smooth wall surface	b
110913_19_IPL.TIF	3	256.23	0.154689	5.775	2.67859	a	a	0	6	0	0	6	0	0	6	0	6	b	c	2	a	3	0.091	5.775	1.57576	a	c		a	distinctive darker cortex, somewhat corrugated	a	fibrous middle wall layer, smooth wall surface	b
P.filamentosum																												fraction	1	distinctive darker cortex
260913_1_IPL.TIF	1	317.913	0.0793768	9.664	0.821366	a	d	2	4	0.333333	0	6	0	0	6	0	6	a	c	1	b	15	0.973	9.664	10.0683	b	c		a	distinctive darker cortex	b		b
260913_3_IPL.TIF	2	258.479	0.104944	10.365	1.01248	c	d	0	4	0	0	3	0	0	3	0	3	b	c	2	b	14	1.808	10.365	17.4433	a	a		a	distinctive darker cortex	b		b
260913_5_IPL.TIF	2	306.41	0.147473	9.217	1.60001	a	d	1	3	0.25	0	4	0	0	4	0	4	a	c	1	a	12	0.48	9.217	5.20777	a	c		a	distinctive darker cortex	b		b
260913_7_IPL.TIF	6	324.917	0.497477	14.279	3.48398	a	a	1	2	0.333333	0	3	0	0	3	0	3	a	c	2	b	12	1.842	14.279	12.9001	a	a		a	distinctive darker cortex	b		b
260913_9_IPL.TIF	4	256.253	0.206288	9.633	2.14148	a	a	1	7	0.125	0	8	0	0	8	0	8	a	c	2	b	15	0.651	9.633	6.75802	b	c		a	distinctive darker cortex	b		b
250713_3_IPL.TIF	2	272.24	0.116416	12.613	0.922981	a	d	4	2	0.666667	0	6	0	0	6	0	6	a	c	1	a	12	0.274	12.613	2.17236	a	c		a	distinctive darker cortex	b		b
250713_5_IPL.TIF	5	479.058	0.901204	11.022	8.17641	a	a	2	5	0.285714	0	7	0	0	7	0	7	a	c	1	a	10	0.417	11.022	3.78334	a	a		a	distinctive darker cortex	b		b
250713_7_IPL.TIF	2	430.571	0.291204	8.487	3.43117	a	d	2	6	0.25	0	8	0	0	9	0	9	b	c	1	b	9	0.339	8.487	3.99434	a	c		a	distinctive darker cortex	b		b
250713_13_IPL.TIF	4	331.185	0.344571	9.311	3.70068	a	a	2	7	0.222222	2	7	0.222222	0	9	0	9	b	c	1	a	9	0.22	9.311	2.3628	a	c		a	distinctive darker cortex	b		b
250713_19_IPL.TIF	8	321.853	0.650852	11.247	5.78689	a	a	1	8	0.111111	0	9	0	0	9	0	9	b	c	3	b	13	0.521	11.247	4.63235	a	a		a	distinctive darker cortex	b		b
P.pseudocandidum																												fraction	0.8	distinctive cortex
Image47.tif	10	332.44	0.867968	7.3	11.89	a	a	0	7	0	0	7	0	0	7	0	7	b				19	0.327	7.3	4.47945	a	c		b		b		b
Image48.tif	8	307.211	0.592981	7.41	8.00244	a	a										0	b	b		b	13	0.116	7.41	1.56545	a	a		a	distinctive cortex	b		b
Image50.tif	3	269.938	0.171683	6.996	2.45401	a	d	0	5	0	0	5	0	0	5	0	5	b	b		b	6	0.39	6.996	5.57461	a	c		a	distinctive cortex	b		b
Image51.tif	3	263.391	0.163456	7.63	2.14228	c	c	0	5	0	0	5	0	0	5	0	5	b	c	1	b	6	0.436	7.63	5.71429	a	c		b		b		b
Image52.tif	3	355.628	0.297982	7.935	3.75529	a	c	1	1	0.5	9	2	0.818182	0	2	0	2	a	c	1	b	7	0.132	7.935	1.66352	a	a		a	distinctive cortex	b		b
Image54.tif	3	422.789	0.421159	5.709	7.3771	a	d	2	2	0.5	0	4	0	0	4	0	4	b	b		b	6	0.174	5.709	3.04782	a	c		a	distinctive cortex	b		b
Image58.tif	3	263.727	0.163873	5.263	3.11368	c	c	0	3	0	0	3	0	0	3	0	3	c	c	1	b	5	0.182	5.263	3.4581	a	c		a	distinctive cortex	b		b
Image59.tif	3	284.165	0.190256	8.846	2.15076	a	c	0	3	0	0	3	0	0	3	0	3	b				11	0.37	8.846	4.18268	a	c		a	distinctive cortex	b		b
Image62.tif	6	332.106	0.519735	8.124	6.39752	a	a	0	3	0	0	3	0	0	3	0	3	b	c	1	b	9	0.118	8.124	1.45249	a	c		a	distinctive cortex	b		b
Image64.tif	6	311.444	0.457076	10.176	4.4917	a	a	0	6	0	0	6	0	0	6	0	6	c				16	0.475	10.176	4.66785	a	c		a	distinctive cortex	b		b
P.pallidum PN500																												fraction	1	distinctive cortex			1	thick smooth wall
170309_1_IPL_TIF	2	270.311	0.114772	6.08	1.88769	a	d	2	4	0.333333	0	6	0	0	6	0	6	a	b		a	6	0.156	6.08	2.56579	a	c		a	distinctive cortex	b		a	thick smooth wall
170309_2_IPL_TIF	3	269.226	0.170778	4.135	4.13006	a	a	0	1	0	0	1	0	0	1	0	1	a	b		b	4	0.056	4.135	1.35429	a	c		a	distinctive cortex	b		a	thick smooth wall
170309_3_IPL_TIF	2	251.166	0.0990898	4.806	2.06179	a	d	3	4	0.428571	1	6	0.142857	1	6	0.142857	7	a	b		a	5	0.035	4.806	0.728256	b	c		a	distinctive cortex	b		a	thick smooth wall
170309_4_IPL_TIF	6	322.958	0.491496	5.622	8.74238	b	a	5	2	0.714286	3	4	0.428571	0	7	0	7	a	b		b	12	0.063	5.622	1.1206	a	c		a	distinctive cortex	b		a	thick smooth wall
170309_5_IPL_TIF	7	271.2	0.404347	8.16	4.95524	c	a	3	0	1	0	3	0	0	3	0	3	a	b		a	11	0.368	8.16	4.5098	a	c		a	distinctive cortex	b		a	thick smooth wall
170309_6_IPL_TIF	0		0	4.649	0		d	2	0	1	0	2	0	0	2	0	2	b	b		a	5	0.128	4.649	2.75328	b	c		a	distinctive cortex	b		a	thick smooth wall
170309_7_IPL_TIF	0		0	5.758	0		d	2	2	0.5	0	4	0	0	4	0	4	b	b		b	10	0.398	5.758	6.91212	a	c		a	distinctive cortex	b		a	thick smooth wall
170309_9_IPL_TIF	4	333.857	0.350153	6.68	5.24181	a	a	3	4	0.428571	1	6	0.142857	0	7	0	7	a	b		a	9	0.453	6.68	6.78144	a	c		a	distinctive cortex	b		a	thick smooth wall
170309_10_IPL_TIF	4	320.837	0.323375	6.665	4.85183	c	a	2	5	0.285714	1	6	0.142857	0	7	0	7	a	b		a	12	0.488	6.665	7.32183	a	c		a	distinctive cortex	b		a	thick smooth wall
170309_11_IPL_TIF	2	298.369	0.139835	5.389	2.59481	a	d	0	7	0	0	7	0	0	7	0	7	c	b		a	1	0.026	5.389	0.482464	b	c		a	distinctive cortex	b		a	thick smooth wall
D.polycephalum																												fraction	0.3	large medium dark spot	0.7	1 or more bacteria, unclear whether in vesicle
130913B_1_IPL.TIF	11	275.783	0.65706	8.123	8.08888	a	a	3	2	0.6	0	5	0	0	5	0	5	b	b		b	7	0.308	8.123	3.7917	a	c		b		b		b
130913B_3_IPL.TIF	5	209.419	0.172218	6.345	2.71424	a	a	3	0	1	3	0	1	0	3	0	3	c	a		b	4	0.111	6.345	1.74941	b	c		b		b		b
130913B_5_IPL.TIF	7	279.009	0.427968	11.227	3.81196	a	a	6	0	1	6	0	1	0	6	0	6	b	b		b	5	0.11	11.227	0.979781	b	c		b		a	1 or more bacteria, unclear whether in vesicle	b
130913B_7_IPL.TIF	8	292.146	0.53625	9.56	5.60931	a	a	6	0	1	6	0	1	0	6	0	6	b	b		b	8	0.289	9.56	3.02301	b	c		a	large medium dark spot	a	1 or more bacteria, unclear whether in vesicle	b
130913B_9_IPL.TIF	10	201.335	0.318358	6.971	4.56689	a	a										0		b		b	12	0.335	6.971	4.80562	b	a		a	large medium dark spot	a	1 or more bacteria, unclear whether in vesicle	b
130913B_11_IPL.TIF	8	265.916	0.444279	7.739	5.74078	a	a	3	0	1	3	0	1	0	3	0	3	c	b		b	11	0.367	7.739	4.74221	b	c		b		a	1 or more bacteria, unclear whether in vesicle	b
130913B_13_IPL.TIF	5	257.379	0.260132	6.154	4.22703	a	a	2	0	1	2	0	1	0	2	0	2	b	b		b	7	0.336	6.154	5.45986	a	c		b		b		b
130913B_15_IPL.TIF	12	184.543	0.320962	11.064	2.90096	a	a	2	0	1	1	1	0.5	0	2	0	2	b	c	1	b	12	1.036	11.064	9.3637	a	c		a	large medium dark spot	a	1 or more bacteria, unclear whether in vesicle	b
130913B_17_IPL.TIF	2	193.341	0.0587158		#DIV/0!	a	d	5	0	1	5	0	1	0	5	0	5	c	a		b	7	0.138			a	c		b		a	1 or more bacteria, unclear whether in vesicle	b
130913B_19_IPL.TIF	10	212.272	0.353885	11.687	3.02802	a	a	6	0	1	6	0	1	0	6	0	6	b	b		b	5	0.229	11.687	1.95944	a	c		b		a	1 or more bacteria, unclear whether in vesicle	b
D.caveatum																												fraction	0.5	polar granules surrounded by smooth dark material
190713_1_IPL.TIF	0		0	3.576			d										0		c	1	a	4	0.096	3.576	2.68456				b		b		b
190713_3_IPL.TIF	3	253.428	0.151324	5.99	2.52628	a	b	4	0	1	0	4	0	0	4	0	4	b	b		a	8	0.264	5.99	4.40735	a	b		a	polar granules surrounded by smooth dark material	b		b
190713_5_IPL.TIF	2	297.69	0.139199	6.079	2.28983	a	d	4	0	1	1	3	0.25	0	4	0	4	c	b		a	7	0.212	6.079	3.48742	a	c		b		b		b
190713_7_IPL.TIF	2	186.409	0.0545809	8.522	0.640471	c	d	5	0	1	0	5	0	0	5	0	5	b	b		a	15	0.311	8.522	3.64938	a	a		a	polar granules surrounded by smooth dark material	b		b
190713_9_IPL.TIF	6	270.221	0.344086	8.049	4.27489	a	b	4	1	0.8	1	4	0.2	0	5	0	5	b	c	2	a	7	0.331	8.049	4.11231	a	a		a	polar granules surrounded by smooth dark material	b		b
190713_11_IPL.TIF	6	253.018	0.301669	5.802	5.1994	b	c	1	0	1	0	1	0	0	1	0	1		b		b	4	0.088	5.802	1.51672	b	c		a	polar granules surrounded by smooth dark material	b		b
190713_13_IPL.TIF	7	224.159	0.276241	7.865	3.51228	a	a	5	1	0.833333	6	0	1	0	6	0	6	b	b		a	3	0.064	7.865	0.813732	a	c		b		b		b
190713_15_IPL.TIF	3	263.913	0.164104	6.189	2.65155	b	c	2	0	1	1	1	0.5	1	1	0.5	2	b	b		a	7	0.369	6.189	5.96219	a	b		b		b		b
190713_I7_IPL.TIF	4	234.366	0.172554	7.636	2.25975	a	b	7	0	1	3	4	0.428571	0	7	0	7	b	c	1	a	2	0.12	7.636	1.5715	b	c		a	polar granules surrounded by smooth dark material	b		b
190713_19_IPL.TIF	3	346.391	0.282704	9.888	2.85906	a	b	6	2	0.75	6	2	0.75	0	8	0	8	b	c	1	a	4	0.394	9.888	3.98463	b	c		b		b		b
D.lacteum																												fraction	1	outer wall finely tufted
021013_1_IPL.TIF	10	142.159	0.158718	5.375	2.95289	b	c	7	0	1	1	6	0.142857	0	7	0	7	b	c	2	b	3	0.021	5.375	0.390698	b	c		a	outer wall finely tufted	b		b
021013_3_IPL.TIF	10	177.639	0.24783	6.888	3.598	c	c	2	1	0.666667	1	2	0.333333	0	3	0	3	b	c	1	a	8	0.142	6.888	2.06156	a	c		a	outer wall finely tufted	b		b
021013_5_IPL.TIF	11	162.291	0.22754	4.775	4.76525	c	c	2	0	1	0	2	0	0	2	0	2	b	a		a	5	0.197	4.775	4.12565	a	c		a	outer wall finely tufted	b		b
021013_7_IPL.TIF	8	158.724	0.15829	5.005	3.16263	c	c	1	2	0.333333	0	3	0	0	3	0	3	c	b		a	2	0.058	5.005	1.15884	a	c		a	outer wall finely tufted	b		b
021013_9_IPL.TIF	7	132.205	0.0960884	5.694	1.68754	b	c	3	1	0.75	0	4	0	0	4	0	4	c	b		b	4	0.063	5.694	1.10643	a	c		a	outer wall finely tufted	b		b
021013_11_IPL.TIF	14	169.424	0.315613	5.089	6.20188	c	c	3	1	0.75	2	2	0.5	0	4	0	4	a	b		a	6	0.183	5.089	3.59599	a	c		a	outer wall finely tufted	b		b
021013_13_IPL.TIF	6	147.801	0.10294	6.333	1.62545	c	c	2	1	0.666667	1	2	0.333333	0	3	0	3	b	c	2	b	6	0.051	6.333	0.805306	a	c		a	outer wall finely tufted	b		b
021013_15_IPL.TIF	10	135.686	0.144593	4.825	2.99675	c	c	2	2	0.5	3	1	0.75	0	4	0	4	b	a		a	9	0.0142182	4.825	0.294678	a	b		a	outer wall finely tufted	b		b
021013_17_IPL.TIF	13	174.243	0.309978	6.438	4.81482	c	c	2	0	1	1	1	0.5	0	2	0	2	a	c	1	b	6	0.566218	6.438	8.79494	a	c		a	outer wall finely tufted	b		b
021013_19_IPL.TIF	12	188.579	0.335154	6.95	4.82237	c	c	2	2	0.5	2	2	0.5	0	4	0	4	b	c	1	a	6	0.282	6.95	4.05755	a	c		a	outer wall finely tufted	b		b
D.tenue Pan52																												fraction	0.6	granules embedded in smooth material	1	undulating wall surface
030613_1_IPL.TIF	2	206.548	0.0670115	4.403	1.52195	b	d	0	1	0	0	1	0	0	1	0	1		a		b	6	0.089	4.403	2.02135	a	c		a	granules embedded in smooth material	a	undulating wall surface	b
030613_3_IPL.TIF	10	224.756	0.396734	6.446	6.15474	a	b	5	0	1	0	5	0	0	5	0	5	b	b		b	0	0.101	6.446	1.56686	a	c		a	granules embedded in smooth material	a	undulating wall surface	b
030613_5_IPL.TIF	7	216.94	0.258735	7.462	3.46736	a	b	4	3	0.571429	6	1	0.857143	0	7	0	7	a	c	1	a	6	0.303	7.462	4.06057	a	a		a	granules embedded in smooth material	a	undulating wall surface	b
030613_9_IPL.TIF	0	0	0	10.305	0		d	6	3	0.666667	8	1	0.888889	0	9	0	9	b	c	1	b	5	0.66	10.305	6.40466	b	c		b		a	undulating wall surface	b
030613_11_IPL.TIF	8	249.747	0.391893	8.626	4.54316	a	b	1	2	0.333333	1	2	0.333333	0	3	0	3	a	c	2	b	10	0.616	8.626	7.1412	a	c		a	granules embedded in smooth material	a	undulating wall surface	b
030613_13_IPL.TIF	8	187.415	0.220686	5.481	4.02639	a	b	2	0	1	0	2	0	0	2	0	2	c	b		a	1	0.787	5.481	14.3587	a	c		a	granules embedded in smooth material	a	undulating wall surface	b
030613_15_IPL.TIF	7	172.643	0.16386	7.565	2.16603	a	b	2	2	0.5	0	4	0	0	4	0	4	a	b		b	3	0.083	7.565	1.09716	b	c		b		a	undulating wall surface	b
030613_19_IPL.TIF	2	167.346	0.0439884	8.82	0.498734	c	d	3	2	0.6	0	5	0	0	5	0	5	b	c	2	a	4	0.354	8.82	4.01361	b	c		a	granules embedded in smooth material	a	undulating wall surface	b
010813_1_IPL.TIF	7	185.44	0.189052	8.366	2.25977	a	a	4	0	1	0	4	0	0	4	0	4	c	c	1	b	5	0.217	8.366	2.59383	a	c		b		a	undulating wall surface	b
010813_3_IPL.TIF	10	233.115	0.426793	13.622	3.13312	c	a	8	2	0.8	0	10	0	0	10	0	10	b	b		b	3	0.192	13.622	1.40948	a	c		b		a	undulating wall surface	b
D.monochasiodes																												fraction	0.3	granules embedded in smooth material
190713B_1_IPL_TIF	1	293.417	0.0676157	4.186	1.61528	c	d	2	0	1	0	2	0	0	2	0	2	b	c	1	a	7	0.124	4.186	2.96226	a	c		b		b		b
190713B_3_IPL_TIF	2	296.852	0.138416	5.73	2.41564	c	d	3	0	1	0	3	0	1	3	0.25	4	c	b		a	15	0.412	5.73	7.19023	a	a		b		b		b
190713B_5_IPL_TIF	4	266.064	0.222387	4.689	4.74274	a	b	2	3	0.4	0	5	0	0	5	0	5	b	b		a	10	0.191	4.689	4.07336	a	c		a	granules embedded in smooth material	b		b
190713B_7_IPL_TIF	1	263.419	0.0544968	5.776	0.943505	a	d	3	0	1	0	3	0	0	3	0	3	b	b		a	8	0.249	5.776	4.31094	a	a		b		b		b
190713B_9_IPL_TIF	4	327.383	0.336705	5.048	6.67006	a	b	1	0	1	0	1	0	0	1	0	1		b		a	8	0.299	5.048	5.92314	a	a		a	granules embedded in smooth material	b		b
190713B_11_IPL_TIF	1	350.248	0.0963448	7.117	1.35373	a	d	4	0	1	0	4	0	0	4	0	4	b	b		a	8	0.278	7.117	3.90614	a	c		b		b		b
190713B_13_IPL_TIF	2	291.235	0.133228	5.577	2.38888	a	d	1	1	0.5	0	2	0	0	2	0	2	b	b		a	16	0.154	5.577	2.76134	a	c		a	granules embedded in smooth material	b		b
190713B_15_IPL_TIF	2	318.203	0.159043	5.231	3.0404	b	d	3	2	0.6	0	5	0	0	5	0	5	b	c	1	a	12	0.278	5.231	5.31447	a	c		b		b		b
190713B_17_IPL_TIF	8	196.305	0.24212	6.428	3.76664	a	a	2	3	0.4	0	5	0	0	5	0	5	a	c	1	b	8	0.323	6.428	5.02489	a	c		b		b		b
190713B_19_IPL_TIF	4	196.305	0.12106	4.723	2.5632	a	a	1	2	0.333333	0	3	0	0	3	0	3	a	b		b	9	0.169	4.723	3.57823	a	c		b		b		b
D.tenue PJ6																												fraction			1	undulating wall surface
150813_1_IPL.TIF	9	189.618	0.254143	6.759	3.76007	a	a	2	0	1	0	2	0	0	2	0	2	b	c	1	b	1	0.13	6.759	1.92336	b	b		b		a	undulating wall surface	b
150813_3_IPL.TIF	2	200.031	0.0628495	5.184	1.21237	a	d	7	0	1	0	7	0	0	7	0	7	b	c	1	b	5	0.322	5.184	6.21142	b	c		b		a	undulating wall surface	b
150813_5_IPL.TIF	1	178.238	0.0249504	4.728	0.527716	a	d	8	0	1	1	7	0.125	0	8	0	8	c	b		a	4	0.122	4.728	2.58037	b	c		b		a	undulating wall surface	b
150813_7_IPL.TIF	20	246.012	0.950648	7.918	12.0062	a	b	1	1	0.5	2	0	1	0	2	0	2	b	c	1	a	3	0.022	7.918	0.277848	b	c		b		a	undulating wall surface	b
150813_9_IPL.TIF	3	195.885	0.0904067	4.423	2.04401	c	c	4	2	0.666667	1	5	0.166667	0	6	0	6	b	c	2	a	3	0.435	4.423	9.83495	b	c		b		a	undulating wall surface	b
150813_11_IPL.TIF	10	177.05	0.246189	5.79	4.25197	c	c	1	0	1	0	1	0	0	1	0	1		c	1	b	5	0.257	5.79	4.43869	b	c		b		a	undulating wall surface	b
150813_13_IPL.TIF	5	223.572	0.196283	6.688	2.93485	a	b	0	4	0	1	3	0.25	0	4	0	4	b	c	2	b	1	0.062	6.688	0.927033	b	a		b		a	undulating wall surface	b
150813_15_IPL.TIF	2	307.415	0.148442	4.898	3.03067	a	d	1	1	0.5	0	2	0	0	2	0	2	c	c	1	b	6	0.218	4.898	4.4508	a	a		b		a	undulating wall surface	b
150813_17_IPL.TIF	10	223.531	0.392421	6.123	6.40897	a	a	1	1	0.5	0	2	0	0	2	0	2	c	b		b	3	0.447	6.123	7.30034	a	c		b		a	undulating wall surface	b
150813_19_IPL.TIF	2	207.34	0.0675263	5.782	1.16787	a	d	3	4	0.428571	4	3	0.571429	0	7	0	7	b	c	2	b	5	0.268	5.782	4.63507	b	c		b		a	undulating wall surface	b
D.lavandulum																												fraction	0.7	granules embedded in smooth material
140813C_1_IPL	1	208.757	0.0342262	6.561	0.521662	c	d	1	3	0.25	0	4	0	0	4	0	4	b	b		a	5	0.193	6.561	2.94162	a	c		b		b		b
140813C_3_IPL	6	120.13	0.0680035	8.05	0.844764	c	b	2	9	0.181818	0	11	0	0	11	0	11	b	b		a	4	0.39	8.05	4.84472	a	b		a	granules embedded in smooth material	b		b
140813C_5_IPL	2	223.794	0.0786691	5.677	1.38575	a	d	3	1	0.75	0	4	0	0	4	0	4	c	c	3	b	3	0.037	5.677	0.651753	a	a		a	granules embedded in smooth material	b		b
140813C_7_IPL	8	156.398	0.153684	5.768	2.66443	a	b	4	2	0.666667	0	6	0	0	6	0	6	b	b		a	1	0.33	5.768	5.72122	a	a		a	granules embedded in smooth material	b		b
140813C_9_IPL	5	124.439	0.0608079	7.939	0.765939	a	b	5	2	0.714286	1	6	0.142857	0	7	0	7	b	b		b	2	0.66	7.939	8.31339	a	a		a	granules embedded in smooth material	b		b
140813C_11_IPL	8	222.913	0.312204	7.043	4.43282	a	a	5	0	1	0	5	0	0	5	0	5	b	b		a	4	0.262	7.043	3.72001	a	c		a	granules embedded in smooth material	b		b
140813C_13_IPL	2	169.632	0.0451984	7.055	0.640657	a	d	3	2	0.6	3	2	0.6	0	5	0	5	b	b		b	4	0.514	7.055	7.28561	a	b		b		b		b
140813C_15_IPL	4	271.543	0.23164	7.399	3.1307	a	a	4	1	0.8	0	5	0	0	5	0	5	b	b		b	2	0.25	7.399	3.37883	a	c		a	granules embedded in smooth material	b		b
140813C_17_IPL	5	329.497	0.426334	7.068	6.03189	a	a	5	4	0.555556	7	2	0.777778	0	9	0	9	b	b		a	4	0.031	7.068	0.438596	b	b		a	granules embedded in smooth material	b		b
140813C_19_IPL	1	129.452	0.0131612	5.87	0.224211	b	d	4	1	0.8	1	4	0.2	1	4	0.2	5	b	c	1	b	10	0.341	5.87	5.8092	a	b		b		b		b
D.coeruleo-stipes																												fraction	1	granules embedded in smooth material	1	dark spots in middle wall layer
240713_1_IPL.TIF	6	257.981	0.31362	6.3	4.9781	a	b	6	0	1	6	0	1	0	6	0	6	b	b		b	9	0.159	6.3	2.52381	a	c		a	granules embedded in smooth material	a	dark spots in middle wall layer	b
240713_3_IPL.TIF	1	351.458	0.0970117	8.377	1.15807	b	d	7	3	0.7	8	2	0.8	0	10	0	10	b	c	1	b	2	0.036	8.377	0.429748	a	a		a	granules embedded in smooth material	a	dark spots in middle wall layer	b
240713_7_IPL.TIF	5	288.408	0.326634	8.209	3.97898	b	a	4	1	0.8	2	3	0.4	0	5	0	5	b	b		a	7	0.337	8.209	4.10525	a	a		a	granules embedded in smooth material	a	dark spots in middle wall layer	b
240713_9_IPL.TIF	7	230.658	0.292491	8.202	3.56609	a	b	4	1	0.8	5	0	1	0	5	0	5	b	c	1	b	10	0.407	8.202	4.9622	a	c		a	granules embedded in smooth material	a	dark spots in middle wall layer	b
240713_11_IPL.TIF	6	282.418	0.375849	10.53	3.56931	a	a	9	6	0.6	15	0	1	0	15	0	15	b	c	1	b	7	0.227	10.53	2.15575	a	c		a	granules embedded in smooth material	a	dark spots in middle wall layer	b
240713_13_IPL.TIF	7	231.75	0.295267	8.774	3.36525	c	a	9	0	1	9	3	0.75	0	9	0	9	b	c	1	a	3	0.107	8.774	1.21951	a	c		a	granules embedded in smooth material	a	dark spots in middle wall layer	b
240713_15_IPL.TIF	3	257.794	0.156583	8.629	1.81461	a	a	5	0	1	5	0	1	0	5	0	5	b	c	1	b	8	0.237	8.629	2.74655	a	c		a	granules embedded in smooth material	a	dark spots in middle wall layer	b
240713_17_IPL.TIF	15	224.99	0.596341	8.535	6.98701	a	b	7	0	1	3	4	0.428571	0	7	0	7	b	b		a	0	0.133	8.535	1.55829	a	c		a	granules embedded in smooth material	a	dark spots in middle wall layer	b
240713_19_IPL.TIF	4	391.965	0.482649	8.157	5.91699	a	a	6	4	0.6	8	2	0.8	1	9	0.1	10	b	c	1	a	3	0.055	8.157	0.674268	b	b		a	granules embedded in smooth material	a	dark spots in middle wall layer	b
P.violaceum																												fraction			1	sharply ridged outer wall surface
090113_1_IPL.TIF	1	255.29	0.0511852	6.318	0.810149	a	d	3	1	0.75	0	4	0	2	2	0.5	4	a	c	1	a	4	0.115	6.318	1.8202	a	c		b		a	sharply ridged outer wall surface	b
090113_3_IPL.TIF	1	241.572	0.0458322	7.038	0.65121	a	d	4	0	1	0	4	0	3	1	0.75	4	a	c	1	a	2	0.166	7.038	2.35862	a	b		b		a	sharply ridged outer wall surface	b
090113_5_IPL.TIF	5	187.175	0.137576	6.289	2.18757	a	b	3	1	0.75	0	4	0	0	4	0	4	b	b		a	4	0.046	6.289	0.731436	a	c		b		a	sharply ridged outer wall surface	b
090113_7_IPL.THF	12	183.385	0.316946	7.237	4.37953	a	b	9	0	1	1	8	0.111111	2	7	0.222222	9	a	b		a	0	0	7.237	0				b		a	sharply ridged outer wall surface	b
090113_11_IPL.THF	7	173.191	0.164902	6.385	2.58265	a	a	2	0	1	1	1	0.5	1	1	0.5	2	a	c	2	a	8	0.266	6.385	4.16601	a	a		b		a	sharply ridged outer wall surface	b
090113_15_IPL.THF	14	192.309	0.406635	7.014	5.79747	a	b	2	3	0.4	0	4	0	5	0	1	5	a	b		a	3	0.066	7.014	0.940975	a	c		b		a	sharply ridged outer wall surface	b
090113_19_IPL.THF	1	226.717	0.0403687	6.488	0.622206	a	d	5	0	1	0	5	0	0	5	0	5	a	b		a	5	0.36	6.488	5.54871	a	c		b		a	sharply ridged outer wall surface	b
D.purpureum																												fraction	0.3	crystal
Image2.tif	17	110.748	0.163756	5.965	2.74528	c	c	4	3	0.571429	5	2	0.714286	7	0	1	7	b	b		b	0	0	5.965	0				a	crystal	b		b
Image3.tif	2	123.041	0.0237797	5.478	0.434095	b	d	2	4	0.333333	4	2	0.666667	4	2	0.666667	6	b	b		b	9	0.165	5.478	3.01205	a	b		b		b		b
Image4.tif	6	163.533	0.12602	6.041	2.08608	a	a	5	2	0.714286	5	2	0.714286	6	1	0.857143	7	b	b		b	6	0.227	6.041	3.75766	a	c		a	crystal	b		b
Image5.tif	4	187.14	0.11002	4.535	2.42601	a	c	0	5	0	4	1	0.8	5	0	1	5	b	b		b	12	0.375	4.535	8.26902	a	c		b		b		b
Image11.tif	6	143.95	0.0976454	5.797	1.68441	c	c	2	4	0.333333	3	3	0.5	5	1	0.833333	6	b	b		b	5	0.119	5.797	2.05279	a	a		a	crystal	b		b
Image12.tif	3	169.081	0.0673578	4.918	1.36962	c	c	2	1	0.666667	2	1	0.666667	3	0	1	3	b	b		b	2	0.136	4.918	2.76535	a	b		b		b		b
Image15.tif	7	127.903	0.0899366	6.7	1.34234	a	a	6	2	0.75	6	2	0.75	8	0	1	8	b	b		b	7	0.345	6.7	5.14925	a	a		b		b		b
Image17.tif	5	170.628	0.114327	7.098	1.61069	c	c	5	0	1	3	2	0.6	5	0	1	5	c	b		b	7	0.19	7.098	2.67681	a	a		b		b		b
Image19.tif	5	154.99	0.094331	6.4	1.47392	c	c	4	1	0.8	2	3	0.4	5	0	1	5	b	b		b	7	0.385	6.4	6.01562	a	a		b		b		b
Image21.tif	10	197.869	0.307491	5.711	5.38419	c	c	3	1	0.75	4	0	1	4	0	1	4	b	b		b	6	0.118	5.711	2.06619	a	b		b		b		b
D. austroandinum																												fraction	0.6	very wide cell wall with thinner sections	0.4	dense bands, often repeated in cytsol
Image_40.tif	10	264.504	0.549467	8.203	6.69837	b	c	1	4	0.2	3	2	0.6	5	0	1	5	b	b		b	2	0.088	8.203	1.07278	b	c		b		b		b
Image_43.tif no nucleus	8	180.794	0.205369	6.405	3.20639	c	c	3	3	0.5	0	6	0	4	2	0.666667	6	b				7	0.259	6.405	4.04372	a	c		a	very wide cell wall with thinner sections	a	dense bands, often repeated in cytsol	b
Image_44.tif	4	121.469	0.0463519	5.628	0.823595	c	c	1	1	0.5	0	2	0	1	1	0.5	2	c	c	1	b	14	0.375	5.628	6.66311	a	c		a	very wide cell wall with thinner sections	b		b
Image_46.tif	4	193.242	0.117311	11.178	1.04948	b	c	3	4	0.428571	5	2	0.714286	6	1	0.857143	7	b	c	1	b	7	0.071	11.178	0.635176	b	c		b		b		b
Image_115.tif	4	243.56	0.186358	6.632	2.80999	b	c	2	0	1	2	0	1	2	0	1	2	b	b		a	8	0.386	6.632	5.82027	a	c		b		a	dense bands, often repeated in cytsol	b
Image_118.tif no nucleus	9	239.66	0.405986	6.948	5.8432	c	c	1	3	0.25	2	2	0.5	3	1	0.75	4	b				4	0.064	6.948	0.921128	b	c		a	very wide cell wall with thinner sections	b		b
Image_124.tif	7	230.735	0.292686	10.513	2.78404	c	c	5	0	1	5	0	1	4	1	0.8	5	b	b		b	11	0.368	10.513	3.50043	a	c		b		a	dense bands, often repeated in cytsol	b
Image_125.tif	6	185.963	0.16296	11.914	1.3678	b	c	4	0	1	1	3	0.25	3	1	0.75	4	b	c	2	b	9	0.221	11.914	1.85496	a	b		a	very wide cell wall with thinner sections	a	dense bands, often repeated in cytsol	b
Image_134.tif	4	224.172	0.15787	8.235	1.91706	c	c	4	1	0.8	4	1	0.8	5	0	1	5	b	b		a	17	0.627	8.235	7.61384	a	c		a	very wide cell wall with thinner sections	b		b
Image_138.tif	8	162.414	0.165735	7.391	2.24239	c	c	4	1	0.8	5	0	1	5	0	1	5	b	b		a	10	0.308	7.391	4.16723	a	b		a	very wide cell wall with thinner sections	b		b
D.capitatum																												fraction	0.3	crystal
Image_50.tif	2	222.524	0.0777787	4.775	1.62887	c	c	2	0	1	1	1	0.5	2	0	1	2	b	b		b	13	0.336	4.775	7.03665	a	b		b		b		b
Image_151.tif	4	222.421	0.155413	6.013	2.58462	c	c	4	0	1	4	0	1	4	0	1	4	b	b		a	5	0.209	6.013	3.4758	a	b		a	crystal	b		b
Image_152.tif	9	126.386	0.112906	7.299	1.54687	c	a	6	0	1	5	1	0.833333	6	0	1	6	b	c	1	b	0	0	7.299	0				b		b		b
Image_153.tif	5	197.411	0.153035	5.32	2.87659	c	c	6	0	1	6	0	1	6	0	1	6	b	c	1	a	5	0.172	5.32	3.23308	a	c		b		b		b
Image_154.tif	4	228.416	0.163904	6.458	2.538	b	c	3	2	0.6	5	0	1	4	1	0.8	5	b	b		b	8	0.248	6.458	3.8402	a	a		a	crystal	b		b
Image_155.tif	2	221.606	0.0771383	6.791	1.13589	c	c	6	1	0.857143	7	0	1	6	1	0.857143	7	b	b		b	14	0.31	6.791	4.56487	a	a		b		b		b
Image_157.tif	6	224.965	0.238483	6.301	3.78485	b	c	3	1	0.75	3	1	0.75	3	1	0.75	4	b	c	2	b	16	0.346	6.301	5.49119	a	a		b		b		b
Image_161.tif	5	218.321	0.187171	7.775	2.40734	c	c	3	1	0.75	4	0	1	4	0	1	4	b	c	1	a	6	0.194	7.775	2.49518	a	b		a	crystal	b		b
Image_163.tif	3	230.146	0.124797	7.077	1.76342	c	c	3	2	0.6	4	1	0.8	5	0	1	5	b	b		b	10	0.465	7.077	6.57058	a	a		b		b		b
Image_164.tif	8	229.666	0.331406	11.577	2.86262	b	c	8	0	1	7	1	0.875	7	1	0.875	8	b	c	1	b	19	0.577	11.577	4.98402	a	a		b		b		b
D.mucoroides																												fraction	0.3	crystal(s)	1	fibrous middle wall layer
310513_1_IPL_TIF	5	165.82	0.107974	6.037	1.78854	b	c	7	0	1	3	4	0.428571	7	0	1	7	c	b		a	5	0.05	6.037	0.828226	b	a		a	crystal(s)	a	fibrous middle wall layer	b
310513_3_IPL_TIF	2	217.081	0.0740203	5.166	1.43284	b	d	4	0	1	2	2	0.5	4	0	1	4	b	b		b	5	0.02	5.166	0.387147	b	b		b		a	fibrous middle wall layer	b
310513_5_IPL_TIF	6	149.937	0.105937	6.857	1.54494	b	c	6	0	1	4	2	0.666667	6	0	1	6	b	a		b	6	0.115	6.857	1.67712	b	c		b		a	fibrous middle wall layer	b
310513_7_IPL_TIF	8	202.26	0.257032	5.937	4.32932	b	c	2	1	0.666667	3	0	1	3	0	1	3	c	b		a	6	0.176	5.937	2.96446	b	c		a	crystal(s)	a	fibrous middle wall layer	b
310513_9_IPL_TIF	10	159.135	0.198888	4.447	4.47241	b	c	4	0	1	4	0	1	4	0	1	4	c	a		a	4	0.049	4.447	1.10187	b	c		b		a	fibrous middle wall layer	b
310513_11_IPL_TIF	6	172.672	0.140499	6.905	2.03474	b	c	2	1	0.666667	3	0	1	1	2	0.333333	3	c	b		b	3	0.035	6.905	0.506879	b	b		b		a	fibrous middle wall layer	b
310513_13_IPL_TIF	10	179.514	0.253089	10.354	2.44436	b	c	4	2	0.666667	6	0	1	6	0	1	6	b	c	2	a	10	0.37	10.354	3.5735	a	a		a	crystal(s)	a	fibrous middle wall layer	b
310513_15_IPL_TIF	6	168.917	0.134454	8.769	1.53329	b	a	7	0	1	3	4	0.428571	7	0	1	7	b	b		a	15	0.456	8.769	5.20014	a	c		b		a	fibrous middle wall layer	b
310513_17_IPL_TIF	1	197.329	0.0305815	7.521	0.406615	a	d	4	0	1	4	0	1	4	0	1	4	b	a		a	6	0.038	7.521	0.505252	a	c		b		a	fibrous middle wall layer	b
310513_19_IPL_TIF	7	163.688	0.147302	8.769	1.6798	a	a	2	1	0.666667	0	3	0	3	0	1	3	c	b		b	7	0.456	8.769	5.20014	a	a		b		a	fibrous middle wall layer	b
D.discoideum																												fraction	0.3	crystal
180613_1_IPL.TIF	14	215.29	0.509627	7.64	6.67052	c	a	6	2	0.75	6	2	0.75	8	0	1	8	b	b		b	5	0.085	7.64	1.11257	b	c		a	crystal	b
180613_3_IPL.TIF	8	192.534	0.407587	10.726	3.79999	c	a	10	1	0.909091	9	2	0.818182	11	0	1	11	b	c	2	a	6	0.197	10.726	1.83666	b	c		a	crystal	b
180613_5_IPL.TIF	5	156.046	0.0956208	10.794	0.88587	b	a	9	2	0.818182	8	3	0.727273	11	0	1	11	b	b		b	5	0.48	10.794	4.44691	a	a		a	crystal	b
180613_7_IPL.TIF	4	195.756	0.120384	8.593	1.40095	a	a	5	1	0.833333	6	0	1	6	0	1	6	b	c	1	a	5	0.227	8.593	2.64169	a	b		b		b
180613_9_IPL.TIF	6	192.532	0.174676	10.312	1.69391	b	c	8	3	0.727273	9	2	0.818182	11	0	1	11	b	c	1	a	5	0.102	10.312	0.989139	b	c		b		b
180613_11_IPL.TIF	11	119.272	0.122899	6.95	1.76832	b	a	5	2	0.714286	5	2	0.714286	6	1	0.857143	7	b	c	1	a	6	0.095	6.95	1.36691	b	b		b		b
180613_13_IPL.TIF	8	149.085	0.139648	10.448	1.3366	c	a	3	1	0.75	4	1	0.8	4	0	1	4	b	b		b	8	0.308	10.448	2.94793	a	a		b		b
180613_15_IPL.TIF	11	224.318	0.434708	10.522	4.13142	c	a	3	7	0.3	4	6	0.4	10	0	1	10	b	c	3	b	6	0.086	10.522	0.817335	a	c		b		b
180613_17_IPL.TIF	5	211.781	0.176125	9.28	1.8979	c	a	8	0	1	5	3	0.625	8	0	1	8	b	b		b	5	0.237	9.28	2.55388	a	c		b		b
180613_19_IPL.TIF	5	146.396	0.08416	7.837	1.07388	c	a	7	1	0.875	6	2	0.75	8	0	1	8	b	b		a	18	0.738	7.837	9.41687	a	c		b		b
D.robustum																												fraction	0.3	granules embedded in smooth dark spot	0.6	crystal
020713_1_IPL.TIF	6	230.673	0.250739	14.532	1.72543	c	a	10	0	1	7	3	0.7	10	0	1	10	b	b		a	9	0.089	14.532	0.612442	b	c		a	granules embedded in smooth dark spot	a	crystal
020713_3_IPL.TIF	8	213.295	0.285844	10.468	2.73064	c	a	8	1	0.888889	4	5	0.444444	8	1	0.888889	9	b	b		a	5	0.18	10.468	1.71953	a.grouped	c		b		b
020713_5_IPL.TIF	6	233.222	0.256311	10.39	2.4669	c	a	13	1	0.928571	9	3	0.75	12	2	0.857143	14	b	b		a	6	0.269	10.39	2.58903	b	c		a	granules embedded in smooth dark spot	a	crystal
020713_7_IPL.TIF	6	249.71	0.293833	9.952	2.9525	c	a	4	2	0.666667	4	2	0.666667	4	2	0.666667	6	b	b		a	5	0.231	9.952	2.32114	b	c		b		b
020713_9_IPL.TIF	8	252.315	0.399994	10.772	3.71327	c	a	10	2	0.833333	2	3	0.4	11	1	0.916667	12	b	b		a	2	0.033	10.772	0.30635	b	c		b		a	crystal
020713_11_IPL.TIF	6	271.761	0.348019	10.116	3.44028	c	a	10	1	0.909091	9	2	0.818182	11	0	1	11	b	c	2	a	6	1.458	10.116	14.4128	b	c		b		a	crystal
020713_13_IPL.TIF	3	203.249	0.0973319	15.058	0.64638	c	c	15	3	0.833333	10	8	0.555556	15	3	0.833333	18	b	c	2	a	2	0.07	15.058	0.464869	b	c		b		a	crystal
020713_15_IPL.TIF	2	197.899	0.0615169	10.188	0.603817	c	d	5	1	0.833333	4	2	0.666667	6	0	1	6	b	c	2	b	6	0.065	10.188	0.638005	b	c		b		b
020713_17_IPL.TIF	6	206.644	0.201221	14.127	1.42437	c	a	11	0	1	7	4	0.636364	11	0	1	11	b	c	1	a	6	0.147	14.127	1.04056	a.grouped	c		b		a	crystal
020713_19_IPL.TIF	4	255.866	0.205666	13.513	1.52199	c	c	8	1	0.888889	1	9	0.1	10	0	1	10	b	a			6	0.111	13.513	0.821431	a.grouped	c		a	granules embedded in smooth dark spot	b
D.sphaerochephalum																												fraction	0.5	crystal
Image65.tif	3	189.551	0.0846546	5.909	1.43264	b	c	2	2	0.5	3	1	0.75	1	3	0.25	4	b	b		b	7	0.279	5.909	4.72161	b	c		a	crystal
Image108.tif	5	180.816	0.128387	6.859	1.8718	b	c	2	2	0.5	1	3	0.25	2	2	0.5	4	a	b		b	3	0.253	6.859	3.68858	b	c		a	crystal
Image109.tif	3	170.838	0.0687646	8.848	0.777176	c	c	0	5	0	5	0	1	5	0	1	5	c	c	2	b	3	0.107	8.848	1.20931	b	b		b
Image110.tif	1	0.2	3.1415e-08	6.57	4.78158e-07	a	d	3	7	0.3	3	7	0.3	6	4	0.6	10	b	b		a	0	0	6.57	0				a	crystal
Image111.tif no nucleus	1	252.738	0.050167	4.555	1.10136	c	d	1	1	0.5	1	1	0.5	0	2	0	2	b				5	0.271	4.555	5.94951	b	c		b
Image113.tif	8	169.013	0.179476	6.682	2.68597	b	a	2	7	0.222222	7	2	0.777778	8	1	0.888889	9	b	a		a	9	0.383	6.682	5.73182	a	c		b
Image120.tif	5	203.892	0.163248	8.706	1.87512	a	a	2	3	0.4	2	3	0.4	4	1	0.8	5	b	a		a	8	0.148	8.706	1.69998	b	c		a	crystal
Image121.tif no nucleus	2	192.782	0.0583768	5.243	1.11342	b	d	0	9	0	5	4	0.555556	7	2	0.777778	9	b				3	0.763	5.243	14.5527	a	c		b
Image123.tif	2	232.042	0.0845747	6.864	1.23215	b	d	4	5	0.444444	6	3	0.666667	5	4	0.555556	9	b	b		b	5	0.149	6.864	2.17075	b	c		b
Image124.tif	1	253.808	0.0505927	7.353	0.688055			3	2	0.6	5	0	1	5	0	1	5	b	c	1	b	3	0.86	7.353	11.6959	b	c		a	crystal
D.clavatum																												fraction	0.2	granules embedded in smooth dark spot	0.1
010713B_1_IPL.TIF	6	159.276	0.119544	7.133	1.67593	b	c	2	2	0.5	2	2	0.5	4	0	1	4	b	a		b	9	0.419	7.133	5.87411	a	b		b		b
010713B_3_IPL.TIF	4	182.534	0.104671	4.713	2.22089	a	b	0	2	0	1	1	0.5	2	0	1	2	b	c	2	a		0.152	4.713	3.22512	a	c		b		b
010713B_5_IPL.TIF	5	160.127	0.100688	4.485	2.24499	a	a	2	2	0.5	4	0	1	3	1	0.75	4	b	c	1	b	7	0.004	4.485	0.0891862	a	c		b		b
010713B_7_IPL.TIF	6	167.58	0.132334	7.15	1.85083	c	a	1	1	0.5	1	1	0.5	2	0	1	2	b	b		a	7	0.128	7.15	1.79021	a	c		b		a	smooth dark spot without granules
010713B_8_IPL.TIF	5	167.007	0.109526	5.013	2.18484	c	a	3	1	0.75	3	1	0.75	3	1	0.75	4	b	c	1	b	10	0.139	5.013	2.77279	a	c		b		b
010713B_10_IPL.TIF	2	203.51	0.0650547	6.113	1.0642	c	d	2	1	0.666667	3	0	1	3	0	1	3	c	a		a	9	0.31	6.113	5.07116	a	a		b		b
010713B_12_IPL.TIF	1	174.232	0.0238415	5.584	0.42696	c	d	2	1	0.666667	2	1	0.666667	3	0	1	3	b	b		a	4	0.229	5.584	4.101	b	c		b		b
010713B_14_IPL.TIF	1	203.099	0.0323961	5.605	0.577986	a	d	2	1	0.666667	1	2	0.333333	3	0	1	3	b	c	2	b	4	0.05	5.605	0.892061	a	c		b		b
010713B_16_IPL.TIF	6	157.956	0.117571	6.572	1.78897	b	c	3	2	0.6	4	1	0.8	5	0	1	5	b	b		a	0	0.142	6.572	2.16068	a	c		a	granules embedded in smooth dark spot	b
010713B_20_IPL.TIF	4	156.077	0.076527	5.61	1.36412	a	a	1	1	0.5	2	0	1	2	0	1	2	b	b		a	2	0.236	5.61	4.20677	a	b		a	granules embedded in smooth dark spot	b
cysts
cD.deminutivum																												fraction	0.6	cytosol very dense	0.4	granules in ring of smooth darker material
100113_1_IPL.TIF	8	213.799	0.287196	6.196	4.63518	c	c	1	1	0.5	2	0	1	0	2	0	2	b	a			6	0.622	6.196	10.0387	a	c		b		b		b
100113_3_IPL.TIF	4	259.29	0.211207	5.604	3.76886	c	a	0	1	0	1	0	1	0	1	0	1		a		b	6	0.774	5.604	13.8116	a	c		a	cytosol very dense	b		b
100113_5_IPL.TIF	1	315.157	0.0780065	8.15	0.957135		d	0	1	0	1	0	1	0	1	0	1		a		b	4	0.469	8.15	5.7546	b	c		a	cytosol very dense	a	granules in ring of smooth darker material	b
100113_7_IPL.TIF	10	209.214	0.343763	6.838	5.02724	c	c	2	0	1	2	0	1	0	2	0	2	b	a		b	8	0.648	6.838	9.47646	a	c		a	cytosol very dense	a	granules in ring of smooth darker material	b
100113_9_IPL.TIF	1	291.398	0.0666884	4.311	1.54694		d										0		a		b	4	0.383	4.311	8.88425	b	c		b		b		b
100113_11_IPL.TIF	20	200.344	0.630463	7.74	8.14552	c	c										0		a			12	0.539	7.74	6.96382	a	c		a	cytosol very dense	a	granules in ring of smooth darker material	b
100113_13_IPL.TIF	3	205.451	0.0994523	4.64	2.14337	b	c	1	1	0.5	1	1	0.5	0	2	0	2	b	a		b	3	0.187	4.64	4.03017	a	c		b		b		b
100113_15_IPL.TIF	2	113.534	0.0202469	2.99	0.677154	c	d	2	2	0.5	0	4	0	0	4	0	4	a	a		b	4	0.105	2.99	3.51171	b	c		b		b		b
100113_17_IPL.TIF	9	144.685	0.147968	6.815	2.1712	c	c	0	1	0	0	1	0	0	1	0	1		c	1	a	2	0.449	6.815	6.58841	b	c		a	cytosol very dense	b		b
100113_19_IPL.TIF	4	151.269	0.0718848	4.036	1.78109	c	c	1	1	0.5	2	0	1	0	2	0	2	c	a		a	5	0.189	4.036	4.68285	b	c		a	cytosol very dense	a	granules in ring of smooth darker material	b
c.A.leptosomum																												fraction	0.1	very dark inclusions in some vesicles		very dark inclusions in some vesicles
270213_1_IPL.TIF	10	252.226	0.49964	23.186	2.15492	c	c	0	3	0	0	3	0	0	3	0	3	a	c	2	a	10	0.612	23.186	2.63952	b	c		a	very dark inclusions in some vesicles	b	very dark inclusions in some vesicles	b
270213_3_IPL.TIF	12	322.47	0.980025	22.636	4.3295	c	c	0	11	0	0	11	0	0	11	0	11	b	c	1	b	5	0.225	22.636	0.993992	b	c		b		b		b
270213_5_IPL.TIF	4	290.841	0.265735	15.051	1.76556	c	c	0	8	0	0	8	0	0	8	0	8	a	c	1	b	10	0.295	15.051	1.96	b	c		b		b		b
270213_7_IPL.TIF	12	212.528	0.425687	21.707	1.96106	c	c	0	14	0	0	14	0	0	14	0	14	b	b		b	13	0.62	21.707	2.85622	a	c		b		b		b
270213_9_IPL.TIF	5	282.392	0.31315	25.375	1.23409	c	c	0	5	0	0	5	0	0	5	0	5	b	c	3	a	7	0.221	25.375	0.870936	b	c		b		b		b
270213_11_IPL.TIF	10	239.16	0.449215	30.525	1.47163	c	c	0	15	0	7	8	0.466667	0	15	0	15	b	c	1	b	6	0.379	30.525	1.24161	b	c		b		b		b
270213_13_IPL.TIF	5	249.722	0.244884	24.979	0.98036	c	c	0	15	0	0	15	0	0	15	0	15	b	c	1	b	10	0.359	24.979	1.43721	a	c		b		b		b
270213_15_IPL.TIF	19	255.316	0.972718	25.84	3.76439	c	c	0	17	0	0	17	0	0	17	0	17	b	a		b	4	0.148	25.84	0.572755	b	c		b		b		b
270213_17_IPL.TIF	5	341.153	0.457031	24.403	1.87285	c	c	0	11	0	0	11	0	0	11	0	11	a	b		b	7	0.345	24.403	1.41376	b	c		b		b		b
270213_19_IPL.TIF	5	349.212	0.478879	21.997	2.17702	c	c	0	18	0	0	18	0	0	18	0	18	b	b		a	3	0.27	21.997	1.22744	b	c		b		b		b
cP.equisetoides																												fraction	1	"empty" patches in cytosol	0.1	two nuclei
240513_1_IPL.TIF	5	250.608	0.246625	7.761	3.17775	c	c	2	5	0.285714	1	6	0.142857	0	7	0	7	a	c	1	a	1	0.056	7.761	0.721557		c		a	"empty" patches in cytosol	b		b
240513_3_IPL.TIF	6	449.313	0.951319	19.013	5.00352	c	a	0	4	0	1	3	0.25	0	4	0	4	b	c	1	b	12	1.931	19.013	10.1562	a	c		a	"empty" patches in cytosol	b		b
240513_5_IPL.TIF	7	314.003	0.542054	14.865	3.64651	a	a	2	5	0.285714	0	7	0	0	7	0	7	b	c	1	a	11	1.253	14.865	8.4292	a	c		a	"empty" patches in cytosol	b		b
240513_7_IPL.TIF	12	302.047	0.85982	13.602	6.32127	c	c	2	2	0.5	4	0	1	0	4	0	4	a	a		a	15	1.096	13.602	8.05764	a	c		a	"empty" patches in cytosol	b		b
240513_9_IPL.TIF	13	318.514	1.0358	14.877	6.96245	c	c	1	8	0.111111	2	7	0.222222	0	9	0	9	b	c	2	a	8	0.885	14.877	5.94878	a	c		a	"empty" patches in cytosol	b		b
240513_11_IPL.TIF	17	277.957	1.03153	23.349	4.41787	c	c	0	12	0	2	10	0.166667	0	12	0	12	b	c	3	a	8	1.151	23.349	4.92955	a	c		a	"empty" patches in cytosol	a	two nuclei	b
240513_13_IPL.TIF	16	256.813	0.828762	21.275	3.89548	c	c	2	6	0.25	3	5	0.375	0	8	0	8	b	c	1	a	23	2.108	21.275	9.90834	a	c		a	"empty" patches in cytosol	b		b
240513_14_IPL.TIF	9	256.487	0.464997	16.363	2.84176	c	c	0	5	0	0	5	0	0	5	0	5	b	c	1	a	13	1.836	16.363	11.2204	a	c		a	"empty" patches in cytosol	b		b
240513_16_IPL.TIF	9	281.573	0.560404	10.47	5.35248	c	c	2	3	0.4	0	5	0	0	5	0	5	c	c	1	a	3	0.082	10.47	0.78319	b	c		a	"empty" patches in cytosol	b		b
240513_18_IPL.TIF	7	263.608	0.382025	14.816	2.57847	c	c										0		b		a	3	0.651	14.816	4.3939	a	c		a	"empty" patches in cytosol	b		b
cP.filamentosum																												fraction	0.777	several dense hemispherical patches below plasmamembrane	1	only 1 discernable layer in cyst wall
Image9	7	212.735	0.038	19.325	1.28746	b	c	4	6	0.4	0	10	0	0	10	0	10	b	a		b	8	0.937	19.325	4.84864	a	c		b		a	only 1 discernable layer in cyst wall	b
Image10	13	294.353	0.055	17.537	5.04431	b	a	3	5	0.375	0	8	0	0	8	0	8	b	c	1	b	5	3.506	17.537	19.992	b	c		a	several dense hemispherical patches below plasmamembrane	a	only 1 discernable layer in cyst wall	b
Image62	8	245.04	0.37726	14.348	2.62936	b	c	2	5	0.285714	0	7	0	0	7	0	7	b	c	1	a	4	0.279	14.348	1.94452	b	c		a	several dense hemispherical patches below plasmamembrane	a	only 1 discernable layer in cyst wall	b
Image63	3	196.469	0.028	8.93	1.01844	c	a	1	4	0.2	0	5	0	0	5	0	5	b	a		b	8	0.253	8.93	2.83315	b	c		a	several dense hemispherical patches below plasmamembrane	a	only 1 discernable layer in cyst wall	b
Image70	5	181.504	0.129366	12.154	1.06439	c	c	2	5	0.285714	2	5	0.285714	0	7	0	7	b	a		b	3	0.17	12.154	1.39872	b	c		a	several dense hemispherical patches below plasmamembrane	a	only 1 discernable layer in cyst wall	b
Image65	7	227.83	0.285363	7.789	3.66366	c	c	2	0	1	0	2	0	0	2	0	2	b	c	1	b	4	0.334	7.789	4.2881	b	c		a	several dense hemispherical patches below plasmamembrane	a	only 1 discernable layer in cyst wall	b
Image66	14	233.738	0.600708	9.545	6.29344	c	a	4	3	0.571429	1	6	0.142857	0	7	0	7	b	a	1	b	3	0.173	9.545	1.81247	b	c		a	several dense hemispherical patches below plasmamembrane	a	only 1 discernable layer in cyst wall	b
Image67	23	187.868	0.637545	11.332	5.62605	c	a	3	2	0.6	1	5	0.166667	0	6	0	6	b	c	1	b	8	0.291	11.332	2.56795	b	c		a	several dense hemispherical patches below plasmamembrane	a	only 1 discernable layer in cyst wall	b
Image68 no nucleus	6	252.569	0.3006	11.337	2.65149	c	c	1	3	0.25	1	3	0.25	0	4	0	4	b				9	0.638	11.337	5.62759	a	c		b		a	only 1 discernable layer in cyst wall	b
cP.pseudocandidum																												fraction	1	single layered highly fibrous cell wall	1	interior membranes densely stained, particularly of mitochondria and nucleus
Image23.tif	12	198.757	0.372309	11.386	3.26988	c	c	3	9	0.25	1	11	0.0833333	0	12	0	12	a	c	1	b	5	0.092	11.386	0.80801	b	c		a	single layered highly fibrous cell wall	a	interior membranes densely stained, particularly of mitochondria and nucleus	b
Image25.tif	19	234.176	0.818305	14.261	5.73806	c	c	1	15	0.0625	0	16	0	0	16	0	16	b	c	1	b	5	0.24	14.261	1.68291	a	c		a	single layered highly fibrous cell wall	a	interior membranes densely stained, particularly of mitochondria and nucleus	b
Image26.tif	11	275.047	0.653557	12.593	5.18984	c	c	0	3	0	0	3	0	0	3	0	3	a	c	3	b	7	0.168	12.593	1.33407	a	c		a	single layered highly fibrous cell wall	a	interior membranes densely stained, particularly of mitochondria and nucleus	b
Image27.tif	18	188.254	0.501	14.646	3.42073	c	c	0	14	0	0	14	0	0	14	0	14	a	a		b	4	0.153	14.646	1.04465	b	c		a	single layered highly fibrous cell wall	a	interior membranes densely stained, particularly of mitochondria and nucleus	b
Image29.tif	10	262.913	0.542877	13.243	4.09935	c	c	1	12	0.0769231	0	13	0	0	13	0	13	a	c	2	b	7	0.303	13.243	2.288	a	c		a	single layered highly fibrous cell wall	a	interior membranes densely stained, particularly of mitochondria and nucleus	b
Image32.tif	21	206.927	0.706205	14.755	4.78621	c	c	0	15	0	0	15	0	0	15	0	15	a	c	2	b	4	0.297	14.755	2.01288	a	c		a	single layered highly fibrous cell wall	a	interior membranes densely stained, particularly of mitochondria and nucleus	b
Image33.tif	12	99.084	0.0925263	11.937	0.775122	c	c	0	4	0	0	4	0	0	4	0	4	b	a		b	25	0.703	11.937	5.88925	a	c		a	single layered highly fibrous cell wall	a	interior membranes densely stained, particularly of mitochondria and nucleus	b
Image40.tif	25	214.989	0.907506	11.236	8.07677	c	c	1	5	0.166667	0	6	0	0	6	0	6	a	c	1	b	2	0.079	11.236	0.703097	b	c		a	single layered highly fibrous cell wall	a	interior membranes densely stained, particularly of mitochondria and nucleus	b
Image41.tif	4	242.861	0.18529	12.2353	1.51439	c	c	1	7	0.125	0	7	0	0	7	0	7	b	a		b	16	0.805	12.2353	6.57932	a	c		a	single layered highly fibrous cell wall	a	interior membranes densely stained, particularly of mitochondria and nucleus	b
Image42.tif	13	168.353	0.289376	8.631	3.35275	c	c	1	9	0.1	1	9	0.1	0	10	0	10	a	c	2	b	2	0.023	8.631	0.266481	b	c		a	single layered highly fibrous cell wall	a	interior membranes densely stained, particularly of mitochondria and nucleus	b
cP.pallidum PN500																												fraction	0.4	vesicles between plasmamembrane and wall	0.6	invagination of periphery
070513_1_IPL.TIF	12	260.457	0.639338	13.766	0.861955	c	c	1	2	0.333333	0	3	0	0	3	0	3	b	c	1	a	7	0.103	13.766	0.74822	b	c		b		a	invagination of periphery	b
070513_3_IPL.TIF	13	270.364	0.746308	16.322	1.20699	c	c	1	8	0.111111	2	7	0.222222	0	9	0	9	a	c	1	a	12	0.222	16.322	1.36013	a	c		a	vesicles between plasmamembrane and wall	b		b
070513_5_IPL.TIF	15	273.646	0.882158	21.59	1.48464	c	c	2	9	0.181818	10	1	0.909091	0	11	0	11	a	c	1	b	21	0.44	21.59	2.03798	a	c		a	vesicles between plasmamembrane and wall	b		b
070513_7_IPL.TIF	13	255.692	0.667505	13.037	1.88843	c	c	0	5	0	0	5	0	0	5	0	5	b	c	2	a	0	0	13.037	0				b		a	invagination of periphery	b
070513_9_IPL.TIF	4	276.641	0.24042	10.161	0.43789	c	c	0	6	0	0	6	0	0	6	0	6	a	c	1	a	0	0	10.161	0				a	vesicles between plasmamembrane and wall	a	invagination of periphery	b
070513_11_IPL.TIF	8	272.428	0.466306	14.076	1.08864	c	c	1	10	0.0909091	0	11	0	0	11	0	11	a	c	3	a	8	0.136	14.076	0.966184	b	c		a	vesicles between plasmamembrane and wall	a	invagination of periphery	b
070513_13_IPL.TIF	10	239.696	0.451231	19.349	0.840753	c	c	1	11	0.0833333	0	13	0	0	13	0	13	b	c	1	a	24	0.975	19.349	5.03902	b	c		b		a	invagination of periphery	b
070513_15_IPL.TIF	14	260.856	0.748181	28.441	0.504034	c	c	0	14	0	0	14	0	0	14	0	14	a	a		a	14	0.402	28.441	1.41345	a	c		b		b		b
070513_17_IPL.TIF	8	246.535	0.381878	18.795	0.86599	c	c	0	9	0	0	9	0	0	9	0	9	a	c	1	b	13	0.267	18.795	1.42059	b	c		b		a	invagination of periphery	b
070513_19_IPL.TIF	10	252.719	0.501595	18.162	0.942562	c	c	0	10	0	0	10	0	0	10	0	10	b	a		a	26	1.173	18.162	6.45854	a	c		b		b		b
cD.polycephalum																												fraction	1	hemispherical dark patches underneath plasmamembrane	0.375	contains bacterium	1	irregular spacing between wall layers
050313B_6_IPL.TIF	5	156.194	0.0958023	8.699	1.1013	c	c	3	1	0.75	0	4	0	0	4	0	4	c	a		a	10	0.824	8.699	9.47235	a	c		a	hemispherical dark patches underneath plasmamembrane	a	contains bacterium	a	irregular spacing between wall layers
050313B_8_IPL.TIF	4	151.414	0.0720227	12.491	0.576596	c	c	7	1	0.875	8	0	1	0	8	0	8	b	a		b	4	0.651	12.491	5.21175	a	c		a	hemispherical dark patches underneath plasmamembrane	a	contains bacterium	a	irregular spacing between wall layers
050313B_10_IPL.TIF	3	151.468	0.0540555	9.796	0.551812	c	a	5	2	0.714286	1	6	0.142857	0	7	0	7	a	a		a	2	0.144	9.796	1.46999	a	a		a	hemispherical dark patches underneath plasmamembrane	a	contains bacteria	a	irregular spacing between wall layers
050313B_12_IPL.TIF	4	256.687	0.206988	20.928	0.989047	c	c	2	3	0.4	0	5	0	0	5	0	5	b	c	1	a	3	0.416	20.928	1.98777	a	c		a	hemispherical dark patches underneath plasmamembrane	a	contains bacteria	a	irregular spacing between wall layers
050313B_14_IPL.TIF	1	153.06	0.0183993	9.191	0.200188	c	d	5	4	0.555556	1	8	0.111111	0	9	0	9	b	c	1	a	2	0.362	9.191	3.93864	a	c		a	hemispherical dark patches underneath plasmamembrane	b		a	irregular spacing between wall layers
050313B_16_IPL.TIF	1	230.048	0.0415637	8.086	0.51402	c	d	3	4	0.428571	1	6	0.142857	0	7	0	7	b	c	2	b	3	0.029	8.086	0.358645	b	c		a	hemispherical dark patches underneath plasmamembrane	b		a	irregular spacing between wall layers
050313B_18_IPL.TIF	2	259.35	0.105652	11.36	0.930039	c	d	5	1	0.833333	2	4	0.333333	0	6	0	6	a	c	1	a	12	0.847	11.36	7.45599	a	c		a	hemispherical dark patches underneath plasmamembrane	a	contains bacteria	a	irregular spacing between wall layers
050313B_20_IPL.TIF	4	151.427	0.072035	8.786	0.819884	c	c	5	1	0.833333	1	5	0.166667	0	6	0	6	b	c	2	a	0		8.786	0				a	hemispherical dark patches underneath plasmamembrane	b		a	irregular spacing between wall layers
																												fraction
																												fraction
																												fraction
																												fraction
																												fraction
																												fraction

## Sheet: 4.Quantitative
Granules (#/section)											Mean	SD	SE	Granule diameter (nm)											Mean	SD	SE	Granule area(um2)											Mean	SD	SE	Spore area (um2)
D.deminutivum	2	2	1	0	2	1	2	1	0	1	1.2	0.788811	0.249444	D.deminutivum	282.349	210.635	132.691		333.616	177.057	318.495	276.522		293.241	253.076	71.573	25.3049	D.deminutivum	0.125222	0.0696896	0.013828	0	0.174824	0.0246209	0.159335	0.0600532	0	0.0675346	0.0695107	0.0642353	0.020313	D.deminutivum	1.147	1.131	1.279	1.11	1.262	1.458	1.273
D.exiguum	3	5	14	6	7	1	2	7	5	1	5.1	3.87155	1.22429	D.exiguum	288.582	269.764	269.436	303.302	283.515	430.07	283	284.475	192.207	200.056	280.441	64.5429	20.4103	D.exiguum	0.196217	0.285769	0.798209	0.433491	0.441903	0.145263	0.1258	0.444901	0.145073	0.0314326	0.304806	0.228115	0.0721362	D.exiguum	9.392	9.032	9.229	12.334	8.783	6.203	9.064
D.parvisporum	4	12	7	7	4	2	4	5	3	2	5	3.01846	0.954521	D.parvisporum	281.21	194.928	285.202	196.779	251.009	121.845	210.859	301.225	228.824	229.094	230.097	53.3164	16.8601	D.parvisporum	0.248427	0.358102	0.447178	0.212879	0.197932	0.0233197	0.139676	0.356311	0.123368	0.0824393	0.218963	0.134987	0.0426866	D.parvisporum	4.019	4.831	5.561	11.676	5.293	2.674	5.606
D.mexicanum	0	2	3	4	3	4	2	1	1	2	2.2	1.31656	0.416333	D.mexicanum		188.49	202.445	200.544	218.576	234.341	243.605	263.684	209.15	251.346	223.576	25.8312	8.61039	D.mexicanum	0	0.0558064	0.0965634	0.126345	0.112565	0.172518	0.0932136	0.0546065	0.0343552	0.0992318	0.0845204	0.049549	0.0156688	D.mexicanum	5.165	4.156	5.299	5.879	5.74	4.89	6.615
D.medusoides	6	0	10	5	3	1	2	2	3		3.55556	3.04594	1.01531	D.medusoides	307.577		228.779	245.699	347.714	423.77	256.641	229.674	315.315		294.396	68.1208	24.0844	D.medusoides	0.445796	0	0.411064	0.237058	0.284867	0.141038	0.103457	0.0828573	0.234254		0.215599	0.1496	0.0498668	D.medusoides	4.722	6.206	7.24	6.132	3.545	4.549	6.134
D.myxobasis	1	2	3	2	3	2	3	0	2		2	1	0.333333	D.myxobasis	156.901	271.06	390.068	332.473	369.825	303.825	209.546		302.513		292.026	78.4232	27.7268	D.myxobasis	0.0193343	0.115409	0.358492	0.173628	0.322248	0.144995	0.103456	0	0.143746		0.153479	0.120721	0.0402403	D.myxobasis	3.21	4.948	3.056	2.306	3.625	5.049	6.934
D.fasciculatum	4	1	4	1	4	4	5	7	3	8	4.1	2.23358	0.706321	D.fasciculatum	255.68	291.806	249.261	260.858	204.622	261.03	210.237	241.102	248.719	210.622	243.394	27.5991	8.7276	D.fasciculatum	0.205367	0.0668753	0.195185	0.0534423	0.131535	0.214051	0.173566	0.319578	0.145753	0.278724	0.178408	0.0840726	0.0265861	D.fasciculatum	4.858	3.804	6.084	3.136	4.425	5.71	4.971
D.polycarpum	5	3	1	1	0	3	2	2	3	5	2.5	1.64992	0.521749	D.polycarpum	281.039	349.432	134.639	342.96		386.732	374.801	458.231	313.71	324.577	329.569	88.7909	29.597	D.polycarpum	0.310156	0.287689	0.014237	0.092377	0	0.352386	0.220652	0.329819	0.231876	0.413697	0.225289	0.14403	0.0455464	D.polycarpum	7.291	7.776	8.441	5.841	8.443	7.808	10.709
A.ellipticum	2	4	6	2	6	5	2	6	3	6	4.2	1.81353	0.573488	A.ellipticum	161.43	214.6	255.217	222.759	271.465	290.339	325.773	241.093	260.756	288.584	253.202	46.2816	14.6355	A.ellipticum	0.0409332	0.144676	0.306936	0.0779431	0.347261	0.331023	0.166701	0.273903	0.160202	0.39244	0.224202	0.121509	0.0384244	A.ellipticum	3.281	6.996	6.595	5.321	4.787	5.9	5.56
A.subglobosum	5	12	5	3	3	5	3	4	5	6	5.1	2.64365	0.835996	A.subglobosum	83.279	244.766	148.355	296.383	133.962	286.464	258.804	254.276	376.92	276.038	235.925	88.1931	27.8891	A.subglobosum	0.0272344	0.564626	0.0864274	0.206969	0.0422826	0.322246	0.157812	0.203118	0.557886	0.359059	0.252766	0.195191	0.0617248	A.subglobosum	7.395	6.778	7.913	6.53	7.689	5.291	8.086
A.leptosomum	9	4	21	4	7	7	10	11	11	10	9.4	4.83506	1.52898	A.leptosomum	293.459	278.747	301.826	268.225	237	218.768	186.775	236.807	244.003	127.339	239.295	52.6885	16.6616	A.leptosomum	0.608716	0.244094	1.50248	0.226014	0.176455	0.263113	0.273977	0.484461	0.514352	0.12735	0.442102	0.404835	0.12802	A.leptosomum	12.52	7.185	15.566	6.285	10.872	5.628	6.738
D.oculare	3	2	2	1	3	3	2	3	1	1	2.1	0.875595	0.276887	D.oculare	272.008	315.102	303.004	312.493	370.406	356.423	344.58	332.799	366.887	325.928	329.963	30.8198	9.74608	D.oculare	0.174326	0.155959	0.144213	0.0766933	0.323262	0.299316	0.186504	0.260953	0.105716	0.0834296	0.181037	0.0874022	0.027639	D.oculare	3.002	4.155	3.491	2.419	3.2142	2.909	2.643
P.arachnoideum	1	5	7	3	4	5	5	4	2	7	4.3	1.94651	0.61554	P.arachnoideum	358.829	326.232	297.793	391.374	384.242	335.84	349.956	396.822	391.23	411.934	364.425	36.6673	11.5952	P.arachnoideum	0.101124	0.417927	0.487533	0.360896	0.463817	0.442906	0.480921	0.494685	0.24042	0.93289	0.442312	0.213906	0.0676429	P.arachnoideum	11.119	15.474	11.604	9.541	6.285	6.7963	6.965
P.equisetoides	4	1	8	4	7	2	5	4	5	3	4.3	2.11082	0.667499	P.equisetoides	205.459	309.838	276.354	231.686	210.333	103.487	275.86	255.956	293.932	256.23	241.914	59.3044	18.7537	P.equisetoides	0.132613	0.0753957	0.479842	0.168631	0.243215	0.016822	0.29883	0.205811	0.339266	0.154689	0.211511	0.135281	0.0427797	P.equisetoides	3.089	3.635	6.787	4.557	5.182	3.796	5.401
P.filamentosum	1	2	2	6	4	2	5	2	4	8	3.6	2.22111	0.702377	P.filamentosum	317.913	258.479	306.41	324.917	256.253	272.24	479.058	430.571	331.185	321.853	329.888	72.2795	22.8568	P.filamentosum	0.0793768	0.104944	0.147473	0.497477	0.206288	0.116416	0.901204	0.291204	0.344571	0.650852	0.333981	0.272137	0.0860574	P.filamentosum	9.664	10.365	9.217	14.279	9.633	12.613	11.022
P.pseudocandidum	10	8	3	3	3	3	3	3	6	6	4.8	2.57337	0.81377	P.pseudocandidum	332.44	307.211	269.938	263.391	355.628	422.789	263.727	284.165	332.106	311.444	314.284	49.6743	15.7084	P.pseudocandidum	0.867968	0.592981	0.171683	0.163456	0.297982	0.421159	0.163873	0.190256	0.519735	0.457076	0.384617	0.233369	0.0737977	P.pseudocandidum	7.3	7.41	6.996	7.63	7.935	5.709	5.263
P.pallidum PN500	2	3	2	6	7	0	0	4	4	2	3	2.3094	0.730297	P.pallidum PN500	270.311	269.226	251.166	322.958	271.2			333.857	320.837	298.369	292.24	30.8712	10.9146	P.pallidum PN500	0.114772	0.170778	0.0990898	0.491496	0.404347	0	0	0.350153	0.323375	0.139835	0.209385	0.171767	0.0543175	P.pallidum PN500	6.08	4.135	4.806	5.622	8.16	4.649	5.758
D.polycephalum	11	5	7	8	10	8	5	12	2	10	7.8	3.11983	0.986577	D.polycephalum	275.783	209.419	279.009	292.146	201.335	265.916	257.379	184.543	193.341	212.272	237.114	40.6384	12.851	D.polycephalum	0.65706	0.172218	0.427968	0.53625	0.318358	0.444279	0.260132	0.320962	0.0587158	0.353885	0.354983	0.173232	0.0547806	D.polycephalum	8.123	6.345	11.227	9.56	6.971	7.739	6.154
D.caveatum	0	3	2	2	6	6	7	3	4	3	3.6	2.17051	0.686375	D.caveatum		253.428	297.69	186.409	270.221	253.018	224.159	263.913	234.366	346.391	258.844	45.3334	14.3357	D.caveatum	0	0.151324	0.139199	0.0545809	0.344086	0.301669	0.276241	0.164104	0.172554	0.282704	0.188646	0.111413	0.0352318	D.caveatum	3.576	5.99	6.079	8.522	8.049	5.802	7.865
D.lacteum	10	10	11	8	7	14	6	10	13	12	10.1	2.55821	0.808977	D.lacteum	142.159	177.639	162.291	158.724	132.205	169.424	147.801	135.686	174.243	188.579	158.875	18.9873	6.32909	D.lacteum	0.158718	0.24783	0.22754	0.15829	0.0960884	0.315613	0.10294	0.144593	0.309978	0.335154	0.209674	0.0897966	0.0283962	D.lacteum	5.375	6.888	4.775	5.005	5.694	5.089	6.333
D.tenue Pan52	2	10	7	0	8	8	7	2	7	10	6.1	3.5103	1.11006	D.tenue Pan52	206.548	224.756	216.94		249.747	187.415	172.643	167.346	185.44	233.115	204.883	28.4704	9.49013	D.tenue Pan52	0.0670115	0.396734	0.258735	0	0.391893	0.220686	0.16386	0.0439884	0.189052	0.426793	0.215875	0.153395	0.0485079	D.tenue Pan52	4.403	6.446	7.462	10.305	8.626	5.481	7.565
D.monochasiodes	1	2	4	1	4	1	2	2	8	4	2.9	2.18327	0.690411	D.monochasiodes	293.417	296.852	266.064	263.419	327.383	350.248	291.235	318.203	196.305	196.305	279.943	51.3252	16.2304	D.monochasiodes	0.0676157	0.138416	0.222387	0.0544968	0.336705	0.0963448	0.133228	0.159043	0.24212	0.12106	0.157142	0.087048	0.027527	D.monochasiodes	4.186	5.73	4.689	5.776	5.048	7.117	5.577
D.tenue PJ6	9	2	1	20	3	10	5	2	10	2	6.4	5.94792	1.8809	D.tenue PJ6	189.618	200.031	178.238	246.012	195.885	177.05	223.572	307.415	223.531	207.34	214.869	39.0618	12.3524	D.tenue PJ6	0.254143	0.0628495	0.0249504	0.950648	0.0904067	0.246189	0.196283	0.148442	0.392421	0.0675263	0.243386	0.272524	0.0861797	D.tenue PJ6	6.759	5.184	4.728	7.918	4.423	5.79	6.688
D.lavandulum	1	6	2	8	5	8	2	4	5	1	4.2	2.65832	0.840635	D.lavandulum	208.757	120.13	223.794	156.398	124.439	222.913	169.632	271.543	329.497	129.452	195.656	68.9251	21.796	D.lavandulum	0.0342262	0.0680035	0.0786691	0.153684	0.0608079	0.312204	0.0451984	0.23164	0.426334	0.0131612	0.142393	0.138102	0.0436716	D.lavandulum	6.561	8.05	5.677	5.768	7.939	7.043	7.055
D.coeruleo-stipes	6	1	5	7	6	7	3	15	4		6	3.90512	1.23491	D.coeruleo-stipes	257.981	351.458	288.408	230.658	282.418	231.75	257.794	224.99	391.965		279.714	57.538	19.1793	D.coeruleo-stipes	0.31362	0.0970117	0.326634	0.292491	0.375849	0.295267	0.156583	0.596341	0.482649		0.326272	0.151437	0.0504792	D.coeruleo-stipes	6.3	8.377	8.209	8.202	10.53	8.774	8.629
P.violaceum	1	1	5	12	7	14	1				5.85714	5.4292	2.05204	P.violaceum	255.29	241.572	187.175	183.385	173.191	192.309	226.717				208.52	32.1696	12.159	P.violaceum	0.0511852	0.0458322	0.137576	0.316946	0.164902	0.406635	0.0403687				0.166206	0.144282	0.0545337	P.violaceum	6.318	7.038	6.289	7.237	6.385	7.014	6.488
D.purpureum	17	2	6	4	6	3	7	5	5	10	6.5	4.30116	1.36015	D.purpureum	110.748	123.041	163.533	187.14	143.95	169.081	127.903	170.628	154.99	197.869	154.888	28.3272	8.95786	D.purpureum	0.163756	0.0237797	0.12602	0.11002	0.0976454	0.0673578	0.0899366	0.114327	0.094331	0.307491	0.119466	0.0755165	0.0238804	D.purpureum	5.965	5.478	6.041	4.535	5.797	4.918	6.7
D.austroandinum	10	8	4	4	4	9	7	6	4	8	6.4	2.319	0.733333	D.austroandinum	264.504	180.794	121.469	193.242	243.56	239.66	230.735	185.963	224.172	162.414	204.651	43.6338	13.7982	D.austroandinum	0.549467	0.205369	0.0463519	0.117311	0.186358	0.405986	0.292686	0.16296	0.15787	0.165735	0.229009	0.148964	0.0471067	D.austroandinum	8.203	6.405	5.628	11.178	6.632	6.948	10.513
D.capitatum	2	4	9	5	4	2	6	5	3	8	4.8	2.34758	0.742369	D.capitatum	222.524	222.421	126.386	197.411	228.416	221.606	224.965	218.321	230.146	229.666	212.186	31.5749	9.98486	D.capitatum	0.0777787	0.155413	0.112906	0.153035	0.163904	0.0771383	0.238483	0.187171	0.124797	0.331406	0.162203	0.0770264	0.0243579	D.capitatum	4.775	6.013	7.299	5.32	6.458	6.791	6.301
D.mucoroides	5	2	6	8	10	6	10	6	1	7	6.1	2.96086	0.936305	D.mucoroides	165.82	217.081	149.937	202.26	159.135	172.672	179.514	168.917	197.329	163.688	177.635	21.3384	6.74779	D.mucoroides	0.107974	0.0740203	0.105937	0.257032	0.198888	0.140499	0.253089	0.134454	0.0305815	0.147302	0.144978	0.0732588	0.0231665	D.mucoroides	6.037	5.166	6.857	5.937	4.447	6.905	10.354
D.discoideum	14	8	5	4	6	11	8	11	5	5	7.7	3.335	1.05462	D.discoideum	215.29	192.534	156.046	195.756	192.532	119.272	149.085	224.318	211.781	146.396	180.301	35.1626	11.1194	D.discoideum	0.509627	0.407587	0.0956208	0.120384	0.174676	0.122899	0.139648	0.434708	0.176125	0.08416	0.226543	0.159323	0.0503824	D.discoideum	7.64	10.726	10.794	8.593	10.312	6.95	10.448
D.robustum	6	8	6	6	8	6	3	2	6	4	5.5	1.95789	0.619139	D.robustum	230.673	213.295	233.222	249.71	252.315	271.761	203.249	197.899	206.644	255.866	231.463	25.5159	8.06883	D.robustum	0.250739	0.285844	0.256311	0.293833	0.399994	0.348019	0.0973319	0.0615169	0.201221	0.205666	0.240047	0.104105	0.0329208	D.robustum	14.532	10.468	10.39	9.952	10.772	10.116	15.058
D.sphaerocephalum	3	5	3	1	1	8	5	2	2	1	3.1	2.28279	0.72188	D.sphaerocephalum	189.551	180.816	170.838	202	252.738	169.013	203.892	192.782	232.042	253.808	204.748	31.335	9.90901	D.sphaerocephalum	0.0846546	0.128387	0.0687646	0.0320464	0.050167	0.179476	0.163248	0.0583768	0.0845747	0.0505927	0.0900288	0.0503896	0.0159346	D.sphaerocephalum	5.909	6.859	8.848	6.57	4.555	6.682	8.706
D.clavatum	6	4	5	6	5	2	1	1	6	4	4	2	0.632456	D.clavatum	159.276	182.534	160.127	167.58	167.007	203.51	174.232	203.099	157.956	156.077	173.14	17.8297	5.63826	D.clavatum	0.119544	0.104671	0.100688	0.132334	0.109526	0.0650547	0.0238415	0.0323961	0.117571	0.076527	0.0882153	0.0374211	0.0118336	D.clavatum	7.133	4.713	4.485	7.15	5.013	6.113	5.584
Cysts
cD.deminutivum	8	4	1	10	1	20	3	2	9	4	6.2	5.84618	1.84872	cD.deminutivum	213.799	259.29	315.157	209.214	291.398	200.344	205.451	113.534	144.685	151.269	210.414	64.3441	20.3474	cD.deminutivum	0.287196	0.211207	0.0780065	0.343763	0.0666884	0.630463	0.0994523	0.0202469	0.147968	0.0718848	0.195688	0.184904	0.0584718	cD.deminutivum	6.196	5.604	8.15	6.838	4.311	7.74	4.64
cA.leptosomum	10	12	4	12	5	10	5	19	5	5	8.7	4.80856	1.5206	cA.leptosomum	252.226	322.47	290.841	212.528	282.392	239.16	249.722	255.316	341.153	349.212	279.502	45.9133	14.5191	cA.leptosomum	0.49964	0.980025	0.265735	0.425687	0.31315	0.449215	0.244884	0.972718	0.457031	0.478879	0.508696	0.262128	0.0828922	cA.leptosomum	23.186	22.636	15.051	21.707	25.375	30.525	24.979
cP.equisetoides	5	6	7	12	13	17	16	9	9	7	10.1	4.20185	1.32874	cP.equisetoides	250.608	449.313	314.003	302.047	318.514	277.957	256.813	256.487	281.573	263.608	297.092	58.7847	18.5894	cP.equisetoides	0.246625	0.951319	0.542054	0.85982	1.0358	1.03153	0.828762	0.464997	0.560404	0.382025	0.690334	0.285451	0.0902676	cP.equisetoides	7.761	19.013	14.865	13.602	14.877	23.349	21.275
cP.filamentosum	7	13	8	3	5	7	14	23	6		9.55556	6.16667	2.05556	cP.filamentosum	212.735	294.353	245.04	196.469	181.504	227.83	233.738	187.868	252.569		225.79	35.8563	11.9521	cP.filamentosum	0.038	0.055	0.37726	0.028	0.129366	0.285363	0.600708	0.637545	0.3006		0.272427	0.233311	0.0777703	cP.filamentosum	19.325	17.537	14.348	8.93	12.154	7.789	9.545
c.P.peudocandidum	12	19	11	18	10	21	12	25	4	13	14.5	6.16892	1.95078	c.P.peudocandidum	198.757	234.176	275.047	188.254	262.913	206.927	99.084	214.989	242.861	168.353	209.136	50.9447	16.1101	c.P.peudocandidum	0.372309	0.818305	0.653557	0.501	0.542877	0.706205	0.0925263	0.907506	0.18529	0.289376	0.506895	0.270922	0.0856731	c.P.peudocandidum	11.386	14.261	12.593	14.646	13.243	14.755	11.937
cP.pallidum PN500	12	13	15	13	4	8	10	14	8	10	10.7	3.36815	1.0651	cP.pallidum PN500	260.457	270.364	273.646	255.692	276.641	272.428	239.696	260.856	246.535	252.719	260.903	12.3959	3.91991	cP.pallidum PN500	0.639338	0.746308	0.882158	0.667505	0.24042	0.466306	0.451231	0.748181	0.381878	0.501595	0.572492	0.196661	0.0621897	cP.pallidum PN500	13.766	16.322	21.59	13.037	10.161	14.076	19.349
cD.polycephalum	5	4	3	4	1	1	2	4			3	1.51186	0.534522	cD.polycephalum	156.194	151.414	151.468	256.687	153.06	230.048	259.35	151.427			188.706	50.4493	17.8365	cD.polycephalum	0.0958023	0.0720227	0.0540555	0.206988	0.0183993	0.0415637	0.105652	0.072035			0.0833148	0.0573435	0.020274	cD.polycephalum	8.699	12.491	9.796	20.928	9.191	8.086	11.36
[truncated: 144 more columns]

## Sheet: 5.QuantMeans
	Granules (#/section)	Granule diameter (nm)	Granule area(um2)	Spore area (um2)	Granule (% of cell area)	Hetero-chromatin (#foci)	Vesicles(#/cell)	Vesicles total area (um2)	Vesicles (% of cell area)	individual vesicle area (um2)	Mitochondria (#/cell)	Mitochondria (crenate fraction)	Mitochondria (fraction with closed cristae)	Mitochondria (fraction flanked by ribosomes)
D.deminutivum	1.2	253.076	0.0695107	1.30104	5.44627	2.66667	6.4	0.0732	5.11572	0.0233008	1.3	0.619048	0.142857	0
D.exiguum	5.1	280.441	0.304806	9.2704	3.20908	1	8	0.5092	5.59106	0.0545584	1.9	0.235714	0.0285714	0
D.parvisporum	5	230.097	0.218963	5.4919	4.12507	1	8.7	0.1888	3.48281	0.0244705	3.9	0.528333	0.875	0
D.mexicanum	2.2	223.576	0.0845204	5.69503	1.52711	1.66667	9.5	0.2301	3.91541	0.0263833	4	0.713333	0.0333333	0
D.medusoides	3.55556	294.396	0.215599	5.298	4.29754	1	9	0.335	6.36821	0.0402318	2.77778	0.148148	0.0277778	0
D.myxobasis	2	292.026	0.153479	4.02378	4.39858	1	8.55556	0.350889	8.65344	0.0419646	3.55556	0.566667	0.222222	0
D.fasciculatum	4.1	243.394	0.178408	4.882	3.54944	1.33333	8.6	0.1438	2.88654	0.0156584	3.3	0.433095	0.389286	0
D.polycarpum	2.5	329.569	0.225289	7.5756	3.17565	1	17.8	0.1922	2.57484	0.0133157	4.9	0.627381	0.133333	0.17381
A.ellipticum	4.2	253.202	0.224202	5.4382	4.34281	1	4.9	0.1426	2.48231	0.0277783	3.4	0.183333	0.275	0.3
A.subglobosum	5.1	235.925	0.252766	6.722	4.34656	1.28571	11.3	0.3851	5.73347	0.0411359	5.4	0.242593	0.109524	0
A.leptosomum	9.4	239.295	0.442102	9.7058	4.19438	1	5.8	0.2508	2.81785	0.061757	2.8	0.575	0.222024	0.345238
D.oculare	2.1	329.963	0.181037	3.01302	6.02557	2	4	0.0288	0.998545	0.0076	3.9	0.753333	0.0733333	0.02
P.arachnoideum	4.3	364.425	0.442312	9.30623	5.28949	1.33333	6.5	0.3979	4.28781	0.0773392	4.1	0.273545	0.202381	0.271164
P.equisetoides	4.3	241.914	0.211511	4.88703	4.06161	1.25	10.4	0.1692	3.3632	0.0156493	4.6	0.425238	0.153333	0
P.filamentosum	3.6	329.888	0.333981	10.5838	3.10775	1.5	12.1	0.7525	6.93227	0.0597631	6.4	0.257738	0.0222222	0
P.pseudocandidum	4.8	314.284	0.384617	7.5389	5.17748	1	9.8	0.272	3.58063	0.0324492	3.8	0.111111	0	0
P.pallidum PN500	3	292.24	0.209385	5.7944	3.44656		7.5	0.2171	3.45299	0.0268105	5.1	0.469048	0.0857143	0.0142857
D.polycephalum	7.8	237.114	0.354983	8.76333	4.5209	1	7.8	0.3259	3.98608	0.0391003	3.8	0.955556	0.833333	0
D.caveatum	3.6	258.844	0.188646	6.9596	2.91261	1.25	6.1	0.2249	3.21898	0.0409852	4.2	0.931481	0.347619	0.0555556
D.lacteum	10.1	158.875	0.209674	5.7372	3.66276	1.4	5.5	0.157744	2.63916	0.0290849	3.6	0.716667	0.305952	0
D.tenue Pan52	6.1	204.883	0.215875	8.1096	2.77712	1.4	4.9	0.3402	4.46674	0.128633	5	0.647143	0.207937	0
D.monochasiodes	2.9	279.943	0.157142	5.4505	2.95001	1	10.1	0.2477	4.5045	0.0259475	3.4	0.723333	0	0.025
D.tenue PJ6	6.4	214.869	0.243386	5.8293	3.73447	1.375	3.6	0.2283	4.25799	0.0729567	4.1	0.659524	0.21131	0
D.lavandulum	4.2	195.656	0.142393	6.843	2.06428	2	3.9	0.3008	4.3105	0.116928	6.1	0.631833	0.172063	0.02
D.coeruleo-stipes	6	279.714	0.326272	8.41256	3.92605	1	6	0.188667	2.26393	0.0296848	8	0.833333	0.797619	0.0111111
P.violaceum	5.85714	208.52	0.166206	6.68129	2.43297	1.33333	3.71429	0.145571	2.22371	0.04175	4.71429	0.842857	0.0873016	0.424603
D.purpureum second measurement	6.5	154.888	0.119466	5.8643	2.05566		6.1	0.206	3.57647	0.0367013	5.6	0.591905	0.68119	0.935714
D.austroandinum	6.4	204.651	0.229009	8.3047	2.87423	1.33333	8.9	0.2767	3.62926	0.0307871	4.5	0.647857	0.586429	0.832381
D.capitatum	4.8	212.186	0.162203	6.9386	2.31291	1.2	9.6	0.2857	4.16916	0.0317795	5.1	0.855714	0.875833	0.928214
D.mucoroides	6.1	177.635	0.144978	7.0762	2.16669	2	6.7	0.1765	2.19447	0.0225293	4.7	0.866667	0.702381	0.933333
D.discoideum	7.7	180.301	0.226543	9.3102	2.46594	1.6	6.9	0.2555	2.81299	0.03687	8.4	0.767716	0.740292	0.985714
D.robustum	5.5	231.463	0.240047	11.9116	2.12256	1.75	5.3	0.1341	1.19547	0.0266589	10.7	0.878211	0.573788	0.91627
D.sphaerocephalum	3.1	204.748	0.0900288	6.7589	1.27777	1.5	4.6	0.3213	5.14202	0.0939903	6.2	0.346667	0.62	0.637222
D.clavatum	4	173.14	0.0882153	5.7978	1.53997	1.5	5.8	0.1667	2.80224	0.0363156	3.2	0.535	0.705	0.95
cD.deminutivum	6.2	210.414	0.195688	5.732	3.08537	1	5.4	0.4365	7.37426	0.0922467	1.5	0.375	0.6875	0
cA.leptosomum	8.7	279.502	0.508696	23.5699	2.17114	1.5	7.5	0.3474	1.52134	0.0490316	11.7	0	0.0466667	0
cP.equisetoides	10.1	297.092	0.690334	15.6391	4.41976	1.375	9.7	1.1049	6.45488	0.113561	6.1	0.203616	0.239638	0
cP.filamentosum	9.55556	225.79	0.272427	12.4774	3.25318	1	5.77778	0.445778	3.40712	0.136089	6.22222	0.440873	0.0939153	0
c.P.peudocandidum	14.5	209.136	0.506895	12.4923	4.02231	1.71429	7.7	0.2863	2.26087	0.0375618	10	0.078109	0.0183333	0
cP.pallidum PN500	10.7	260.903	0.572492	17.3699	1.01219	1.375	12.5	0.3718	1.94441	0.02577	9.1	0.0800505	0.113131	0
cD.polycephalum	3	188.706	0.0833148	11.1671	0.710361	1.4	4.5	0.409125	3.73689	0.102438	6.5	0.67376	0.237103	0
Only species used for spore/cyst fitness experiments
	Granules (#/section)	Granule diameter (nm)	Granule area(um2)	Spore area (um2)	Granule (% of cell area)	Hetero-chromatin (#foci)	Vesicles(#/cell)	Vesicles total area (um2)	Vesicles (% of cell area)	individual vesicle area (um2)	Mitochondria (#/cell)	Mitochondria (crenate fraction)	Mitochondria (fraction with closed cristae)	Mitochondria (fraction flanked by ribosomes)
D.deminutivum	1.2	253.076	0.0695107	1.30104	5.44627	2.66667	6.4	0.0732	5.11572	0.0233008	1.3	0.619048	0.142857	0
D.exiguum	5.1	280.441	0.304806	9.2704	3.20908	1	8	0.5092	5.59106	0.0545584	1.9	0.235714	0.0285714	0
D.medusoides	3.55556	294.396	0.215599	5.298	4.29754	1	9	0.335	6.36821	0.0402318	2.77778	0.148148	0.0277778	0
D.myxobasis	2	292.026	0.153479	4.02378	4.39858	1	8.55556	0.350889	8.65344	0.0419646	3.55556	0.566667	0.222222	0
D.fasciculatum	4.1	243.394	0.178408	4.882	3.54944	1.33333	8.6	0.1438	2.88654	0.0156584	3.3	0.433095	0.389286	0
D.polycarpum	2.5	329.569	0.225289	7.5756	3.17565	1	17.8	0.1922	2.57484	0.0133157	4.9	0.627381	0.133333	0.17381
A.subglobosum	5.1	235.925	0.252766	6.722	4.34656	1.28571	11.3	0.3851	5.73347	0.0411359	5.4	0.242593	0.109524	0
A.leptosomum	9.4	239.295	0.442102	9.7058	4.19438	1	5.8	0.2508	2.81785	0.061757	2.8	0.575	0.222024	0.345238
P.arachnoideum	4.3	364.425	0.442312	9.30623	5.28949	1.33333	6.5	0.3979	4.28781	0.0773392	4.1	0.273545	0.202381	0.271164
P.filamentosum	3.6	329.888	0.333981	10.5838	3.10775	1.5	12.1	0.7525	6.93227	0.0597631	6.4	0.257738	0.0222222	0
P.pseudocandidum	4.8	314.284	0.384617	7.5389	5.17748	1	9.8	0.272	3.58063	0.0324492	3.8	0.111111	0	0
P.pallidum PN500	3	292.24	0.209385	5.7944	3.44656		7.5	0.2171	3.45299	0.0268105	5.1	0.469048	0.0857143	0.0142857
D.polycephalum	7.8	237.114	0.354983	8.76333	4.5209	1	7.8	0.3259	3.98608	0.0391003	3.8	0.955556	0.833333	0
D.caveatum	3.6	258.844	0.188646	6.9596	2.91261	1.25	6.1	0.2249	3.21898	0.0409852	4.2	0.931481	0.347619	0.0555556
D.lacteum	10.1	158.875	0.209674	5.7372	3.66276	1.4	5.5	0.157744	2.63916	0.0290849	3.6	0.716667	0.305952	0
D.tenue Pan52	6.1	204.883	0.215875	8.1096	2.77712	1.4	4.9	0.3402	4.46674	0.128633	5	0.647143	0.207937	0
D.monochasiodes	2.9	279.943	0.157142	5.4505	2.95001	1	10.1	0.2477	4.5045	0.0259475	3.4	0.723333	0	0.025
D.lavandulum	4.2	195.656	0.142393	6.843	2.06428	2	3.9	0.3008	4.3105	0.116928	6.1	0.631833	0.172063	0.02
D.coeruleo-stipes	6	279.714	0.326272	8.41256	3.92605	1	6	0.188667	2.26393	0.0296848	8	0.833333	0.797619	0.0111111
P.violaceum	5.85714	208.52	0.166206	6.68129	2.43297	1.33333	3.71429	0.145571	2.22371	0.04175	4.71429	0.842857	0.0873016	0.424603
D.purpureum second measurement	6.5	154.888	0.119466	5.8643	2.05566		6.1	0.206	3.57647	0.0367013	5.6	0.591905	0.68119	0.935714
D.austroandinum	6.4	204.651	0.229009	8.3047	2.87423	1.33333	8.9	0.2767	3.62926	0.0307871	4.5	0.647857	0.586429	0.832381
D.capitatum	4.8	212.186	0.162203	6.9386	2.31291	1.2	9.6	0.2857	4.16916	0.0317795	5.1	0.855714	0.875833	0.928214
D.mucoroides	6.1	177.635	0.144978	7.0762	2.16669	2	6.7	0.1765	2.19447	0.0225293	4.7	0.866667	0.702381	0.933333
D.discoideum	7.7	180.301	0.226543	9.3102	2.46594	1.6	6.9	0.2555	2.81299	0.03687	8.4	0.767716	0.740292	0.985714
D.robustum	5.5	231.463	0.240047	11.9116	2.12256	1.75	5.3	0.1341	1.19547	0.0266589	10.7	0.878211	0.573788	0.91627
D.sphaerocephalum	3.1	204.748	0.0900288	6.7589	1.27777	1.5	4.6	0.3213	5.14202	0.0939903	6.2	0.346667	0.62	0.637222
cD.deminutivum	6.2	210.414	0.195688	5.732	3.08537	1	5.4	0.4365	7.37426	0.0922467	1.5	0.375	0.6875	0
cP.filamentosum	9.55556	225.79	0.272427	12.4774	3.25318	1	5.77778	0.445778	3.40712	0.136089	6.22222	0.440873	0.0939153	0
c.P.peudocandidum	14.5	209.136	0.506895	12.4923	4.02231	1.71429	7.7	0.2863	2.26087	0.0375618	10	0.078109	0.0183333	0
cP.pallidum PN500	10.7	260.903	0.572492	17.3699	1.01219	1.375	12.5	0.3718	1.94441	0.02577	9.1	0.0800505	0.113131	0
cD.polycephalum	3	188.706	0.0833148	11.1671	0.710361	1.4	4.5	0.409125	3.73689	0.102438	6.5	0.67376	0.237103	0

## Sheet: 6.Quantgroup
Granules (#/section)
group 1	2	2	1	0	2	1	2	1	0	1	3	5	14	6	7	1	2	7	5	1	4	12	7	7	4	2	4	5	3	2	0	2	3	4	3	4	2	1	1	2	6	0	10	5	3	1	2	2	3
grp1_Ddemin											3	5	14	6	7	1	2	7	5	1	4	12	7	7	4	2	4	5	3	2	0	2	3	4	3	4	2	1	1	2	6	0	10	5	3	1	2	2	3
group 2	5	3	1	1	0	3	2	2	3	5	2	4	6	2	6	5	2	6	3	6	5	12	5	3	3	5	3	4	5	6	9	4	21	4	7	7	10	11	11	10	3	2	2	1	3	3	2	3	1
group 3	0	3	2	2	6	6	7	3	4	3	10	10	11	8	7	14	6	10	13	12	2	10	7	0	8	8	7	2	7	10	1	2	4	1	4	1	2	2	8	4	9	2	1	20	3	10	5	2	10
group 4	17	2	6	4	6	3	7	5	5	10	10	8	4	4	4	9	7	6	4	8	2	4	9	5	4	2	6	5	3	8	5	2	6	8	10	6	10	6	1	7	14	8	5	4	6	11	8	11	5
cysts	8	4	1	10	1	20	3	2	9	4	10	12	4	12	5	10	5	19	5	5	5	6	7	12	13	17	16	9	9	7	7	13	8	3	5	7	14	23	6		12	19	11	18	10	21	12	25	4
Kruskal Wallis Anova on ranks to test significant differences between groups
Comparison	Diff of Ranks	Q	P	P<0.050				grp 2	grp 3	grp 4	cyst
cyst vs grp1	163.398	7.431	<0.001	Yes			grp 1	0.356	0.002	<0.001	<0.001
cyst vs grp1-Ddm	145.968	6.371	<0.001	Yes			gr1_Ddem	1	0.063	0.004	<0.001
cyst vs grp2	117.987	5.85	<0.001	Yes			grp 2		0.941	0.105	<0.001
cyst vs grp3	80.778	3.687	0.003	Yes			grp 3			1	0.003
cyst vs grp4	66.303	3.134	0.026	Yes			gp 4				0.026
grp4 vs grp1	97.095	4.608	<0.001	Yes
grp4 vs grp1-Ddm	79.664	3.616	0.004	Yes
grp4 vs grp2	51.684	2.697	0.105	No
grp4 vs grp3	14.475	0.69	1	Do Not Test
grp3 vs grp1	82.62	3.785	0.002	Yes
grp3 vs grp1-Ddm	65.19	2.865	0.063	No
grp3 vs grp2	37.209	1.861	0.941	Do Not Test
grp2 vs grp1	45.411	2.262	0.356	No
grp2 vs grp1-Ddm	27.981	1.327	1	Do Not Test
grp1-Ddm vs grp1	17.431	0.763	1	Do Not Test
Granule diameter (nm)
group 1	282.349	210.635	132.691		333.616	177.057	318.495	276.522		293.241	288.582	269.764	269.436	303.302	283.515	430.07	283	284.475	192.207	200.056	281.21	194.928	285.202	196.779	251.009	121.845	210.859	301.225	228.824	229.094		188.49	202.445	200.544	218.576	234.341	243.605	263.684	209.15	251.346	307.577		228.779	245.699	347.714	423.77	256.641	229.674	315.315
grp1_Ddemin											288.582	269.764	269.436	303.302	283.515	430.07	283	284.475	192.207	200.056	281.21	194.928	285.202	196.779	251.009	121.845	210.859	301.225	228.824	229.094		188.49	202.445	200.544	218.576	234.341	243.605	263.684	209.15	251.346	307.577		228.779	245.699	347.714	423.77	256.641	229.674	315.315
group 2	281.039	349.432	134.639	342.96		386.732	374.801	458.231	313.71	324.577	161.43	214.6	255.217	222.759	271.465	290.339	325.773	241.093	260.756	288.584	83.279	244.766	148.355	296.383	133.962	286.464	258.804	254.276	376.92	276.038	293.459	278.747	301.826	268.225	237	218.768	186.775	236.807	244.003	127.339	272.008	315.102	303.004	312.493	370.406	356.423	344.58	332.799	366.887
group 3		253.428	297.69	186.409	270.221	253.018	224.159	263.913	234.366	346.391	142.159	177.639	162.291	158.724	132.205	169.424	147.801	135.686	174.243	188.579	206.548	224.756	216.94		249.747	187.415	172.643	167.346	185.44	233.115	293.417	296.852	266.064	263.419	327.383	350.248	291.235	318.203	196.305	196.305	189.618	200.031	178.238	246.012	195.885	177.05	223.572	307.415	223.531
group 4	110.748	123.041	163.533	187.14	143.95	169.081	127.903	170.628	154.99	197.869	264.504	180.794	121.469	193.242	243.56	239.66	230.735	185.963	224.172	162.414	222.524	222.421	126.386	197.411	228.416	221.606	224.965	218.321	230.146	229.666	165.82	217.081	149.937	202.26	159.135	172.672	179.514	168.917	197.329	163.688	215.29	192.534	156.046	195.756	192.532	119.272	149.085	224.318	211.781
cysts	213.799	259.29	315.157	209.214	291.398	200.344	205.451	113.534	144.685	151.269	252.226	322.47	290.841	212.528	282.392	239.16	249.722	255.316	341.153	349.212	250.608	449.313	314.003	302.047	318.514	277.957	256.813	256.487	281.573	263.608	212.735	294.353	245.04	196.469	181.504	227.83	233.738	187.868	252.569		198.757	234.176	275.047	188.254	262.913	206.927	99.084	214.989	242.861
Comparison	Diff of Ranks	Q	P	P<0.050				grp 2	grp 3	grp 4	cyst
grp2 vs grp4	193.133	10.314	<0.001	Yes			grp 1	0.028	0.08	<0.001	1
grp2 vs grp3	122.964	6.243	<0.001	Yes			gr1_Ddem	0.041	0.114	<0.001	1
grp2 vs cyst	92.18	4.68	<0.001	Yes			grp 2		<0.001	<0.001	<0.001
grp2 vs grp1-Ddm	62.714	2.997	0.041	Yes			grp 3			0.009	1
grp2 vs grp1	62.362	3.108	0.028	Yes			gp 4				<0.001
grp1 vs grp4	130.771	6.262	<0.001	Yes
grp1 vs grp3	60.602	2.785	0.08	No
grp1 vs cyst	29.818	1.37	1	Do Not Test
grp1 vs grp1-Ddm	0.352	0.0154	1	Do Not Test
grp1-Ddm vs grp4	130.419	6.005	<0.001	Yes
grp1-Ddm vs grp3	60.249	2.671	0.114	Do Not Test
grp1-Ddm vs cyst	29.466	1.306	1	Do Not Test
cyst vs grp4	100.953	4.917	<0.001	Yes
cyst vs grp3	30.784	1.437	1	Do Not Test
grp3 vs grp4	70.169	3.417	0.009	Yes
Granule area(um2)
group 1	0.125222	0.0696896	0.013828	0	0.174824	0.0246209	0.159335	0.0600532	0	0.0675346	0.196217	0.285769	0.798209	0.433491	0.441903	0.145263	0.1258	0.444901	0.145073	0.0314326	0.248427	0.358102	0.447178	0.212879	0.197932	0.0233197	0.139676	0.356311	0.123368	0.0824393	0	0.0558064	0.0965634	0.126345	0.112565	0.172518	0.0932136	0.0546065	0.0343552	0.0992318	0.445796	0	0.411064	0.237058	0.284867	0.141038	0.103457	0.0828573	0.234254
grp1_Ddemin											0.196217	0.285769	0.798209	0.433491	0.441903	0.145263	0.1258	0.444901	0.145073	0.0314326	0.248427	0.358102	0.447178	0.212879	0.197932	0.0233197	0.139676	0.356311	0.123368	0.0824393	0	0.0558064	0.0965634	0.126345	0.112565	0.172518	0.0932136	0.0546065	0.0343552	0.0992318	0.445796	0	0.411064	0.237058	0.284867	0.141038	0.103457	0.0828573	0.234254
group 2	0.310156	0.287689	0.014237	0.092377	0	0.352386	0.220652	0.329819	0.231876	0.413697	0.0409332	0.144676	0.306936	0.0779431	0.347261	0.331023	0.166701	0.273903	0.160202	0.39244	0.0272344	0.564626	0.0864274	0.206969	0.0422826	0.322246	0.157812	0.203118	0.557886	0.359059	0.608716	0.244094	1.50248	0.226014	0.176455	0.263113	0.273977	0.484461	0.514352	0.12735	0.174326	0.155959	0.144213	0.0766933	0.323262	0.299316	0.186504	0.260953	0.105716
group 3	0	0.151324	0.139199	0.0545809	0.344086	0.301669	0.276241	0.164104	0.172554	0.282704	0.158718	0.24783	0.22754	0.15829	0.0960884	0.315613	0.10294	0.144593	0.309978	0.335154	0.0670115	0.396734	0.258735	0	0.391893	0.220686	0.16386	0.0439884	0.189052	0.426793	0.0676157	0.138416	0.222387	0.0544968	0.336705	0.0963448	0.133228	0.159043	0.24212	0.12106	0.254143	0.0628495	0.0249504	0.950648	0.0904067	0.246189	0.196283	0.148442	0.392421
group 4	0.163756	0.0237797	0.12602	0.11002	0.0976454	0.0673578	0.0899366	0.114327	0.094331	0.307491	0.549467	0.205369	0.0463519	0.117311	0.186358	0.405986	0.292686	0.16296	0.15787	0.165735	0.0777787	0.155413	0.112906	0.153035	0.163904	0.0771383	0.238483	0.187171	0.124797	0.331406	0.107974	0.0740203	0.105937	0.257032	0.198888	0.140499	0.253089	0.134454	0.0305815	0.147302	0.509627	0.407587	0.0956208	0.120384	0.174676	0.122899	0.139648	0.434708	0.176125
cysts	0.287196	0.211207	0.0780065	0.343763	0.0666884	0.630463	0.0994523	0.0202469	0.147968	0.0718848	0.49964	0.980025	0.265735	0.425687	0.31315	0.449215	0.244884	0.972718	0.457031	0.478879	0.246625	0.951319	0.542054	0.85982	1.0358	1.03153	0.828762	0.464997	0.560404	0.382025	0.038	0.055	0.37726	0.028	0.129366	0.285363	0.600708	0.637545	0.3006		0.372309	0.818305	0.653557	0.501	0.542877	0.706205	0.0925263	0.907506	0.18529
Comparison	Diff of Ranks	Q	P	P<0.050				grp 2	grp 3	grp 4	cyst
cyst vs grp4	120.296	5.687	<0.001	Yes			grp 1	0.001	1	1	<0.001
cyst vs grp1	115.997	5.275	<0.001	Yes			gr1_Ddem	0.05	1	1	<0.001
cyst vs grp1-Ddm	99.166	4.328	<0.001	Yes			grp 2		0.263	<0.001	0.961
cyst vs grp3	84.821	3.871	0.002	Yes			grp 3			1	0.002
cyst vs grp2	37.341	1.852	0.961	No			gp 4				<0.001
grp2 vs grp4	82.955	4.329	<0.001	Yes
grp2 vs grp1	78.656	3.918	0.001	Yes
grp2 vs grp1-Ddm	61.825	2.932	0.05	No
grp2 vs grp3	47.48	2.375	0.263	Do Not Test
grp3 vs grp4	35.475	1.69	1	No
grp3 vs grp1	31.176	1.428	1	Do Not Test
grp3 vs grp1-Ddm	14.345	0.63	1	Do Not Test
grp1-Ddm vs grp4	21.13	0.959	1	Do Not Test
grp1-Ddm vs grp1	16.832	0.737	1	Do Not Test
grp1 vs grp4	4.299	0.204	1	Do Not Test
Spore area (um2)
group 1	1.147	1.131	1.279	1.11	1.262	1.458	1.273	1.6074	1.245	1.498	9.392	9.032	9.229	12.334	8.783	6.203	9.064	11.989	7.86	8.818	4.019	4.831	5.561	11.676	5.293	2.674	5.606	5.562	5.988	3.709	5.165	4.156	5.299	5.879	5.74	4.89	6.615	4.998	7.6733	6.535	4.722	6.206	7.24	6.132	3.545	4.549	6.134	4.494	4.66
grp1_Ddemin											9.392	9.032	9.229	12.334	8.783	6.203	9.064	11.989	7.86	8.818	4.019	4.831	5.561	11.676	5.293	2.674	5.606	5.562	5.988	3.709	5.165	4.156	5.299	5.879	5.74	4.89	6.615	4.998	7.6733	6.535	4.722	6.206	7.24	6.132	3.545	4.549	6.134	4.494	4.66
group 2	7.291	7.776	8.441	5.841	8.443	7.808	10.709	6.871	6.937	5.639	3.281	6.996	6.595	5.321	4.787	5.9	5.56	4.762	7.33	3.85	7.395	6.778	7.913	6.53	7.689	5.291	8.086	7.364	4.266	5.908	12.52	7.185	15.566	6.285	10.872	5.628	6.738	13.071	7.45	11.743	3.002	4.155	3.491	2.419	3.2142	2.909	2.643	3.284	3.284
group 3	3.576	5.99	6.079	8.522	8.049	5.802	7.865	6.189	7.636	9.888	5.375	6.888	4.775	5.005	5.694	5.089	6.333	4.825	6.438	6.95	4.403	6.446	7.462	10.305	8.626	5.481	7.565	8.82	8.366	13.622	4.186	5.73	4.689	5.776	5.048	7.117	5.577	5.231	6.428	4.723	6.759	5.184	4.728	7.918	4.423	5.79	6.688	4.898	6.123
group 4	5.965	5.478	6.041	4.535	5.797	4.918	6.7	7.098	6.4	5.711	8.203	6.405	5.628	11.178	6.632	6.948	10.513	11.914	8.235	7.391	4.775	6.013	7.299	5.32	6.458	6.791	6.301	7.775	7.077	11.577	6.037	5.166	6.857	5.937	4.447	6.905	10.354	8.769	7.521	8.769	7.64	10.726	10.794	8.593	10.312	6.95	10.448	10.522	9.28
cysts	6.196	5.604	8.15	6.838	4.311	7.74	4.64	2.99	6.815	4.036	23.186	22.636	15.051	21.707	25.375	30.525	24.979	25.84	24.403	21.997	7.761	19.013	14.865	13.602	14.877	23.349	21.275	16.363	10.47	14.816	19.325	17.537	14.348	8.93	12.154	7.789	9.545	11.332	11.337		11.386	14.261	12.593	14.646	13.243	14.755	11.937	11.236	12.2353
Comparison	Diff of Ranks	Q	P	P<0.050				grp 2	grp 3	grp 4	cyst
cyst vs grp1	228.281	10.382	<0.001	Yes			grp 1	<0.001	0.005	<0.001	<0.001
cyst vs grp1-Ddm	206.415	9.01	<0.001	Yes			gr1_Ddem	0.062	0.197	<0.001	<0.001
cyst vs grp3	149.996	6.846	<0.001	Yes			grp 2		1	1	<0.001
cyst vs grp2	146.004	7.24	<0.001	Yes			grp 3			1	<0.001
cyst vs grp4	112.986	5.341	<0.001	Yes			gp 4				<0.001
grp4 vs grp1	115.295	5.472	<0.001	Yes
grp4 vs grp1-Ddm	93.429	4.241	<0.001	Yes
grp4 vs grp3	37.01	1.763	1	No
grp4 vs grp2	33.019	1.723	1	Do Not Test
grp2 vs grp1	82.276	4.098	<0.001	Yes
grp2 vs grp1-Ddm	60.41	2.865	0.062	No
grp2 vs grp3	3.991	0.2	1	Do Not Test
grp3 vs grp1	78.285	3.587	0.005	Yes
grp3 vs grp1-Ddm	56.419	2.479	0.197	Do Not Test
grp1-Ddm vs grp1	21.866	0.958	1	No
Granule (% of cell area)
group 1	10.9173	6.16177	1.08116	0	13.8529	1.68867	12.5165	3.73605	0	4.50832	2.08919	3.16396	8.64892	3.5146	5.03135	2.34182	1.38791	3.71091	1.84571	0.356459	6.18131	7.41259	8.04132	1.82322	3.7395	0.87209	2.49154	6.40616	2.06025	2.22268	0	1.34279	1.82229	2.14908	1.96106	3.52797	1.40913	1.09257	0.447724	1.51847	9.44083	0	5.67768	3.86591	8.03575	3.10043	1.68661	1.84373	5.02692
grp1_Ddemin											2.08919	3.16396	8.64892	3.5146	5.03135	2.34182	1.38791	3.71091	1.84571	0.356459	6.18131	7.41259	8.04132	1.82322	3.7395	0.87209	2.49154	6.40616	2.06025	2.22268	0	1.34279	1.82229	2.14908	1.96106	3.52797	1.40913	1.09257	0.447724	1.51847	9.44083	0	5.67768	3.86591	8.03575	3.10043	1.68661	1.84373	5.02692
group 2	4.25396	3.69971	0.168665	1.58153	0	4.51314	2.06044	4.80016	3.34259	7.33636	1.24758	2.06798	4.65407	1.46482	7.25425	5.61055	2.99821	5.75186	2.18556	10.1932	0.368281	8.33027	1.09222	3.16951	0.54991	6.09045	1.95167	2.75825	13.0775	6.07751	4.86195	3.39727	9.65234	3.59609	4.75783e-07	4.67508	4.06615	3.70638	6.90405	1.08448	5.80699	3.75352	4.13099	3.17046	10.0573	10.2893	7.05651	7.94619	3.21913
group 3		2.52628	2.28983	0.640471	4.27489	5.1994	3.51228	2.65155	2.25975	2.85906	2.95289	3.598	4.76525	3.16263	1.68754	6.20188	1.62545	2.99675	4.81482	4.82237	1.52195	6.15474	3.46736	0	4.54316	4.02639	2.16603	0.498734	2.25977	3.13312	1.61528	2.41564	4.74274	0.943505	6.67006	1.35373	2.38888	3.0404	3.76664	2.5632	3.76007	1.21237	0.527716	12.0062	2.04401	4.25197	2.93485	3.03067	6.40897
group 4	2.74528	0.434095	2.08608	2.42601	1.68441	1.36962	1.34234	1.61069	1.47392	5.38419	6.69837	3.20639	0.823595	1.04948	2.80999	5.8432	2.78404	1.3678	1.91706	2.24239	1.62887	2.58462	1.54687	2.87659	2.538	1.13589	3.78485	2.40734	1.76342	2.86262	1.78854	1.43284	1.54494	4.32932	4.47241	2.03474	2.44436	1.53329	0.406615	1.6798	6.67052	3.79999	0.88587	1.40095	1.69391	1.76832	1.3366	4.13142	1.8979
cysts	4.63518	3.76886	0.957135	5.02724	1.54694	8.14552	2.14337	0.677154	2.1712	1.78109	2.15492	4.3295	1.76556	1.96106	1.23409	1.47163	0.98036	3.76439	1.87285	2.17702	3.17775	5.00352	3.64651	6.32127	6.96245	4.41787	3.89548	2.84176	5.35248	2.57847	1.28746	5.04431	2.62936	1.01844	1.06439	3.66366	6.29344	5.62605	2.65149		3.26988	5.73806	5.18984	3.42073	4.09935	4.78621	0.775122	8.07677	1.51439
Comparison	Diff of Ranks	Q	P	P<0.050				grp 2	grp 3	grp 4	cyst
grp2 vs grp4	112.776	5.899	<0.001	Yes			grp 1	0.758	1	0.007	1
grp2 vs cyst	79.438	3.948	0.001	Yes			gr1_Ddem	0.628	1	0.022	1
grp2 vs grp3	47.491	2.371	0.266	No			grp 2		0.266	<0.001	0.001
grp2 vs grp1-Ddm	42.804	2.035	0.628	Do Not Test			grp 3			0.028	1
grp2 vs grp1	39.174	1.956	0.758	Do Not Test			gp 4				1
grp1 vs grp4	73.602	3.501	0.007	Yes
grp1 vs cyst	40.263	1.835	0.997	No
grp1 vs grp3	8.316	0.38	1	Do Not Test
grp1 vs grp1-Ddm	3.63	0.159	1	Do Not Test
grp1-Ddm vs grp4	69.972	3.183	0.022	Yes
grp1-Ddm vs cyst	36.633	1.603	1	Do Not Test
grp1-Ddm vs grp3	4.686	0.206	1	Do Not Test
grp3 vs grp4	65.286	3.106	0.028	Yes
grp3 vs cyst	31.947	1.456	1	Do Not Test
cyst vs grp4	33.338	1.58	1	No
Heterochromatin (#foci)
group 1						3	2		3					1			1	1							1				1					1			1		3		1				1			1
grp1_Ddemin														1			1	1							1				1					1			1		3		1				1			1
group 2		1	1	1	1	1	1	1	1	1	1						1			1	2	1		2	1	1		1		1						1						3					1
group 3	1				2				1	1	2	1					2		1	1			1	1	2			2	1		1							1	1		1	1		1	2	1	2	1
group 4													1	1				2					1	1			2	1		1							2					2		1	1	1		3
cysts									1		2	1	1		3	1	1				1	1	1		2	3	1	1	1			1	1			1	1	1			1	1	3		2	2		1
No significant difference in any comparison
Mitochondria (#/cell)
group 1	1	0	2	0	1	0	2	3	2	2	0	4	0	0	2	1	1	4	2	5	4	4	5	8	2	2	4	4	4	2	3	3	6	6	1	3	6	3	4	5	2	2	4	2	3	3	4	3	2
grp1_Ddemin											0	4	0	0	2	1	1	4	2	5	4	4	5	8	2	2	4	4	4	2	3	3	6	6	1	3	6	3	4	5	2	2	4	2	3	3	4	3	2
group 2	7	3	6	4	3	7	7	4	4	4	2	5	3	4	2	4	3	4	6	1	8	7	9	4	7	5	4	0	4	6	2	2	5	3	0	2	7	4	3	0	4	3	3	3	3	4	4	5	5
group 3	0	4	4	5	5	1	6	2	7	8	7	3	2	3	4	4	3	4	2	4	1	5	7	9	3	2	4	5	4	10	2	4	5	3	1	4	2	5	5	3	2	7	8	2	6	1	4	2	2
group 4	7	6	7	5	6	3	8	5	5	4	5	6	2	7	2	4	5	4	5	5	2	4	6	6	5	7	4	4	5	8	7	4	6	3	4	3	6	7	4	3	8	11	11	6	11	7	4	10	8
cysts	2	1	1	2	0	0	2	4	1	2	3	11	8	14	5	15	15	17	11	18	7	4	7	4	9	12	8	5	5	0	10	8	7	5	7	2	7	6	4		12	16	3	14	13	15	4	6	7
Comparison	Diff of Ranks	Q	P	P<0.050			grp 2	grp 3	grp 4	cyst
cyst vs grp1	156.977	7.139	<0.001	Yes		grp 1	0.001	<0.001	<0.001	<0.001
cyst vs grp1-Ddm	141.717	6.186	<0.001	Yes		gr1_Ddem	0.035	0.013	<0.001	<0.001
cyst vs grp2	77.463	3.841	0.002	Yes		grp 2		1	0.031	0.002
cyst vs grp3	66.056	3.015	0.039	Yes		grp 3			0.352	0.039
cyst vs grp4	18.502	0.875	1	No		gp 4				1
grp4 vs grp1	138.475	6.572	<0.001	Yes
grp4 vs grp1-Ddm	123.216	5.593	<0.001	Yes
grp4 vs grp2	58.961	3.077	0.031	Yes
grp4 vs grp3	47.554	2.266	0.352	No
grp3 vs grp1	90.921	4.165	<0.001	Yes
grp3 vs grp1-Ddm	75.661	3.325	0.013	Yes
grp3 vs grp2	11.407	0.571	1	No
grp2 vs grp1	79.514	3.96	0.001	Yes
grp2 vs grp1-Ddm	64.254	3.048	0.035	Yes
grp1-Ddm vs grp1	15.26	0.668	1	No
Mitochondria fraction with crenate or indented outline
group 1	0		0.5		1		1	0.333333	0.5	1		0.25			0	0	1	0	0	0.4	1	0.75	0.2	0.25	1	0	0.5	0.75	0.5	0.333333	0.666667	0.666667	0	0.666667	1	1	0.833333	1	0.5	0.8	0	0	0.5	0	0.333333	0	0.5	0	0
grp1_Ddemin												0.25			0	0	1	0	0	0.4	1	0.75	0.2	0.25	1	0	0.5	0.75	0.5	0.333333	0.666667	0.666667	0	0.666667	1	1	0.833333	1	0.5	0.8	0	0	0.5	0	0.333333	0	0.5	0	0
group 2	0.428571	0	0.5	0.75	1	0.857143	0.571429	0.666667	1	0.5	0.5	0	0	0	0	0.5	0.333333	0.5	0	0	0.5	0	0.333333	0.25	0	0.6	0		0.333333	0.166667	0.5	0.5	0.6	0		1	0	1	1		0.75	1	1	1	0.333333	0.25	1	1	0.4
group 3		1	1	1	0.8	1	0.833333	1	1	0.75	1	0.666667	1	0.333333	0.75	0.75	0.666667	0.5	1	0.5	0	1	0.571429	0.666667	0.333333	1	0.5	0.6	1	0.8	1	1	0.4	1	1	1	0.5	0.6	0.4	0.333333	1	1	1	0.5	0.666667	1	0	0.5	0.5
group 4	0.571429	0.333333	0.714286	0	0.333333	0.666667	0.75	1	0.8	0.75	0.2	0.5	0.5	0.428571	1	0.25	1	1	0.8	0.8	1	1	1	1	0.6	0.857143	0.75	0.75	0.6	1	1	1	1	0.666667	1	0.666667	0.666667	1	1	0.666667	0.75	0.909091	0.818182	0.833333	0.727273	0.714286	0.75	0.3	1
cysts	0.5	0	0	1			0.5	0.5	0	0.5	0	0	0	0	0	0	0	0	0	0	0.285714	0	0.285714	0.5	0.111111	0	0.25	0	0.4		0.4	0.375	0.285714	0.2	0.285714	1	0.571429	0.6	0.25		0.25	0.0625	0	0	0.0769231	0	0	0.166667	0.125
Comparison	Diff of Ranks	Q	P	P<0.050			grp 2	grp 3	grp 4	cyst
grp3 vs cyst	163.103	7.642	<0.001	Yes		grp 1	1	<0.001	0.008	0.011
grp3 vs grp2	115.482	5.933	<0.001	Yes		gr1_Ddem	1	<0.001	0.004	0.039
grp3 vs grp1-Ddm	95.257	4.286	<0.001	Yes		grp 2		<0.001	<0.001	0.244
grp3 vs grp1	89.167	4.144	<0.001	Yes		grp 3			1	<0.001
grp3 vs grp4	17.034	0.843	1	No		gp 4				<0.001
grp4 vs cyst	146.069	7.108	<0.001	Yes
grp4 vs grp2	98.448	5.294	<0.001	Yes
grp4 vs grp1-Ddm	78.223	3.644	0.004	Yes
grp4 vs grp1	72.133	3.479	0.008	Yes
grp1 vs cyst	73.935	3.386	0.011	Yes
grp1 vs grp2	26.314	1.315	1	No
grp1 vs grp1-Ddm	6.09	0.268	1	Do Not Test
grp1-Ddm vs cyst	67.845	3.011	0.039	Yes
grp1-Ddm vs grp2	20.224	0.974	1	Do Not Test
grp2 vs cyst	47.621	2.403	0.244	No
Mitochondria fraction with closed cristae
group 1	1		0		0		0	0	0	0		0			0	0	0	0	0	0.2	0.75	0.75	1	1	1	0.5	0.75	1	1	1	0	0	0	0.166667	0	0	0.166667	0	0	0	0	0	0.25	0	0	0	0	0	0
grp1_Ddemin												0			0	0	0	0	0	0.2	0.75	0.75	1	1	1	0.5	0.75	1	1	1	0	0	0	0.166667	0	0	0.166667	0	0	0	0	0	0.25	0	0	0	0	0	0
group 2	0	0	0	0	0.333333	0	0	0	1	0	0.5	0	1	0.25	0	0	0	1	0	0	0	0.285714	0	0	0	0.2	0.5		0	0	0.5	0	0.8	0.333333		0	0.142857	0	0		0	0	0.333333	0	0	0	0	0.4	0
group 3		0	0.25	0	0.2	0	1	0.5	0.428571	0.75	0.142857	0.333333	0	0	0	0.5	0.333333	0.75	0.5	0.5	0	0	0.857143	0.888889	0.333333	0	0	0	0	0	0	0	0	0	0	0	0	0	0	0	0	0	0.125	1	0.166667	0	0.25	0	0
group 4	0.714286	0.666667	0.714286	0.8	0.5	0.666667	0.75	0.6	0.4	1	0.6	0	0	0.714286	1	0.5	1	0.25	0.8	1	0.5	1	0.833333	1	1	1	0.75	1	0.8	0.875	0.428571	0.5	0.666667	1	1	1	1	0.428571	1	0	0.75	0.818182	0.727273	1	0.818182	0.714286	0.8	0.4	0.625
cysts	1	1	1	1			0.5	0	0	1	0	0	0	0	0	0.466667	0	0	0	0	0.142857	0.25	0	1	0.222222	0.166667	0.375	0	0		0	0	0	0	0.285714	0	0.142857	0.166667	0.25		0.0833333	0	0	0	0	0	0	0	0
Comparison	Diff of Ranks	Q	P	P<0.050			grp 2	grp 3	grp 4	cyst
grp4 vs grp2	165.907	8.922	<0.001	Yes		grp 1	1	1	<0.001	1
grp4 vs cyst	142.311	6.925	<0.001	Yes		gr1_Ddem	1	0.898	<0.001	1
grp4 vs grp1	132.589	6.395	<0.001	Yes		grp 2		0.212	<0.001	1
grp4 vs grp1-Ddm	126.835	5.909	<0.001	Yes		grp 3			<0.001	1
grp4 vs grp3	118.157	5.846	<0.001	Yes		gp 4				<0.001
grp3 vs grp2	47.75	2.453	0.212	No
grp3 vs cyst	24.154	1.132	1	Do Not Test
grp3 vs grp1	14.432	0.671	1	Do Not Test
grp3 vs grp1-Ddm	8.678	0.39	1	Do Not Test
grp1-Ddm vs grp2	39.072	1.882	0.898	Do Not Test
grp1-Ddm vs cyst	15.476	0.687	1	Do Not Test
grp1-Ddm vs grp1	5.754	0.254	1	Do Not Test
grp1 vs grp2	33.318	1.665	1	Do Not Test
grp1 vs cyst	9.722	0.445	1	Do Not Test
cyst vs grp2	23.596	1.191	1	Do Not Test
Mitochondria fraction surrounded by ribosomes
group 1	0		0		0		0	0	0	0		0			0	0	0	0	0	0	0	0	0	0	0	0	0	0	0	0	0	0	0	0	0	0	0	0	0	0	0	0	0	0	0	0	0	0	0
grp1_Ddemin												0			0	0	0	0	0	0	0	0	0	0	0	0	0	0	0	0	0	0	0	0	0	0	0	0	0	0	0	0	0	0	0	0	0	0	0
group 2	0.428571	1	0.166667	0	0	0.142857	0	0	0	0	0	0	0	1	0	0.5	0	0.5	0	1	0	0	0	0	0	0	0		0	0	0	0	0	0.333333		0	0.428571	1	1		0	0	0	0	0	0	0	0	0.2
group 3		0	0	0	0	0	0	0.5	0	0	0	0	0	0	0	0	0	0	0	0	0	0	0	0	0	0	0	0	0	0	0	0.25	0	0	0	0	0	0	0	0	0	0	0	0	0	0	0	0	0
group 4	1	0.666667	0.857143	1	0.833333	1	1	1	1	1	1	0.666667	0.5	0.857143	1	0.75	0.8	0.75	1	1	1	1	1	1	0.8	0.857143	0.75	1	1	0.875	1	1	1	1	1	0.333333	1	1	1	1	1	1	1	1	1	0.857143	1	1	1
cysts	0	0	0	0			0	0	0	0	0	0	0	0	0	0	0	0	0	0	0	0	0	0	0	0	0	0	0		0	0	0	0	0	0	0	0	0		0	0	0	0	0	0	0	0	0
Comparison	Diff of Ranks	Q	P	P<0.050			grp 2	grp 3	grp 4	cyst
grp4 vs cyst	216.363	10.528	<0.001	Yes		grp 1	0.834	1	<0.001	1
grp4 vs grp1-Ddm	216.363	10.08	<0.001	Yes		gr1_Ddem	0.976	1	<0.001	1
grp4 vs grp1	216.363	10.435	<0.001	Yes		grp 2		1	<0.001	0.799
grp4 vs grp3	206.414	10.212	<0.001	Yes		grp 3			<0.001	1
grp4 vs grp2	178.063	9.576	<0.001	Yes		grp 4				<0.001
grp2 vs cyst	38.3	1.933	0.799	No
grp2 vs grp1-Ddm	38.3	1.845	0.976	Do Not Test
grp2 vs grp1	38.3	1.914	0.834	Do Not Test
grp2 vs grp3	28.351	1.457	1	Do Not Test
grp3 vs cyst	9.949	0.466	1	Do Not Test
grp3 vs grp1-Ddm	9.949	0.448	1	Do Not Test
grp3 vs grp1	9.949	0.462	1	Do Not Test
grp1 vs cyst	0	0	1	Do Not Test
grp1 vs grp1-Ddm	0	0	1	Do Not Test
grp1-Ddm vs cyst	0	0	1	Do Not Test
Vesicles(#/cell)
group 1	2	0	9	5	4	26	6	2	4	6	4	3	9	7	4	6	18	12	13	4	10	16	0	13	7	5	9	14	2	11	4	11	15	16	11	8	3	10	10	7	7	10	3	15	1	14	13	15	3
grp1_Ddemin											4	3	9	7	4	6	18	12	13	4	10	16	0	13	7	5	9	14	2	11	4	11	15	16	11	8	3	10	10	7	7	10	3	15	1	14	13	15	3
group 2	23	16	11	12	28	31	25	20	10	2	5	9	6	6	3	5	3	4	5	3	15	10	7	14	7	23	8	8	6	15	6	13	6	3	3	10	1	4	7	5	5	4	3	4	3	5	4	3	3
group 3	4	8	7	15	7	4	3	7	2	4	3	8	5	2	4	6	6	9	6	6	6	6	6	5	10	1	3	4	5	3	7	15	10	8	8	8	16	12	8	9	1	5	4	3	3	5	1	6	3
group 4	0	9	6	12	5	2	7	7	7	6	2	7	14	7	8	4	11	9	17	10	13	5	0	5	8	14	16	6	10	19	5	5	6	6	4	3	10	15	6	7	5	6	5	5	5	6	8	6	5
cysts	6	6	4	8	4	12	3	4	2	5	10	5	10	13	7	6	10	4	7	3	1	12	11	15	8	8	23	13	3	3	8	5	4	8	3	4	3	8	9		5	5	7	4	7	4	25	2	16
Comparison	Diff of Ranks	Q	P	P<0.050			grp 2	grp 3	grp 4	cyst
grp1-Ddm vs grp3	76.632	3.368	0.011	Yes		grp 1	1	0.056	1	1
grp1-Ddm vs grp4	44.634	2.026	0.641	No		gr1_Ddem	1	0.011	0.641	1
grp1-Ddm vs cyst	40.389	1.763	1	Do Not Test		grp 2		0.005	0.557	1
grp1-Ddm vs grp1	13.373	0.586	1	Do Not Test		grp 3			1	1
grp1-Ddm vs grp2	4.699	0.223	1	Do Not Test		grp 4				1
grp2 vs grp3	71.933	3.598	0.005	Yes
grp2 vs grp4	39.935	2.084	0.557	Do Not Test
grp2 vs cyst	35.689	1.77	1	Do Not Test
grp2 vs grp1	8.673	0.432	1	Do Not Test
grp1 vs grp3	63.26	2.898	0.056	No
grp1 vs grp4	31.262	1.484	1	Do Not Test
grp1 vs cyst	27.016	1.229	1	Do Not Test
cyst vs grp3	36.243	1.654	1	Do Not Test
cyst vs grp4	4.246	0.201	1	Do Not Test
grp4 vs grp3	31.998	1.525	1	Do Not Test
Vesicles total area (um2)
group 1	0.018	0	0.049	0.03	0.022	0.152	0.11	0.3	0.013	0.038	0.065	0.15	0.352	0.222	0.212	0.383	0.719	1.485	1.433	0.071	0.118	0.164	0	0.533	0.071	0.135	0.247	0.282	0.102	0.236	0.077	0.176	0.209	0.302	0.288	0.162	0.138	0.16	0.592	0.197	0.303	0.431	0.102	0.618	0.03	0.496	0.358	0.443	0.234
grp1_Ddemin											0.065	0.15	0.352	0.222	0.212	0.383	0.719	1.485	1.433	0.071	0.118	0.164	0	0.533	0.071	0.135	0.247	0.282	0.102	0.236	0.077	0.176	0.209	0.302	0.288	0.162	0.138	0.16	0.592	0.197	0.303	0.431	0.102	0.618	0.03	0.496	0.358	0.443	0.234
group 2	0.109	0.155	0.077	0.218	0.408	0.249	0.149	0.174	0.338	0.045	0.065	0.222	0.315	0.189	0.089	0.178	0.033	0.041	0.213	0.081	0.267	0.241	0.712	0.33	0.479	0.296	0.385	0.322	0.199	0.62	0.453	0.43	0.315	0.078	0.105	0.2	0.244	0.267	0.323	0.093	0.025	0.034	0.015	0.017	0.034	0.025	0.065	0.016	0.035
group 3	0.096	0.264	0.212	0.311	0.331	0.088	0.064	0.369	0.12	0.394	0.021	0.142	0.197	0.058	0.063	0.183	0.051	0.0142182	0.566218	0.282	0.089	0.101	0.303	0.66	0.616	0.787	0.083	0.354	0.217	0.192	0.124	0.412	0.191	0.249	0.299	0.278	0.154	0.278	0.323	0.169	0.13	0.322	0.122	0.022	0.435	0.257	0.062	0.218	0.447
group 4	0	0.165	0.227	0.375	0.119	0.136	0.345	0.19	0.385	0.118	0.088	0.259	0.375	0.071	0.386	0.064	0.368	0.221	0.627	0.308	0.336	0.209	0	0.172	0.248	0.31	0.346	0.194	0.465	0.577	0.05	0.02	0.115	0.176	0.049	0.035	0.37	0.456	0.038	0.456	0.085	0.197	0.48	0.227	0.102	0.095	0.308	0.086	0.237
cysts	0.622	0.774	0.469	0.648	0.383	0.539	0.187	0.105	0.449	0.189	0.612	0.225	0.295	0.62	0.221	0.379	0.359	0.148	0.345	0.27	0.056	1.931	1.253	1.096	0.885	1.151	2.108	1.836	0.082	0.651	0.937	0.937	0.279	0.253	0.17	0.334	0.173	0.291	0.638		0.092	0.24	0.168	0.153	0.303	0.297	0.703	0.079	0.805
Comparison	Diff of Ranks	Q	P	P<0.050			grp 2	grp 3	grp 4	cyst
cyst vs grp1	84.674	3.851	0.002	Yes		grp 1	1	1	1	0.002
cyst vs grp4	82.176	3.885	0.002	Yes		gr1_Ddem	1	1	1	0.082
cyst vs grp3	69.567	3.175	0.022	Yes		grp 2		1	1	0.019
cyst vs grp2	64.978	3.222	0.019	Yes		grp 3			1	0.022
cyst vs grp1-Ddm	63.65	2.778	0.082	No		grp 4				0.002
grp1-Ddm vs grp1	21.024	0.921	1	No
grp1-Ddm vs grp4	18.526	0.841	1	Do Not Test
grp1-Ddm vs grp3	5.917	0.26	1	Do Not Test
grp1-Ddm vs grp2	1.329	0.063	1	Do Not Test
grp2 vs grp1	19.695	0.981	1	Do Not Test
grp2 vs grp4	17.198	0.898	1	Do Not Test
grp2 vs grp3	4.589	0.23	1	Do Not Test
grp3 vs grp1	15.107	0.692	1	Do Not Test
grp3 vs grp4	12.609	0.601	1	Do Not Test
grp4 vs grp1	2.498	0.119	1	Do Not Test
Vesicles (% of cell area)
group 1	1.56931	0	3.83112	2.7027	1.74326	10.4252	8.64101	18.6637	1.04418	2.53672	0.692078	1.66076	3.81406	1.7999	2.41375	6.17443	7.93248	12.3864	18.2316	0.805171	2.93605	3.39474	0	4.56492	1.34139	5.04862	4.40599	5.07012	1.70341	6.3629	1.4908	4.23484	3.94414	5.13693	5.01742	3.31288	2.08617	3.20128	7.71506	3.01454	6.41677	6.94489	1.40884	10.0783	0.846262	10.9035	5.83632	9.85759	5.02146
grp1_Ddemin											0.692078	1.66076	3.81406	1.7999	2.41375	6.17443	7.93248	12.3864	18.2316	0.805171	2.93605	3.39474	0	4.56492	1.34139	5.04862	4.40599	5.07012	1.70341	6.3629	1.4908	4.23484	3.94414	5.13693	5.01742	3.31288	2.08617	3.20128	7.71506	3.01454	6.41677	6.94489	1.40884	10.0783	0.846262	10.9035	5.83632	9.85759	5.02146
group 2	1.49499	1.99331	0.912214	3.73224	4.83241	3.18904	1.39135	2.53238	4.87242	0.798014	1.9811	3.17324	4.77635	3.55196	1.8592	3.01695	0.593525	0.860983	2.90587	2.1039	3.61055	3.55562	8.99785	5.0536	6.22968	5.59441	4.76132	4.37262	4.66479	10.4942	3.61821	5.98469	2.02364	1.24105	0.965784	3.55366	3.62125	2.04269	4.33557	0.791961	0.832778	0.818291	0.429676	0.70277	1.05781	0.859402	2.45933	0.487211	1.06577
group 3	2.68456	4.40735	3.48742	3.64938	4.11231	1.51672	0.813732	5.96219	1.5715	3.98463	0.390698	2.06156	4.12565	1.15884	1.10643	3.59599	0.805306	0.294678	8.79494	4.05755	2.02135	1.56686	4.06057	6.40466	7.1412	14.3587	1.09716	4.01361	2.59383	1.40948	2.96226	7.19023	4.07336	4.31094	5.92314	3.90614	2.76134	5.31447	5.02489	3.57823	1.92336	6.21142	2.58037	0.277848	9.83495	4.43869	0.927033	4.4508	7.30034
group 4	0	3.01205	3.75766	8.26902	2.05279	2.76535	5.14925	2.67681	6.01562	2.06619	1.07278	4.04372	6.66311	0.635176	5.82027	0.921128	3.50043	1.85496	7.61384	4.16723	7.03665	3.4758	0	3.23308	3.8402	4.56487	5.49119	2.49518	6.57058	4.98402	0.828226	0.387147	1.67712	2.96446	1.10187	0.506879	3.5735	5.20014	0.505252	5.20014	1.11257	1.83666	4.44691	2.64169	0.989139	1.36691	2.94793	0.817335	2.55388
cysts	10.0387	13.8116	5.7546	9.47646	8.88425	6.96382	4.03017	3.51171	6.58841	4.68285	2.63952	0.993992	1.96	2.85622	0.870936	1.24161	1.43721	0.572755	1.41376	1.22744	0.721557	10.1562	8.4292	8.05764	5.94878	4.92955	9.90834	11.2204	0.78319	4.3939	4.84864	5.34299	1.94452	2.83315	1.39872	4.2881	1.81247	2.56795	5.62759		0.80801	1.68291	1.33407	1.04465	2.288	2.01288	5.88925	0.703097	6.57932
no significant difference between groups
Individual vesicle area (um2)
group 1	0.009		0.00544444	0.006	0.0055	0.00584615	0.0183333	0.15	0.00325	0.00633333	0.01625	0.05	0.0391111	0.0317143	0.053	0.0638333	0.0399444	0.12375	0.110231	0.01775	0.0118	0.01025		0.041	0.0101429	0.027	0.0274444	0.0201429	0.051	0.0214545	0.01925	0.016	0.0139333	0.018875	0.0261818	0.02025	0.046	0.016	0.0592	0.0281429	0.0432857	0.0431	0.034	0.0412	0.03	0.0354286	0.0275385	0.0295333	0.078
grp1_Ddemin											0.01625	0.05	0.0391111	0.0317143	0.053	0.0638333	0.0399444	0.12375	0.110231	0.01775	0.0118	0.01025		0.041	0.0101429	0.027	0.0274444	0.0201429	0.051	0.0214545	0.01925	0.016	0.0139333	0.018875	0.0261818	0.02025	0.046	0.016	0.0592	0.0281429	0.0432857	0.0431	0.034	0.0412	0.03	0.0354286	0.0275385	0.0295333	0.078
group 2	0.00473913	0.0096875	0.007	0.0181667	0.0145714	0.00803226	0.00596	0.0087	0.0338	0.0225	0.013	0.0246667	0.0525	0.0315	0.0296667	0.0356	0.011	0.01025	0.0426	0.027	0.0178	0.0241	0.101714	0.0235714	0.0684286	0.0128696	0.048125	0.04025	0.0331667	0.0413333	0.0755	0.0330769	0.0525	0.026	0.035	0.02	0.244	0.06675	0.0461429	0.0186	0.005	0.0085	0.005	0.00425	0.0113333	0.005	0.01625	0.00533333	0.0116667
group 3	0.024	0.033	0.0302857	0.0207333	0.0472857	0.022	0.0213333	0.0527143	0.06	0.0985	0.007	0.01775	0.0394	0.029	0.01575	0.0305	0.0085	0.0015798	0.0943697	0.047	0.0148333	0.0168333	0.0505	0.132	0.0616	0.787	0.0276667	0.0885	0.0434	0.064	0.0177143	0.0274667	0.0191	0.031125	0.037375	0.03475	0.009625	0.0231667	0.040375	0.0187778	0.13	0.0644	0.0305	0.00733333	0.145	0.0514	0.062	0.0363333	0.149
group 4		0.0183333	0.0378333	0.03125	0.0238	0.068	0.0492857	0.0271429	0.055	0.0196667	0.044	0.037	0.0267857	0.0101429	0.04825	0.016	0.0334545	0.0245556	0.0368824	0.0308	0.0258462	0.0418		0.0344	0.031	0.0221429	0.021625	0.0323333	0.0465	0.0303684	0.01	0.004	0.0191667	0.0293333	0.01225	0.0116667	0.037	0.0304	0.00633333	0.0651429	0.017	0.0328333	0.096	0.0454	0.0204	0.0158333	0.0385	0.0143333	0.0474
cysts	0.103667	0.129	0.11725	0.081	0.09575	0.0449167	0.0623333	0.02625	0.2245	0.0378	0.0612	0.045	0.0295	0.0476923	0.0315714	0.0631667	0.0359	0.037	0.0492857	0.09	0.056	0.160917	0.113909	0.0730667	0.110625	0.143875	0.0916522	0.141231	0.0273333	0.217	0.117125	0.7012	0.06975	0.031625	0.0566667	0.0835	0.0576667	0.036375	0.0708889		0.0184	0.048	0.024	0.03825	0.0432857	0.07425	0.02812	0.0395	0.0503125
Comparison	Diff of Ranks	Q	P	P<0.050			grp 2	grp 3	grp 4	cyst
cyst vs grp1	127.04	5.8	<0.001	Yes		grp 1	1	0.044	1	<0.001
cyst vs grp2	115.678	5.788	<0.001	Yes		gr1_Ddem	1	0.503	1	<0.001
cyst vs grp1-Ddm	110.626	4.865	<0.001	Yes		grp 2		0.107	1	<0.001
cyst vs grp4	96.414	4.552	<0.001	Yes		grp 3			1	0.054
cyst vs grp3	63.132	2.914	0.054	No		grp 4				<0.001
grp3 vs grp1	63.908	2.973	0.044	Yes
grp3 vs grp2	52.546	2.689	0.107	No
grp3 vs grp1-Ddm	47.494	2.125	0.503	Do Not Test
grp3 vs grp4	33.281	1.603	1	Do Not Test
grp4 vs grp1	30.627	1.458	1	No
grp4 vs grp2	19.264	1.014	1	Do Not Test
grp4 vs grp1-Ddm	14.213	0.65	1	Do Not Test
grp1-Ddm vs grp1	16.414	0.727	1	Do Not Test
grp1-Ddm vs grp2	5.052	0.244	1	Do Not Test
[truncated: 51 more columns]

## Sheet: 7.Qualitative
																				a.loose																				a.around nucleus
		a.poles																		b.tight																				b.throughout
Granule		b.peripheral									Sum			Fraction			Sum	Granule		c.dispersed									Sum				Fraction					Mitochondria		c. one pole or centre									Sum
Granule location		c.throughout									a	b	c	a	b	c	All	Granule distribution		d. 0,1 or 2									a	b	c	d	a	b	c	d		Mito location		d. none visible									a
D.deminutivum	a	a	a		a	a	a	b		a	7	1	0	0.875	0.125	0	8	D.deminutivum	d	d	d	d	d	d	d	d	d	d	0	0	0	10	0	0	0	1		D.deminutivum	d	d	c	d	b	d	c	b	b	c	0
D.exiguum	a	b	a	a	a	b	a	a	a	a	8	2	0	0.8	0.2	0	10	D.exiguum	b	c	b	b	b	d	b	b	b	d	0	7	1	2	0	0.7	0.1	0.2		D.exiguum	d	a	d	d	c	d	c	a	c	c	2
D.parvisporum	a	a	a	a	a	a	a	a	a	a	10	0	0	1	0	0	10	D.parvisporum	a	b	b	b	b	d	b	a	a	d	3	5	0	2	0.3	0.5	0	0.2		D.parvisporum	b	b	b	b	b	c	b	b	b	b	0
D.mexicanum		c	c	a	a	a	a	a	b	a	6	1	2	0.666667	0.111111	0.222222	9	D.mexicanum	d	d	c	b	b	b	d	d	d	d	0	3	1	6	0	0.3	0.1	0.6		D.mexicanum	b	c	b	b	d	c	b	b	c	b	0
D.medusoides	a		a	a	a	a	a	a	a		8	0	0	1	0	0	8	D.medusoides	b		b	b	b	d	d	d	a		1	4	0	3	0.125	0.5	0	0.375		D.medusoides	c	b	a	a	b	b	b	b	b		2
D.myxobasis		a	a	c	a	a	a		a		6	0	1	0.857143	0	0.142857	7	D.myxobasis	d	d	b	d	b	d	a	d	d		1	2	0	6	0.111111	0.222222	0	0.666667		D.myxobasis	c	a	b	b	a	a	a	b	b		4
D.fasciculatum	a	b	a	b	a	a	a	a	a	a	8	2	0	0.8	0.2	0	10	D.fasciculatum	a	d	a	d	a	a	a	b	a	b	6	2	0	2	0.6	0.2	0	0.2		D.fasciculatum	b	b	a	b	a	b	d	b	a	b	3
D.polycarpum	c	a	a	a		a	a	a	b	a	7	1	1	0.777778	0.111111	0.111111	9	D.polycarpum	c	a	d	d	d	a	d	d	c	a	3	0	2	5	0.3	0	0.2	0.5		D.polycarpum	b	c	c	c	a	c	c	b	c	c	1
A.ellipticum	b	b	b	b	c	b	b	c	b	c	0	7	3	0	0.7	0.3	10	A.ellipticum	d	c	c	d	c	b	d	b	c	c	0	2	5	3	0	0.2	0.5	0.3		A.ellipticum	b	b	c	b	c	c	c	b	b		0
A.subglobosum	b	b	b	c	c	a	b	b	c	c	1	5	4	0.1	0.5	0.4	10	A.subglobosum	c	c	c	c	c	c	c	c	c	c	0	0	10	0	0	0	1	0		A.subglobosum	a	a	b	b	b	b	b	d	b	b	2
A.leptosomum	c	c	b	c	b	c	b	c	b	c	0	4	6	0	0.4	0.6	10	A.leptosomum	a	a	a	a	c	c	c	c	c	c	4	0	6	0	0.4	0	0.6	0		A.leptosomum	a	b	c	b	b	b	a	b	a	b	3
D.oculare	a	a	a	a	a	a	a	a	a	a	10	0	0	1	0	0	10	D.oculare	a	d	d	d	a	a	d	a	d	d	4	0	0	6	0.4	0	0	0.6		D.oculare	c	c	c	b	c	c	c	c	b	c	0
P.arachnoideum	b	c	b	a	a	a	a	a	a	b	6	3	1	0.6	0.3	0.1	10	P.arachnoideum	d	a	c	c	a	c	a	c	c	c	3	0	6	1	0.3	0	0.6	0.1		P.arachnoideum	b	a	b	b	b	b	a	b	d	a	3
P.equisetoides	a	a	a	a	a	c	a	a	a	a	9	0	1	0.9	0	0.1	10	P.equisetoides	a	d	a	a	a	d	a	a	a	a	8	0	0	2	0.8	0	0	0.2		P.equisetoides	c	b	a	c	a	b	a	b	b	b	3
P.filamentosum	a	c	a	a	a	a	a	a	a	a	9	0	1	0.9	0	0.1	10	P.filamentosum	d	d	d	a	a	d	a	d	a	a	5	0	0	5	0.5	0	0	0.5		P.filamentosum	a	b	a	a	a	a	a	b	b	b	6
P.pseudocandidum	a	a	a	c	a	a	c	a	a	a	8	0	2	0.8	0	0.2	10	P.pseudocandidum	a	a	d	c	c	d	c	c	a	a	4	0	4	2	0.4	0	0.4	0.2		P.pseudocandidum	b	b	b	b	a	b	c	b	b	c	1
P.pallidum PN500	a	a	a	b	c			a	c	a	5	1	2	0.625	0.125	0.25	8	P.pallidum PN500	d	a	d	a	a	d	d	a	a	d	5	0	0	5	0.5	0	0	0.5		P.pallidum PN500	a	a	a	a	a	b	b	a	a	c	7
D.polycephalum	a	a	a	a	a	a	a	a	a	a	10	0	0	1	0	0	10	D.polycephalum	a	a	a	a	a	a	a	a	d	a	9	0	0	1	0.9	0	0	0.1		D.polycephalum	b	c	b	b	d	c	b	b	c	b	0
D.caveatum		a	a	c	a	b	a	b	a	a	6	2	1	0.666667	0.222222	0.111111	9	D.caveatum	d	b	d	d	b	c	a	c	b	b	1	4	2	3	0.1	0.4	0.2	0.3		D.caveatum		b	c	b	b	d	b	b	b	b	0
D.lacteum	b	c	c	c	b	c	c	c	c	c	0	2	8	0	0.2	0.8	10	D.lacteum	c	c	c	c	c	c	c	c	c	c	0	0	10	0	0	0	1	0		D.lacteum	b	b	b	c	c	a	b	b	a	b	2
D.tenue Pan52	b	a	a		a	a	a	c	a	c	6	1	2	0.666667	0.111111	0.222222	9	D.tenue Pan52	d	b	b	d	b	b	b	d	a	a	2	5	0	3	0.2	0.5	0	0.3		D.tenue Pan52	d	b	a	b	a	c	a	b	c	b	3
D.monochasiodes	c	c	a	a	a	a	a	b	a	a	7	1	2	0.7	0.1	0.2	10	D.monochasiodes	d	d	b	d	b	d	d	d	a	a	2	2	0	6	0.2	0.2	0	0.6		D.monochasiodes	b	c	b	b	d	b	b	b	a	a	2
D.tenue PJ6	a	a	a	a	c	c	a	a	a	a	8	0	2	0.8	0	0.2	10	D.tenue PJ6	a	d	d	b	c	c	b	d	a	d	2	2	2	4	0.2	0.2	0.2	0.4		D.tenue PJ6	b	b	c	b	b	d	b	c	c	b	0
D.lavandulum	c	c	a	a	a	a	a	a	a	b	7	1	2	0.7	0.1	0.2	10	D.lavandulum	d	b	d	b	b	a	d	a	a	d	3	3	0	4	0.3	0.3	0	0.4		D.lavandulum	b	b	c	b	b	b	b	b	b	b	0
D.coeruleo-stipes	a	b	b	a	a	c	a	a	a		6	2	1	0.666667	0.222222	0.111111	9	D.coeruleo-stipes	b	d	a	b	a	a	a	b	a		5	3	0	1	0.555556	0.333333	0	0.111111		D.coeruleo-stipes	b	b	b	b	b	b	b	b	b		0
P.violaceum	a	a	a	a	a	a	a				7	0	0	1	0	0	7	P.violaceum	d	d	b	b	a	b	d				1	3	0	3	0.142857	0.428571	0	0.428571		P.violaceum	a	a	b	a	a	a	a				6
D.purpureum	c	b	a	a	c	c	a	c	c	c	3	1	6	0.3	0.1	0.6	10	D.purpureum	c	d	a	c	c	c	a	c	c	c	2	0	7	1	0.2	0	0.7	0.1		D.purpureum	b	b	b	b	b	b	b	c	b	b	0
D.austroandinum	b	c	c	b	b	c	c	b	c	c	0	4	6	0	0.4	0.6	10	D.austroandinum	c	c	c	c	c	c	c	c	c	c	0	0	10	0	0	0	1	0		D.austroandinum	b	b	c	b	b	b	b	b	b	b	0
D.capitatum	c	c	c	c	b	c	b	c	c	b	0	3	7	0	0.3	0.7	10	D.capitatum	c	c	a	c	c	c	c	c	c	c	1	0	9	0	0.1	0	0.9	0		D.capitatum	b	b	b	b	b	b	b	b	b	b	0
D.mucoroides	b	b	b	b	b	b	b	b	a	a	2	8	0	0.2	0.8	0	10	D.mucoroides	c	d	c	c	c	c	c	a	d	a	2	0	6	2	0.2	0	0.6	0.2		D.mucoroides	c	b	b	c	c	c	b	b	b	c	0
D.discoideum	c	c	b	a	b	b	c	c	c	c	1	3	6	0.1	0.3	0.6	10	D.discoideum	a	a	a	a	c	a	a	a	a	a	9	0	1	0	0.9	0	0.1	0		D.discoideum	b	b	b	b	b	b	b	b	b	b	0
D.robustum	c	c	c	c	c	c	c	c	c	c	0	0	10	0	0	1	10	D.robustum	a	a	a	a	a	a	c	d	a	c	7	0	2	1	0.7	0	0.2	0.1		D.robustum	b	b	b	b	b	b	b	b	b	b	0
D.sphaerocephalum	b	b	c	a	c	b	a	b	b		2	5	2	0.222222	0.555556	0.222222	9	D.sphaerocephalum	c	c	c	d	d	a	a	d	d		2	0	3	4	0.222222	0	0.333333	0.444444		D.sphaerocephalum	b	a	c	b	b	b	b	b	b	b	1
D.clavatum	b	a	a	c	c	c	c	a	b	a	4	2	4	0.4	0.2	0.4	10	D.clavatum	c	b	a	a	a	d	d	d	c	a	4	1	2	3	0.4	0.1	0.2	0.3		D.clavatum	b	b	b	b	b	c	b	b	b	b	0
cD.deminutivum	c	c		c		c	b	c	c	c	0	1	7	0	0.125	0.875	8	cD.deminutivum	c	a	d	c	d	c	c	d	c	c	1	0	6	3	0.1	0	0.6	0.3		cD.deminutivum	b	d	d	b	d	d	b	a	d	c	1
cA.leptosomum	c	c	c	c	c	c	c	c	c	c	0	0	10	0	0	1	10	cA.leptosomum	c	c	c	c	c	c	c	c	c	c	0	0	10	0	0	0	1	0		cA.leptosomum	a	b	a	b	b	b	b	b	a	b	3
cP.equisetoides	c	c	a	c	c	c	c	c	c	c	1	0	9	0.1	0	0.9	10	cP.equisetoides	c	a	a	c	c	c	c	c	c	c	2	0	8	0	0.2	0	0.8	0		cP.equisetoides	a	b	b	a	b	b	b	b	c	d	2
cP.filamentosum	b	b	b	c	c	c	c	c	c		0	3	6	0	0.333333	0.666667	9	cP.filamentosum	c	a	c	a	c	c	a	a	c		4	0	5	0	0.444444	0	0.555556	0		cP.filamentosum	b	b	b	b	b	b	b	b	b		0
c.P.peudocandidum	c	c	c	c	c	c	c	c	c	c	0	0	10	0	0	1	10	c.P.peudocandidum	c	c	c	c	c	c	c	c	c	c	0	0	10	0	0	0	1	0		c.P.peudocandidum	a	b	a	a	a	a	b	a	b	a	7
cP.pallidum PN500	c	c	c	c	c	c	c	c	c	c	0	0	10	0	0	1	10	cP.pallidum PN500	c	c	c	c	c	c	c	c	c	c	0	0	10	0	0	0	1	0		cP.pallidum PN500	b	a	a	b	a	a	b	a	a	b	6
cD.polycephalum	c	c	c	c	c	c	c	c			0	0	8	0	0	1	8	cD.polycephalum	c	c	a	c	d	d	d	c			1	0	4	3	0.125	0	0.5	0.375		cD.polycephalum	c	b	a	b	b	b	a	b			2
Granule location											a	b	c	a	b	c	All	Granule distribution											a	b	c	d	a	b	c	d		Mito location											a
Group 1	Means													0.856973	0.090873	0.0521542																	0.162302	0.346032	0.0285714	0.463095
	SD													0.118284	0.0914379	0.0919696																	0.221201	0.234953	0.048795	0.306559
	SE													0.0447072	0.0345603	0.0347612																	0.0836059	0.0888038	0.0184428	0.115868
Grp1_Ddemin	Means													0.853968	0.0851852	0.0608466																	0.189352	0.403704	0.0333333	0.373611
	SD													0.129281	0.0987994	0.097547																	0.22928	0.195715	0.0516398	0.213334
	SE													0.0527787	0.0403347	0.0398234																	0.0936031	0.0799005	0.0210819	0.0870934
Group 2	Means													0.570278	0.213611	0.216111																	0.36	0.02	0.33	0.29
	SD													0.39064	0.249816	0.178825																	0.236643	0.0632456	0.34657	0.223358
	SE													0.123531	0.0789988	0.0565494																	0.0748331	0.02	0.109595	0.0706321
Group 3	Means													0.6	0.136508	0.263492																	0.222222	0.27619	0.2	0.301587
	SD													0.268742	0.0823308	0.240859																	0.174625	0.161835	0.365148	0.198184
	SE													0.101575	0.0311181	0.091036																	0.066002	0.0611678	0.138013	0.0749065
Group 4	Means													0.152778	0.331944	0.515278																	0.340278	0.0125	0.504167	0.143056
	SD													0.152435	0.255551	0.305963																	0.310085	0.0353553	0.343852	0.162046
	SE													0.0508116	0.0851837	0.101988																	0.103362	0.0117851	0.114617	0.0540152
Cyst	Means													0.0142857	0.0654762	0.920238																	0.124206	0	0.779365	0.0964286
	SD													0.0377964	0.126969	0.123964																	0.160813	0	0.226117	0.1661
	SE													0.0142857	0.0479896	0.046854																	0.0607817	0	0.0854641	0.06278
Granule location											a	b	c	a	b	c	All	Granule distribution											a	b	c	d	a	b	c	d		Mito location											a
Group 1	Means													0.856973	0.090873	0.0521542		Group 1															0.162302	0.346032	0.0285714	0.463095		Group 1
Grp1_Ddemin	Means													0.853968	0.0851852	0.0608466		Grp1_Ddemin															0.189352	0.403704	0.0333333	0.373611		Grp1_Ddemin
Group 2	Means													0.570278	0.213611	0.216111		Group 2															0.36	0.02	0.33	0.29		Group 2
Group 3	Means													0.6	0.136508	0.263492		Group 3															0.222222	0.27619	0.2	0.301587		Group 3
Group 4	Means													0.152778	0.331944	0.515278		Group 4															0.340278	0.0125	0.504167	0.143056		Group 4
Cyst	Means													0.0142857	0.0654762	0.920238		Cyst															0.124206	0	0.779365	0.0964286		Cyst
[truncated: 82 more columns]

## Sheet: 8.Qualgroup
																													Anova on ranks for group specific differences
a.poles				a.loose					a.around nucleus					a.none				a.>30%			a.grouped			a.perinuclear					Polar granules
b.peripheral				b.tight					b.throughout					b.dispersed				b.<30%			b.dispersed			b.peripheral					Comparison	Diff of Ranks	Q	P	P<0.050		grp 2	grp 3	grp 4	cyst
c.throughout				c.dispersed					c. one pole or centre					c. 1to 3 clear foci										c.throughout					grp1 vs cyst	28.071	3.999	<0.001	Yes	grp 1	1	1	0.013	<0.001
	Fraction			d. 0nly 1 or2	Fraction				d. none visible	Fraction					Fraction				Fraction			Fraction			Fraction				grp1 vs grp4	22.705	3.34	0.013	Yes	gr1_Ddem	1	1	0.025	0.002
Granule location	a	b	c	Granule distribution	a	b	c	d	Mito location	a	b	c	d	Het.chromDistribution	a	b	c	Nuc+ribos	a	b	Vesicle grouping	a	b	Vesicle location	a	b	c		grp1 vs grp3	11.929	1.699	1	No	grp 2		1	0.749	0.099
D.deminutivum	0.875	0.125	0	D.deminutivum	0	0	0	1	D.deminutivum	0	0.3	0.3	0.4	D.deminutivum	0.2	0.5	0.3	D.deminutivum	0.3	0.7	D.deminutivum	0.555556	0.444444	D.deminutivum	0.444444	0	0.555556		grp1 vs grp2	10.493	1.621	1	Do Not Test	grp 3			1	0.322
D.exiguum	0.8	0.2	0	D.exiguum	0	0.7	0.1	0.2	D.exiguum	0.2	0	0.4	0.4	D.exiguum	0	0.7	0.3	D.exiguum	0	1	D.exiguum	0.8	0.2	D.exiguum	0.3	0.1	0.6		grp1 vs grp1-Ddm	0.393	0.0538	1	Do Not Test	grp 4				1
D.parvisporum	1	0	0	D.parvisporum	0.3	0.5	0	0.2	D.parvisporum	0	0.9	0.1	0	D.parvisporum	0.7	0.1	0.2	D.parvisporum	0.6	0.4	D.parvisporum	0.888889	0.111111	D.parvisporum	0.333333	0	0.666667		grp1-Ddm vs cyst	27.679	3.788	0.002	Yes
D.mexicanum	0.666667	0.111111	0.222222	D.mexicanum	0	0.3	0.1	0.6	D.mexicanum	0	0.6	0.3	0.1	D.mexicanum	0	0.7	0.3	D.mexicanum	1	0	D.mexicanum	1	0	D.mexicanum	0.3	0	0.7		grp1-Ddm vs grp4	22.313	3.146	0.025	Yes
D.medusoides	1	0	0	D.medusoides	0.125	0.5	0	0.375	D.medusoides	0.222222	0.666667	0.111111	0	D.medusoides	0.125	0.5	0.375	D.medusoides	0	1	D.medusoides	1	0	D.medusoides	0.625	0	0.375		grp1-Ddm vs grp3	11.536	1.579	1	Do Not Test
D.myxobasis	0.857143	0	0.142857	D.myxobasis	0.111111	0.222222	0	0.666667	D.myxobasis	0.444444	0.444444	0.111111	0	D.myxobasis	0	0.888889	0.111111	D.myxobasis	0.777778	0.222222	D.myxobasis	0.888889	0.111111	D.myxobasis	0.444444	0.222222	0.333333		grp1-Ddm vs grp2	10.1	1.489	1	Do Not Test
D.fasciculatum	0.8	0.2	0	D.fasciculatum	0.6	0.2	0	0.2	D.fasciculatum	0.3	0.6	0	0.1	D.fasciculatum	0.1	0.6	0.3	D.fasciculatum	0.7	0.3	D.fasciculatum	1	0	D.fasciculatum	0.2	0.3	0.5		grp2 vs cyst	17.579	2.716	0.099	No
D.polycarpum	0.777778	0.111111	0.111111	D.polycarpum	0.3	0	0.2	0.5	D.polycarpum	0.1	0.2	0.7	0	D.polycarpum	0	0	1	D.polycarpum	0.777778	0.222222	D.polycarpum	1	0	D.polycarpum	0	0.1	0.9		grp2 vs grp4	12.212	1.96	0.749	Do Not Test
A.ellipticum	0	0.7	0.3	A.ellipticum	0	0.2	0.5	0.3	A.ellipticum	0	0.555556	0.444444	0	A.ellipticum	0.1	0.6	0.3	A.ellipticum	1	0	A.ellipticum	0.8	0.2	A.ellipticum	0.2	0	0.8		grp2 vs grp3	1.436	0.222	1	Do Not Test
A.subglobosum	0.1	0.5	0.4	A.subglobosum	0	0	1	0	A.subglobosum	0.2	0.7	0	0.1	A.subglobosum	0.1	0.2	0.7	A.subglobosum	0.8	0.2	A.subglobosum	1	0	A.subglobosum	0	0	1		grp3 vs cyst	16.143	2.299	0.322	Do Not Test
A.leptosomum	0	0.4	0.6	A.leptosomum	0.4	0	0.6	0	A.leptosomum	0.3	0.6	0.1	0	A.leptosomum	0	0.9	0.1	A.leptosomum	0	1	A.leptosomum	0.444444	0.555556	A.leptosomum	0	0	1		grp3 vs grp4	10.777	1.585	1	Do Not Test
D.oculare	1	0	0	D.oculare	0.4	0	0	0.6	D.oculare	0	0.2	0.8	0	D.oculare	0	0.7	0.3	D.oculare	0.3	0.7	D.oculare	0.8	0.2	D.oculare	0	0	1		grp4 vs cyst	5.366	0.789	1	Do Not Test
P.arachnoideum	0.6	0.3	0.1	P.arachnoideum	0.3	0	0.6	0.1	P.arachnoideum	0.3	0.6	0	0.1	P.arachnoideum	0	0.666667	0.333333	P.arachnoideum	0.111111	0.888889	P.arachnoideum	1	0	P.arachnoideum	0.111111	0	0.888889		Dispersed granules
P.equisetoides	0.9	0	0.1	P.equisetoides	0.8	0	0	0.2	P.equisetoides	0.3	0.5	0.2	0	P.equisetoides	0.1	0.1	0.8	P.equisetoides	0.8	0.2	P.equisetoides	0.8	0.2	P.equisetoides	0.5	0.1	0.4		Comparison	Diff of Ranks	Q	P	P<0.050		grp 2	grp 3	grp 4	cyst
P.filamentosum	0.9	0	0.1	P.filamentosum	0.5	0	0	0.5	P.filamentosum	0.6	0.4	0	0	P.filamentosum	0	0	1	P.filamentosum	0.4	0.6	P.filamentosum	0.8	0.2	P.filamentosum	0.4	0	0.6		cyst vs grp1	25.357	3.612	0.005	Yes	grp 1	1	1	0.07	0.005
P.pseudocandidum	0.8	0	0.2	P.pseudocandidum	0.4	0	0.4	0.2	P.pseudocandidum	0.1	0.7	0.2	0	P.pseudocandidum	0	0.428571	0.571429	P.pseudocandidum	0	1	P.pseudocandidum	1	0	P.pseudocandidum	0.2	0	0.8		cyst vs grp1-Ddm	24.833	3.399	0.01	Yes	gr1_Ddem	1	1	0.125	0.01
P.pallidum PN500	0.625	0.125	0.25	P.pallidum PN500	0.5	0	0	0.5	P.pallidum PN500	0.7	0.2	0.1	0	P.pallidum PN500	0	1	0	P.pallidum PN500	0.7	0.3	P.pallidum PN500	0.7	0.3	P.pallidum PN500	0	0	1		cyst vs grp3	19.143	2.727	0.096	No	grp 2		1	1	0.407
D.polycephalum	1	0	0	D.polycephalum	0.9	0	0	0.1	D.polycephalum	0	0.6	0.3	0.1	D.polycephalum	0.2	0.7	0.1	D.polycephalum	0	1	D.polycephalum	0.5	0.5	D.polycephalum	0.1	0	0.9		cyst vs grp2	14.3	2.209	0.407	Do Not Test	grp 3			0.832	0.096
D.caveatum	0.666667	0.222222	0.111111	D.caveatum	0.1	0.4	0.2	0.3	D.caveatum	0	0.777778	0.111111	0.111111	D.caveatum	0	0.6	0.4	D.caveatum	0.9	0.1	D.caveatum	0.666667	0.333333	D.caveatum	0.222222	0.222222	0.555556		cyst vs grp4	6.125	0.901	1	Do Not Test	grp 4				1
D.lacteum	0	0.2	0.8	D.lacteum	0	0	1	0	D.lacteum	0.2	0.6	0.2	0	D.lacteum	0.2	0.3	0.5	D.lacteum	0.6	0.4	D.lacteum	0.9	0.1	D.lacteum	0	0.1	0.9		grp4 vs grp1	19.232	2.829	0.07	No
D.tenue Pan52	0.666667	0.111111	0.222222	D.tenue Pan52	0.2	0.5	0	0.3	D.tenue Pan52	0.3	0.4	0.2	0.1	D.tenue Pan52	0.1	0.4	0.5	D.tenue Pan52	0.3	0.7	D.tenue Pan52	0.7	0.3	D.tenue Pan52	0.1	0	0.9		grp4 vs grp1-Ddm	18.708	2.638	0.125	Do Not Test
D.monochasiodes	0.7	0.1	0.2	D.monochasiodes	0.2	0.2	0	0.6	D.monochasiodes	0.2	0.6	0.1	0.1	D.monochasiodes	0	0.7	0.3	D.monochasiodes	0.8	0.2	D.monochasiodes	1	0	D.monochasiodes	0.3	0	0.7		grp4 vs grp3	13.018	1.915	0.832	Do Not Test
D.tenue PJ6	0.8	0	0.2	D.tenue PJ6	0.2	0.2	0.2	0.4	D.tenue PJ6	0	0.6	0.3	0.1	D.tenue PJ6	0	0.2	0.8	D.tenue PJ6	0.3	0.7	D.tenue PJ6	0.2	0.8	D.tenue PJ6	0.2	0.1	0.7		grp4 vs grp2	8.175	1.312	1	Do Not Test
D.lavandulum	0.7	0.1	0.2	D.lavandulum	0.3	0.3	0	0.4	D.lavandulum	0	0.9	0.1	0	D.lavandulum	0	0.8	0.2	D.lavandulum	0.5	0.5	D.lavandulum	0.9	0.1	D.lavandulum	0.3	0.4	0.3		grp2 vs grp1	11.057	1.708	1	Do Not Test
D.coeruleo-stipes	0.666667	0.222222	0.111111	D.coeruleo-stipes	0.555556	0.333333	0	0.111111	D.coeruleo-stipes	0	1	0	0	D.coeruleo-stipes	0	0.333333	0.666667	D.coeruleo-stipes	0.444444	0.555556	D.coeruleo-stipes	0.888889	0.111111	D.coeruleo-stipes	0.222222	0.111111	0.666667		grp2 vs grp1-Ddm	10.533	1.553	1	Do Not Test
P.violaceum	1	0	0	P.violaceum	0.142857	0.428571	0	0.428571	P.violaceum	0.857143	0.142857	0	0	P.violaceum	0	0.571429	0.428571	P.violaceum	1	0	P.violaceum	1	0	P.violaceum	0.166667	0.166667	0.666667		grp2 vs grp3	4.843	0.748	1	Do Not Test
D.purpureum	0.3	0.1	0.6	D.purpureum	0.2	0	0.7	0.1	D.purpureum	0	0.9	0.1	0	D.purpureum	0	1	0	D.purpureum	0	1	D.purpureum	1	0	D.purpureum	0.444444	0.333333	0.222222		grp3 vs grp1	6.214	0.885	1	Do Not Test
D.austroandinum	0	0.4	0.6	D.austroandinum	0	0	1	0	D.austroandinum	0	0.9	0.1	0	D.austroandinum	0	0.625	0.375	D.austroandinum	0.375	0.625	D.austroandinum	0.7	0.3	D.austroandinum	0	0.2	0.8		grp3 vs grp1-Ddm	5.69	0.779	1	Do Not Test
D.capitatum	0	0.3	0.7	D.capitatum	0.1	0	0.9	0	D.capitatum	0	1	0	0	D.capitatum	0	0.5	0.5	D.capitatum	0.3	0.7	D.capitatum	1	0	D.capitatum	0.555556	0.333333	0.111111		grp1-Ddm vs grp1	0.524	0.0717	1	Do Not Test
D.mucoroides	0.2	0.8	0	D.mucoroides	0.2	0	0.6	0.2	D.mucoroides	0	0.5	0.5	0	D.mucoroides	0.3	0.6	0.1	D.mucoroides	0.6	0.4	D.mucoroides	0.4	0.6	D.mucoroides	0.3	0.2	0.5		Mitochondria around nucleus
D.discoideum	0.1	0.3	0.6	D.discoideum	0.9	0	0.1	0	D.discoideum	0	1	0	0	D.discoideum	0	0.5	0.5	D.discoideum	0.5	0.5	D.discoideum	0.6	0.4	D.discoideum	0.2	0.2	0.6		Comparison	Diff of Ranks	Q	P	P<0.050		grp 2	grp 3	grp 4	cyst
D.robustum	0	0	1	D.robustum	0.7	0	0.2	0.1	D.robustum	0	1	0	0	D.robustum	0.1	0.5	0.4	D.robustum	0.888889	0.111111	D.robustum	0.3	0.7	D.robustum	0	0	1		cyst vs grp4	18.991	2.794	0.078	No	grp 1	1	1	1	1
D.sphaerocephalum	0.222222	0.555556	0.222222	D.sphaerocephalum	0.222222	0	0.333333	0.444444	D.sphaerocephalum	0.1	0.8	0.1	0	D.sphaerocephalum	0.25	0.5	0.25	D.sphaerocephalum	0.375	0.625	D.sphaerocephalum	0.222222	0.777778	D.sphaerocephalum	0	0.111111	0.888889		cyst vs grp3	12	1.709	1	Do Not Test	gr1_Ddem	1	1	1	0.692
D.clavatum	0.4	0.2	0.4	D.clavatum	0.4	0.1	0.2	0.3	D.clavatum	0	0.9	0.1	0	D.clavatum	0.2	0.4	0.4	D.clavatum	0.6	0.4	D.clavatum	0.9	0.1	D.clavatum	0.1	0.2	0.7		cyst vs grp1	7.071	1.007	1	Do Not Test	grp 2		1	0.095	1
cD.deminutivum	0	0.125	0.875	cD.deminutivum	0.1	0	0.6	0.3	cD.deminutivum	0.1	0.3	0.1	0.5	cD.deminutivum	0.9	0	0.1	cD.deminutivum	0.25	0.75	cD.deminutivum	0.5	0.5	cD.deminutivum	0	0	1		cyst vs grp1-Ddm	4.845	0.663	1	Do Not Test	grp 3			1	1
cA.leptosomum	0	0	1	cA.leptosomum	0	0	1	0	cA.leptosomum	0.3	0.7	0	0	cA.leptosomum	0.1	0.3	0.6	cA.leptosomum	0.3	0.7	cA.leptosomum	0.2	0.8	cA.leptosomum	0	0	1		cyst vs grp2	1.979	0.306	1	Do Not Test	grp 4				0.078
cP.equisetoides	0.1	0	0.9	cP.equisetoides	0.2	0	0.8	0	cP.equisetoides	0.2	0.6	0.1	0.1	cP.equisetoides	0.1	0.1	0.8	cP.equisetoides	0.9	0.1	cP.equisetoides	0.888889	0.111111	cP.equisetoides	0	0	1		grp2 vs grp4	17.012	2.731	0.095	Do Not Test
cP.filamentosum	0	0.333333	0.666667	cP.filamentosum	0.444444	0	0.555556	0	cP.filamentosum	0	1	0	0	cP.filamentosum	0.5	0	0.5	cP.filamentosum	0.125	0.875	cP.filamentosum	0.222222	0.777778	cP.filamentosum	0	0	1		grp2 vs grp3	10.021	1.548	1	Do Not Test
c.P.peudocandidum	0	0	1	c.P.peudocandidum	0	0	1	0	c.P.peudocandidum	0.7	0.3	0	0	c.P.peudocandidum	0.3	0	0.7	c.P.peudocandidum	0	1	c.P.peudocandidum	0.6	0.4	c.P.peudocandidum	0	0	1		grp2 vs grp1	5.093	0.787	1	Do Not Test
cP.pallidum PN500	0	0	1	cP.pallidum PN500	0	0	1	0	cP.pallidum PN500	0.6	0.4	0	0	cP.pallidum PN500	0.2	0	0.8	cP.pallidum PN500	0.8	0.2	cP.pallidum PN500	0.5	0.5	cP.pallidum PN500	0	0	1		grp2 vs grp1-Ddm	2.867	0.423	1	Do Not Test
cD.polycephalum	0	0	1	cD.polycephalum	0.125	0	0.5	0.375	cD.polycephalum	0.25	0.625	0.125	0	cD.polycephalum	0.375	0	0.625	cD.polycephalum	0.75	0.25	cD.polycephalum	0.857143	0.142857	cD.polycephalum	0.142857	0	0.857143		grp1-Ddm vs grp4	14.146	1.994	0.692	Do Not Test
																													grp1-Ddm vs grp3	7.155	0.979	1	Do Not Test
Granule location	a	b	c	Granule distribution	a	b	c	d	Mito location	a	b	c	d	Het.chromDistribution	a	b	c	Nuc+ribos	a	b	Vesicle grouping	a	b	Vesicle location	a	b	c		grp1-Ddm vs grp1	2.226	0.305	1	Do Not Test
Group 1	0.856973	0.090873	0.0521542	Group 1	0.162302	0.346032	0.0285714	0.463095	Group 1	0.166667	0.501587	0.188889	0.142857	Group 1	0.160714	0.569841	0.269444	Group 1	0.48254	0.51746	Group 1	0.87619	0.12381	Group 1	0.378175	0.0888889	0.532937		grp1 vs grp4	11.92	1.754	1	Do Not Test
Grp1_Ddemin	0.853968	0.0851852	0.0608466	Grp1_Ddemin	0.189352	0.403704	0.0333333	0.373611	Grp1_Ddemin	0.194444	0.535185	0.17037	0.1	Grp1_Ddemin	0.154167	0.581481	0.264352	Grp1_Ddemin	0.512963	0.487037	Grp1_Ddemin	0.92963	0.0703704	Grp1_Ddemin	0.36713	0.103704	0.529167		grp1 vs grp3	4.929	0.702	1	Do Not Test
Group 2	0.570278	0.213611	0.216111	Group 2	0.36	0.02	0.33	0.29	Group 2	0.26	0.465556	0.254444	0.02	Group 2	0.03	0.459524	0.510476	Group 2	0.488889	0.511111	Group 2	0.834444	0.165556	Group 2	0.141111	0.02	0.838889		grp3 vs grp4	6.991	1.028	1	Do Not Test
Group 3	0.6	0.136508	0.263492	Group 3	0.222222	0.27619	0.2	0.301587	Group 3	0.1	0.696825	0.144444	0.0587302	Group 3	0.0428571	0.47619	0.480952	Group 3	0.549206	0.450794	Group 3	0.750794	0.249206	Group 3	0.192063	0.133333	0.674603		Perinuclear vesicles
Group 4	0.152778	0.331944	0.515278	Group 4	0.340278	0.0125	0.504167	0.143056	Group 4	0.0125	0.875	0.1125	0	Group 4	0.10625	0.578125	0.315625	Group 4	0.454861	0.545139	Group 4	0.640278	0.359722	Group 4	0.2	0.197222	0.602778		Comparison	Diff of Ranks	Q	P	P<0.050		grp 2	grp 3	grp 4	cyst
Cyst	0.0142857	0.0654762	0.920238	Cyst	0.124206	0	0.779365	0.0964286	Cyst	0.307143	0.560714	0.0464286	0.0857143	Cyst	0.353571	0.0571429	0.589286	Cyst	0.446429	0.553571	Cyst	0.538322	0.461678	Cyst	0.0204082	0	0.979592		grp1 vs cyst	25	3.561	0.006	Yes	grp 1	0.171	1	0.966	0.006
																													grp1 vs grp2	16.371	2.529	0.171	No	gr1_Ddem	0.261	1	1	0.011
																													grp1 vs grp4	12.571	1.849	0.966	Do Not Test	grp 2		1	1	1
																													grp1 vs grp3	11.429	1.628	1	Do Not Test	grp 3			1	0.798
																													grp1 vs grp1-Ddm	0.238	0.0326	1	Do Not Test	grp 4				1
Species used for spore/cyst fitness experiment																													grp1-Ddm vs cyst	24.762	3.389	0.011	Yes
	Fraction				Fraction				d. none visible	Fraction					Fraction				Fraction			Fraction			Fraction				grp1-Ddm vs grp2	16.133	2.379	0.261	Do Not Test
Granule location	a	b	c	Granule distribution	a	b	c	d	Mito location	a	b	c	d	Het.chromDistribution	a	b	c	Nuc+ribos	a	b	Vesicle grouping	a	b	Vesicle location	a	b	c		grp1-Ddm vs grp4	12.333	1.739	1	Do Not Test
D.deminutivum	0.875	0.125	0	D.deminutivum	0	0	0	1	D.deminutivum	0	0.3	0.3	0.4	D.deminutivum	0.2	0.5	0.3	D.deminutivum	0.3	0.7	D.deminutivum	0.555556	0.444444	D.deminutivum	0.444444	0	0.555556		grp1-Ddm vs grp3	11.19	1.531	1	Do Not Test
D.exiguum	0.8	0.2	0	D.exiguum	0	0.7	0.1	0.2	D.exiguum	0.2	0	0.4	0.4	D.exiguum	0	0.7	0.3	D.exiguum	0	1	D.exiguum	0.8	0.2	D.exiguum	0.3	0.1	0.6		grp3 vs cyst	13.571	1.933	0.798	No
D.medusoides	1	0	0	D.medusoides	0.125	0.5	0	0.375	D.medusoides	0.222222	0.666667	0.111111	0	D.medusoides	0.125	0.5	0.375	D.medusoides	0	1	D.medusoides	1	0	D.medusoides	0.625	0	0.375		grp3 vs grp2	4.943	0.764	1	Do Not Test
D.myxobasis	0.857143	0	0.142857	D.myxobasis	0.111111	0.222222	0	0.666667	D.myxobasis	0.444444	0.444444	0.111111	0	D.myxobasis	0	0.888889	0.111111	D.myxobasis	0.777778	0.222222	D.myxobasis	0.888889	0.111111	D.myxobasis	0.444444	0.222222	0.333333		grp3 vs grp4	1.143	0.168	1	Do Not Test
D.fasciculatum	0.8	0.2	0	D.fasciculatum	0.6	0.2	0	0.2	D.fasciculatum	0.3	0.6	0	0.1	D.fasciculatum	0.1	0.6	0.3	D.fasciculatum	0.7	0.3	D.fasciculatum	1	0	D.fasciculatum	0.2	0.3	0.5		grp4 vs cyst	12.429	1.828	1	Do Not Test
D.polycarpum	0.777778	0.111111	0.111111	D.polycarpum	0.3	0	0.2	0.5	D.polycarpum	0.1	0.2	0.7	0	D.polycarpum	0	0	1	D.polycarpum	0.777778	0.222222	D.polycarpum	1	0	D.polycarpum	0	0.1	0.9		grp4 vs grp2	3.8	0.61	1	Do Not Test
A.subglobosum	0.1	0.5	0.4	A.subglobosum	0	0	1	0	A.subglobosum	0.2	0.7	0	0.1	A.subglobosum	0.1	0.2	0.7	A.subglobosum	0.8	0.2	A.subglobosum	1	0	A.subglobosum	0	0	1		grp2 vs cyst	8.629	1.333	1	Do Not Test
A.leptosomum	0	0.4	0.6	A.leptosomum	0.4	0	0.6	0	A.leptosomum	0.3	0.6	0.1	0	A.leptosomum	0	0.9	0.1	A.leptosomum	0	1	A.leptosomum	0.444444	0.555556	A.leptosomum	0	0	1
P.arachnoideum	0.6	0.3	0.1	P.arachnoideum	0.3	0	0.6	0.1	P.arachnoideum	0.3	0.6	0	0.1	P.arachnoideum	0	0.666667	0.333333	P.arachnoideum	0.111111	0.888889	P.arachnoideum	1	0	P.arachnoideum	0.111111	0	0.888889
P.filamentosum	0.9	0	0.1	P.filamentosum	0.5	0	0	0.5	P.filamentosum	0.6	0.4	0	0	P.filamentosum	0	0	1	P.filamentosum	0.4	0.6	P.filamentosum	0.8	0.2	P.filamentosum	0.4	0	0.6
P.pseudocandidum	0.8	0	0.2	P.pseudocandidum	0.4	0	0.4	0.2	P.pseudocandidum	0.1	0.7	0.2	0	P.pseudocandidum	0	0.428571	0.571429	P.pseudocandidum	0	1	P.pseudocandidum	1	0	P.pseudocandidum	0.2	0	0.8
P.pallidum PN500	0.625	0.125	0.25	P.pallidum PN500	0.5	0	0	0.5	P.pallidum PN500	0.7	0.2	0.1	0	P.pallidum PN500	0	1	0	P.pallidum PN500	0.7	0.3	P.pallidum PN500	0.7	0.3	P.pallidum PN500	0	0	1
D.polycephalum	1	0	0	D.polycephalum	0.9	0	0	0.1	D.polycephalum	0	0.6	0.3	0.1	D.polycephalum	0.2	0.7	0.1	D.polycephalum	0	1	D.polycephalum	0.5	0.5	D.polycephalum	0.1	0	0.9
D.caveatum	0.666667	0.222222	0.111111	D.caveatum	0.1	0.4	0.2	0.3	D.caveatum	0	0.777778	0.111111	0.111111	D.caveatum	0	0.6	0.4	D.caveatum	0.9	0.1	D.caveatum	0.666667	0.333333	D.caveatum	0.222222	0.222222	0.555556
D.lacteum	0	0.2	0.8	D.lacteum	0	0	1	0	D.lacteum	0.2	0.6	0.2	0	D.lacteum	0.2	0.3	0.5	D.lacteum	0.6	0.4	D.lacteum	0.9	0.1	D.lacteum	0	0.1	0.9
D.tenue Pan52	0.666667	0.111111	0.222222	D.tenue Pan52	0.2	0.5	0	0.3	D.tenue Pan52	0.3	0.4	0.2	0.1	D.tenue Pan52	0.1	0.4	0.5	D.tenue Pan52	0.3	0.7	D.tenue Pan52	0.7	0.3	D.tenue Pan52	0.1	0	0.9
D.monochasiodes	0.7	0.1	0.2	D.monochasiodes	0.2	0.2	0	0.6	D.monochasiodes	0.2	0.6	0.1	0.1	D.monochasiodes	0	0.7	0.3	D.monochasiodes	0.8	0.2	D.monochasiodes	1	0	D.monochasiodes	0.3	0	0.7
D.lavandulum	0.7	0.1	0.2	D.lavandulum	0.3	0.3	0	0.4	D.lavandulum	0	0.9	0.1	0	D.lavandulum	0	0.8	0.2	D.lavandulum	0.5	0.5	D.lavandulum	0.9	0.1	D.lavandulum	0.3	0.4	0.3
D.coeruleo-stipes	0.666667	0.222222	0.111111	D.coeruleo-stipes	0.555556	0.333333	0	0.111111	D.coeruleo-stipes	0	1	0	0	D.coeruleo-stipes	0	0.333333	0.666667	D.coeruleo-stipes	0.444444	0.555556	D.coeruleo-stipes	0.888889	0.111111	D.coeruleo-stipes	0.222222	0.111111	0.666667
P.violaceum	1	0	0	P.violaceum	0.142857	0.428571	0	0.428571	P.violaceum	0.857143	0.142857	0	0	P.violaceum	0	0.571429	0.428571	P.violaceum	1	0	P.violaceum	1	0	P.violaceum	0.166667	0.166667	0.666667
D.purpureum	0.3	0.1	0.6	D.purpureum	0.2	0	0.7	0.1	D.purpureum	0	0.9	0.1	0	D.purpureum	0	1	0	D.purpureum	0	1	D.purpureum	1	0	D.purpureum	0.444444	0.333333	0.222222
D.austroandinum	0	0.4	0.6	D.austroandinum	0	0	1	0	D.austroandinum	0	0.9	0.1	0	D.austroandinum	0	0.625	0.375	D.austroandinum	0.375	0.625	D.austroandinum	0.7	0.3	D.austroandinum	0	0.2	0.8
D.capitatum	0	0.3	0.7	D.capitatum	0.1	0	0.9	0	D.capitatum	0	1	0	0	D.capitatum	0	0.5	0.5	D.capitatum	0.3	0.7	D.capitatum	1	0	D.capitatum	0.555556	0.333333	0.111111
D.mucoroides	0.2	0.8	0	D.mucoroides	0.2	0	0.6	0.2	D.mucoroides	0	0.5	0.5	0	D.mucoroides	0.3	0.6	0.1	D.mucoroides	0.6	0.4	D.mucoroides	0.4	0.6	D.mucoroides	0.3	0.2	0.5
D.discoideum	0.1	0.3	0.6	D.discoideum	0.9	0	0.1	0	D.discoideum	0	1	0	0	D.discoideum	0	0.5	0.5	D.discoideum	0.5	0.5	D.discoideum	0.6	0.4	D.discoideum	0.2	0.2	0.6
D.robustum	0	0	1	D.robustum	0.7	0	0.2	0.1	D.robustum	0	1	0	0	D.robustum	0.1	0.5	0.4	D.robustum	0.888889	0.111111	D.robustum	0.3	0.7	D.robustum	0	0	1
D.sphaerocephalum	0.222222	0.555556	0.222222	D.sphaerocephalum	0.222222	0	0.333333	0.444444	D.sphaerocephalum	0.1	0.8	0.1	0	D.sphaerocephalum	0.25	0.5	0.25	D.sphaerocephalum	0.375	0.625	D.sphaerocephalum	0.222222	0.777778	D.sphaerocephalum	0	0.111111	0.888889
cD.deminutivum	0	0.125	0.875	cD.deminutivum	0.1	0	0.6	0.3	cD.deminutivum	0.1	0.3	0.1	0.5	cD.deminutivum	0.9	0	0.1	cD.deminutivum	0.25	0.75	cD.deminutivum	0.5	0.5	cD.deminutivum	0	0	1
cP.filamentosum	0	0.333333	0.666667	cP.filamentosum	0.444444	0	0.555556	0	cP.filamentosum	0	1	0	0	cP.filamentosum	0.5	0	0.5	cP.filamentosum	0.125	0.875	cP.filamentosum	0.222222	0.777778	cP.filamentosum	0	0	1
c.P.peudocandidum	0	0	1	c.P.peudocandidum	0	0	1	0	c.P.peudocandidum	0.7	0.3	0	0	c.P.peudocandidum	0.3	0	0.7	c.P.peudocandidum	0	1	c.P.peudocandidum	0.6	0.4	c.P.peudocandidum	0	0	1
cP.pallidum PN500	0	0	1	cP.pallidum PN500	0	0	1	0	cP.pallidum PN500	0.6	0.4	0	0	cP.pallidum PN500	0.2	0	0.8	cP.pallidum PN500	0.8	0.2	cP.pallidum PN500	0.5	0.5	cP.pallidum PN500	0	0	1
cD.polycephalum	0	0	1	cD.polycephalum	0.125	0	0.5	0.375	cD.polycephalum	0.25	0.625	0.125	0	cD.polycephalum	0.375	0	0.625	cD.polycephalum	0.75	0.25	cD.polycephalum	0.857143	0.142857	cD.polycephalum	0.142857	0	0.857143
