# Supplementary material for: Cold climate adaptation is a plausible cause for evolution of multicellular sporulation in Dictyostelia
Source: Sci Rep. 2020 May 29;10:8797. doi: 10.1038/s41598-020-65709-3 (PMC7260361; doi:10.1038/s41598-020-65709-3)
Supplement: Supplementary file 4 — Supplementary spreadsheet Data4_Correlations.xlsx. [file 41598_2020_65709_MOESM4_ESM.xlsx]

## Sheet: 1.ToC
Cold climate adaptation is a plausible cause for evolution of multicellular sporulation in Dictyostelia
Hajara M. Lawal1, Christina Schilde1, Koryu Kin1, Matthew W. Brown3, John James1, Alan R Prescott2 and Pauline Schaap1*
Table of contents
Sheet	Name	Content
2	Datatable	Listing per species of time averaged relative spore and cyst survival ratios and morphological features of spores and cysts
3	Correlation matrices	Matrix of pair-wise correlations between all variables in the data table, calculated over both spores and cyst values and over spore values only (used in Table S3)

## Sheet: 2.DataTable
	Spore/cyst survival 1-365 days				Morphometric spore and cyst features
condition	Relative survival per time point averaged over six time points (1, 7, 30, 91, 182, 365 days)														fraction per cell			fraction of cells displaying the feature
Days of storage	22oC	4oC	-20oC wet	-20oC dry	Full Wall(nm)	Spore area (um2)	Granules (#/section)	Granule diameter (nm)	Granule (% of cell area)	Vesicles(#/cell)	individual vesicle area (um2)	Vesicles total area (um2)	Vesicles (% of cell area)	Mitochondria (#/cell)	Mitochondria with crenate surface	Mitochondria with closed cristae	Mitochondria flanked by ribosomes)	polar granules	dispersed granules	grouped vesicles	Perinuclear vesicles	Mitochondria around nucleus	Heterochromatin in 1-3 foci	ribos around nuc >30%	Hetero-chromatin (#foci)
D.sphaerocephalum	0.616669	1.45357	1.79976	0.651485	261.585	6.7589	3.1	204.748	1.27777	4.6	0.0939903	0.3213	5.14202	6.2	0.346667	0.62	0.637222	0.222222	0.333333	0.222222	0.888889	0.1	0.25	0.375	1.5
D.robustum	0.761956	1.60032	1.37415	0.52419	188.057	11.9116	5.5	231.463	2.12256	5.3	0.0266589	0.1341	1.19547	10.7	0.878211	0.573788	0.91627	0	0.2	0.3	1	0	0.4	0.888889	1.75
D.discoideum	0.701792	1.0314	1.66748	1.04622	193.851	9.3102	7.7	180.301	2.46594	6.9	0.03687	0.2555	2.81299	8.4	0.767716	0.740292	0.985714	0.1	0.1	0.6	0.6	0	0.5	0.5	1.6
D.mucoroides	0.856357	1.46894	1.69517	0.869898	184.244	7.0762	6.1	177.635	2.16669	6.7	0.0225293	0.1765	2.19447	4.7	0.866667	0.702381	0.933333	0.2	0.6	0.4	0.5	0	0.1	0.6	2
D.capitatum	0.894745	1.14161	1.81688	0.377596	199.552	6.9386	4.8	212.186	2.31291	9.6	0.0317795	0.2857	4.16916	5.1	0.855714	0.875833	0.928214	0	0.9	1	0.111111	0	0.5	0.3	1.2
D.austroandinum	0.80532	1.09547	1.5021	0.850335	265.137	8.3047	6.4	204.651	2.87423	8.9	0.0307871	0.2767	3.62926	4.5	0.647857	0.586429	0.832381	0	1	0.7	0.8	0	0.375	0.375	1.33333
D.purpureum	0.599489	1.53908	2.14002	0.541037	170.367	5.8643	6.5	154.888	2.05566	6.1	0.0367013	0.206	3.57647	5.6	0.591905	0.68119	0.935714	0.3	0.7	1	0.222222	0	0	0
P.violaceum	0.598196	2.12081	1.63478	0.829176	149.779	6.68129	5.85714	208.52	2.43297	3.71429	0.04175	0.145571	2.22371	4.71429	0.842857	0.0873016	0.424603	1	0	1	0.666667	0.857143	0.428571	1	1.33333
D.coeruleo-stipes	0.787785	1.22522	1.32732	0.439307	97.1344	8.41256	6	279.714	3.92605	6	0.0296848	0.188667	2.26393	8	0.833333	0.797619	0.0111111	0.666667	0	0.888889	0.666667	0	0.666667	0.444444	1
D.lavandulum	1.02617	1.01599	0.633494	0.252704	81.878	6.843	4.2	195.656	2.06428	3.9	0.116928	0.3008	4.3105	6.1	0.631833	0.172063	0.02	0.7	0	0.9	0.3	0	0.2	0.5	2
D.monochasiodes	0.869726	1.42076	0.947304	0.387089	189.373	5.4505	2.9	279.943	2.95001	10.1	0.0259475	0.2477	4.5045	3.4	0.723333	0	0.025	0.7	0	1	0.7	0.2	0.3	0.8	1
D.tenue Pan52	0.541319	1.25627	1.02156	0.232417	128.134	8.1096	6.1	204.883	2.77712	4.9	0.128633	0.3402	4.46674	5	0.647143	0.207937	0	0.666667	0	0.7	0.9	0.3	0.5	0.3	1.4
D.lacteum	0.7199	1.41847	1.53131	0.286765	177.711	5.7372	10.1	158.875	3.66276	5.5	0.0290849	0.157744	2.63916	3.6	0.716667	0.305952	0	0	1	0.9	0.9	0.2	0.5	0.6	1.4
D.caveatum	0.841103	1.14404	1.38191	0.337005	154.243	6.9596	3.6	258.844	2.91261	6.1	0.0409852	0.2249	3.21898	4.2	0.931481	0.347619	0.0555556	0.666667	0.2	0.666667	0.555556	0	0.4	0.9	1.25
D.polycephalum	0.756406	1.4916	1.66482	0.429618	160.263	8.76333	7.8	237.114	4.5209	7.8	0.0391003	0.3259	3.98608	3.8	0.955556	0.833333	0	1	0	0.5	0.9	0	0.1	0	1
P.pallidum	1.08994	1.14051	1.54467	0.429785	286.919	5.7944	3	292.24	3.44656	7.5	0.0268105	0.2171	3.45299	5.1	0.469048	0.0857143	0.0142857	0.625	0	0.7	1	0.7	0	0.7
P.pseudocandidum	0.823868	1.07942	1.86407	0.698198	255.055	7.5389	4.8	314.284	5.17748	9.8	0.0324492	0.272	3.58063	3.8	0.111111	0	0	0.8	0.4	1	0.8	0.1	0.571429	0	1
P.filamentosum	1.423	1.29113	1.43754	0.57917	164.766	10.5838	3.6	329.888	3.10775	12.1	0.0597631	0.7525	6.93227	6.4	0.257738	0.0222222	0	0.9	0	0.8	0.6	0.6	1	0.4	1.5
P.arachnoideum	0.887637	1.14648	1.42757	0.494606	237.864	9.30623	4.3	364.425	5.28949	6.5	0.0773392	0.3979	4.28781	4.1	0.273545	0.202381	0.271164	0.6	0.6	1	0.888889	0.3	0.333333	0.111111	1.33333
A.leptosomum	0.64542	1.26138	1.4096	0.375534	188.06	9.7058	9.4	239.295	4.19438	5.8	0.061757	0.2508	2.81785	2.8	0.575	0.222024	0.345238	0	0.6	0.444444	1	0.3	0.1	0	1
A. subglobosum	1.03114	1.37886	1.13799	0.405722	205.245	6.722	5.1	235.925	4.34656	11.3	0.0411359	0.3851	5.73347	5.4	0.242593	0.109524	0	0.1	1	1	1	0.2	0.7	0.8	1.28571
D.polycarpum	0.903238	1.41393	1.5707	0.681692	314.169	7.5756	2.5	329.569	3.17565	17.8	0.0133157	0.1922	2.57484	4.9	0.627381	0.133333	0.17381	0.777778	0.2	1	0.9	0.1	1	0.777778	1
D.fasciculatum	0.835592	1.03966	1.60234	0.420838	158.08	4.882	4.1	243.394	3.54944	8.6	0.0156584	0.1438	2.88654	3.3	0.433095	0.389286	0	0.8	0	1	0.5	0.3	0.3	0.7	1.33333
D.myxobasis	0.886969	0.945232	1.15643	0.234821	189.528	4.02378	2	292.026	4.39858	8.55556	0.0419646	0.350889	8.65344	3.55556	0.566667	0.222222	0	0.857143	0	0.888889	0.333333	0.444444	0.111111	0.777778	1
D. medusoides	0.838286	1.6263	1.7533	0.509893	279.677	5.298	3.55556	294.396	4.29754	9	0.0402318	0.335	6.36821	2.77778	0.148148	0.0277778	0	1	0	1	0.375	0.222222	0.375	0	1
D.exiguum	0.432468	1.10901	1.3053	0.371451	200.905	9.2704	5.1	280.441	3.20908	8	0.0545584	0.5092	5.59106	1.9	0.235714	0.0285714	0	0.8	0.1	0.8	0.6	0.2	0.3	0	1
D.deminutivum	0.218494	0.292997	0.606029	0.248395	42.9333	1.30104	1.2	253.076	5.44627	6.4	0.0233008	0.0732	5.11572	1.3	0.619048	0.142857	0	0.875	0	0.555556	0.555556	0	0.3	0.3	2.66667
cD.polycephalum	1.51669	0.948334	1.03445	0.198894	243.903	11.1671	3	188.706	0.710361	4.5	0.102438	0.409125	3.73689	6.5	0.67376	0.237103	0	0	0.5	0.857143	0.857143	0.25	0.625	0.75	1.4
cP.pallidum	0.629575	0.540559	0.505978	0.193003	146.926	17.3699	10.7	260.903	1.01219	12.5	0.02577	0.3718	1.94441	9.1	0.0800505	0.113131	0	0	1	0.5	1	0.6	0.8	0.8	1.375
cP.pseudocandidum	0.700023	1.02747	0.874913	0.210375	153.666	12.4923	14.5	209.136	4.02231	7.7	0.0375618	0.2863	2.26087	10	0.078109	0.0183333	0	0	1	0.6	1	0.7	0.7	0	1.71429
cP.filamentosum	0.967387	0.56407	0.668232	0.185393	205.184	12.4774	9.55556	225.79	3.25318	5.77778	0.136089	0.445778	3.40712	6.22222	0.440873	0.0939153	0	0	0.555556	0.222222	1	0	0.5	0.125	1
cD.deminutivum	0.973746	0.940494	0.965171	0.208447	119.448	5.732	6.2	210.414	3.08537	5.4	0.0922467	0.4365	7.37426	1.5	0.375	0.6875	0	0	0.6	0.5	1	0.1	0.1	0.25	1

## Sheet: 3.Correlation matrices
Pearson Product Moment Correlation Spores and Cyst																									Spearman Rank Order Correlation Spores and Cysts
Correlation Coefficient	4oC	-20oC wet	-20oC dry	Full Wall(nm)	Spore area (um2)	Granules (#/section)	Granule diameter (nm)	Granule (% of cell area)	Vesicles(#/cell)	individual vesicle area (um2)	Vesicles total area (um2)	Vesicles (% of cell area)	Mitochondria (#/cell)	Mitochondria (crenate fraction)	Mitochondria (fraction with closed cristae)	Mitochondria (fraction flanked by ribosomes)	polar granules	dispersed granules	grouped vesicles	Perinuclear vesicles	Mitos around nucleus	Heterochromatin, 1-3 foci	ribos around nuc >30%		Correlation Coefficient	4oC	-20oC wet	-20oC dry	Full Wall(nm)	Spore area (um2)	Granules (#/section)	Granule diameter (nm)	Granule (% of cell area)	Vesicles(#/cell)	individual vesicle area (um2)	Vesicles total area (um2)	Vesicles (% of cell area)	Mitochondria (#/cell)	Mitochondria (crenate fraction)	Mitochondria (fraction with closed cristae)	Mitochondria (fraction flanked by ribosomes)	polar granules	dispersed granules	grouped vesicles	Perinuclear vesicles	Mitos around nucleus	Heterochromatin, 1-3 foci	ribos around nuc >30%
22oC	0.0275	-0.0186	-0.0685	0.328	0.175	-0.221	0.172	-0.205	0.175	0.23	0.488	0.2	0.172	-0.0562	-0.0928	-0.182	-0.0989	0.0316	0.204	0.0517	0.122	0.262	0.254		22oC	-0.165	-0.0861	-0.0792	0.335	-0.0317	-0.369	0.239	0.0123	0.207	0.133	0.343	0.257	0.121	-0.0425	-0.0904	-0.112	-0.0962	0.00283	0.22	0.0268	0.0257	0.114	0.257
4oC		0.65	0.497	0.282	-0.161	-0.0622	-0.0915	-0.122	-0.0623	-0.2	-0.165	-0.151	0.0241	0.295	0.146	0.323	0.208	-0.15	0.266	-0.0725	0.128	-0.0845	0.154		4oC		0.576	0.596	0.18	-0.129	0.0022	-0.0501	-0.0884	-0.042	-0.125	-0.317	-0.133	-0.0139	0.335	0.0947	0.403	0.244	-0.107	0.214	-0.0587	-0.0291	-0.121	0.0721
-20oC wet			0.673	0.491	-0.281	-0.159	-0.027	0.025	0.0608	-0.384	-0.195	-0.109	-0.123	0.197	0.419	0.532	0.141	-0.04	0.256	-0.298	-0.141	-0.19	-0.154		-20oC wet			0.767	0.435	-0.202	-0.0336	-0.0637	-0.0365	0.139	-0.217	-0.294	-0.116	-0.0767	0.183	0.327	0.477	0.205	0.0157	0.278	-0.354	-0.157	-0.182	-0.189
-20oC dry				0.39	-0.0924	-0.125	-0.0252	-0.0912	0.139	-0.372	-0.201	-0.254	0.0971	0.205	0.293	0.653	0.0874	-0.101	0.0538	-0.141	-0.122	0.0275	0.0822		-20oC dry				0.378	-0.0669	-0.104	0.0444	-0.061	0.195	-0.333	-0.381	-0.198	0.0697	0.205	0.16	0.618	0.278	-0.106	0.214	-0.259	-0.196	-0.0556	0.0413
Full Wall(nm)					0.0903	-0.183	0.293	-0.0459	0.397	-0.117	0.127	-0.00388	-0.0111	-0.233	-0.141	0.186	-0.0889	0.155	0.131	0.205	0.0559	0.104	-0.0102		Full Wall(nm)					0.0484	-0.294	0.243	0.081	0.342	-0.0188	0.201	0.143	-0.0113	-0.208	-0.175	0.178	-0.0947	0.197	0.193	0.115	0.0525	0.048	-0.0631
Spore area (um2)						0.606	0.0142	-0.378	0.12	0.206	0.395	-0.421	0.684	-0.247	-0.0875	0.03	-0.449	0.361	-0.379	0.472	0.218	0.472	-0.05		Spore area (um2)						0.495	-0.0224	-0.211	-0.0194	0.234	0.342	-0.412	0.607	-0.0513	-0.0385	0.0543	-0.424	0.33	-0.423	0.445	0.00869	0.468	-0.149
Granules (#/section)							-0.413	-0.0548	-0.127	0.0472	0.0216	-0.465	0.416	-0.152	0.0797	0.0584	-0.551	0.58	-0.35	0.394	0.174	0.137	-0.309		Granules (#/section)							-0.482	-0.0954	-0.166	0.0905	0.0571	-0.471	0.25	0.0183	0.236	0.0469	-0.527	0.544	-0.362	0.396	-0.0965	0.0965	-0.315
Granule diameter (nm)								0.518	0.548	-0.192	0.289	0.278	-0.191	-0.387	-0.474	-0.442	0.568	-0.356	0.295	0.0912	0.246	0.276	-0.035		Granule diameter (nm)								0.566	0.577	-0.162	0.173	0.234	-0.277	-0.381	-0.498	-0.317	0.499	-0.364	0.273	0.0448	0.33	0.161	-0.00822
Granule (% of cell area)									0.156	-0.23	-0.0657	0.27	-0.463	-0.228	-0.262	-0.408	0.422	-0.135	0.234	0.0735	0.00834	-0.0803	-0.403		Granule (% of cell area)									0.319	-0.0868	0.0185	0.251	-0.523	-0.303	-0.285	-0.474	0.37	-0.159	0.193	0.124	0.168	-0.0295	-0.372
Vesicles(#/cell)										-0.489	0.196	0.0938	-0.00188	-0.322	-0.262	-0.149	0.165	0.102	0.317	0.029	0.11	0.551	0.117		Vesicles(#/cell)										-0.498	0.151	0.141	-0.119	-0.36	-0.314	-0.176	0.216	0.0837	0.343	-0.0845	0.144	0.298	-0.00424
individual vesicle area (um2)											0.498	0.284	0.00942	-0.129	-0.118	-0.205	-0.151	-0.0431	-0.278	0.18	-0.0685	-0.0701	-0.26		individual vesicle area (um2)											0.696	0.471	0.0721	-0.193	-0.0805	-0.184	-0.061	-0.0226	-0.159	0.0995	0.142	-0.0538	-0.304
Vesicles total area (um2)					R							0.582	0.0077	-0.499	-0.251	-0.298	-0.00143	0.0588	-0.0316	0.102	0.211	0.286	-0.291		Vesicles total area (um2)												0.602	0.0778	-0.512	-0.244	-0.441	-0.0835	0.136	-0.0873	0.175	0.24	0.162	-0.318
Vesicles (% of cell area)					-0.793	lowest value							-0.511	-0.331	-0.168	-0.33	0.312	-0.218	0.176	-0.263	0.0324	-0.173	-0.208		Vesicles (% of cell area)													-0.421	-0.347	-0.171	-0.368	0.342	-0.255	0.189	-0.246	0.0754	-0.239	-0.291
Mitochondria (#/cell)					0	0								0.00719	0.139	0.288	-0.42	0.196	-0.267	0.215	0.136	0.445	0.237		Mitochondria (#/cell)														0.0619	0.0969	0.251	-0.401	0.2	-0.216	0.212	-0.0558	0.493	0.255
Mitochondria (crenate fraction)					0.684	highest value									0.574	0.407	0.00891	-0.248	-0.0798	-0.243	-0.407	-0.255	0.369		Mitochondria (crenate fraction)															0.6	0.505	-0.0256	-0.199	-0.103	-0.225	-0.518	-0.159	0.366
Mitochondria (fraction with closed cristae)																0.63	-0.325	0.129	-0.258	-0.22	-0.565	-0.31	-0.0647		Mitochondria (fraction with closed cristae)																0.464	-0.313	0.164	-0.261	-0.194	-0.573	-0.298	0.00378
Mitochondria (fraction flanked by ribosomes)																	-0.422	0.247	-0.209	-0.273	-0.341	-0.219	0.0202		Mitochondria (fraction flanked by ribosomes)																	-0.239	0.165	-0.0233	-0.246	-0.403	-0.247	0.158
polar granules																		-0.793	0.44	-0.352	0.176	-0.0578	-0.0043		polar granules																		-0.797	0.393	-0.481	0.145	-0.14	-0.0233
dispersed granules																			-0.0996	0.268	-0.0326	0.17	-0.141		dispersed granules																			-0.127	0.352	-0.0957	0.207	-0.133
grouped vesicles																				-0.447	0.171	0.199	0.117		grouped vesicles																				-0.429	0.215	0.197	0.0978
Perinuclear vesicles																					0.236	0.229	0.0385		Perinuclear vesicles																					0.282	0.22	0.0254
Mitos around nucleus																						0.195	0.215		Mitos around nucleus																						0.162	0.125
Heterochromatin, 1-3 foci																							0.207		Heterochromatin, 1-3 foci																							0.231
P-values	4oC	-20oC wet	-20oC dry	Full Wall(nm)	Spore area (um2)	Granules (#/section)	Granule diameter (nm)	Granule (% of cell area)	Vesicles(#/cell)	individual vesicle area (um2)	Vesicles total area (um2)	Vesicles (% of cell area)	Mitochondria (#/cell)	Mitochondria (crenate fraction)	Mitochondria (fraction with closed cristae)	Mitochondria (fraction flanked by ribosomes)	polar granules	dispersed granules	grouped vesicles	Perinuclear vesicles	Mitos around nucleus	Heterochromatin, 1-3 foci	ribos around nuc >30%		P-values	4oC	-20oC wet	-20oC dry	Full Wall(nm)	Spore area (um2)	Granules (#/section)	Granule diameter (nm)	Granule (% of cell area)	Vesicles(#/cell)	individual vesicle area (um2)	Vesicles total area (um2)	Vesicles (% of cell area)	Mitochondria (#/cell)	Mitochondria (crenate fraction)	Mitochondria (fraction with closed cristae)	Mitochondria (fraction flanked by ribosomes)	polar granules	dispersed granules	grouped vesicles	Perinuclear vesicles	Mitos around nucleus	Heterochromatin, 1-3 foci	ribos around nuc >30%
22oC	0.881	0.919	0.709	0.0671	0.339	0.223	0.347	0.261	0.339	0.205	0.00461	0.273	0.345	0.76	0.613	0.319	0.59	0.864	0.262	0.779	0.508	0.147	0.16		22oC	0.365	0.637	0.664	0.0609	0.861	0.0381	0.185	0.945	0.253	0.464	0.0541	0.155	0.505	0.815	0.619	0.538	0.598	0.986	0.224	0.883	0.888	0.532	0.155
4oC		5.67e-05	0.00377	0.118	0.378	0.735	0.619	0.507	0.735	0.271	0.368	0.411	0.896	0.101	0.425	0.0716	0.253	0.411	0.141	0.694	0.485	0.645	0.399		4oC		0.000608	0.000342	0.321	0.48	0.99	0.783	0.628	0.817	0.494	0.0769	0.466	0.939	0.0603	0.604	0.0225	0.178	0.558	0.238	0.748	0.873	0.508	0.692
-20oC wet			2.44e-05	0.00437	0.119	0.384	0.883	0.892	0.741	0.0302	0.284	0.551	0.504	0.28	0.0169	0.00173	0.442	0.828	0.157	0.0973	0.443	0.298	0.401		-20oC wet			2e-07	0.0132	0.265	0.853	0.726	0.84	0.444	0.231	0.101	0.524	0.674	0.314	0.0677	0.00597	0.257	0.931	0.123	0.0469	0.388	0.316	0.297
-20oC dry				0.0274	0.615	0.496	0.891	0.62	0.45	0.0362	0.269	0.161	0.597	0.259	0.103	5.16e-05	0.634	0.584	0.77	0.443	0.508	0.881	0.655		-20oC dry				0.0331	0.713	0.568	0.808	0.737	0.282	0.0621	0.0316	0.274	0.702	0.258	0.379	0.000173	0.123	0.561	0.237	0.151	0.28	0.76	0.82
Full Wall(nm)					0.623	0.316	0.103	0.803	0.0244	0.524	0.49	0.983	0.952	0.2	0.443	0.309	0.628	0.398	0.474	0.26	0.761	0.571	0.956		Full Wall(nm)					0.791	0.102	0.179	0.657	0.0552	0.918	0.267	0.433	0.95	0.251	0.336	0.327	0.604	0.279	0.286	0.528	0.774	0.792	0.729
Spore area (um2)						0.000236	0.939	0.0327	0.512	0.257	0.0254	0.0164	1.56e-05	0.172	0.634	0.871	0.00995	0.0423	0.0325	0.0064	0.231	0.00635	0.786		Spore area (um2)						0.00421	0.902	0.244	0.915	0.195	0.0552	0.0195	0.000241	0.778	0.833	0.766	0.016	0.0649	0.0161	0.011	0.961	0.00718	0.413
Granules (#/section)							0.0187	0.766	0.489	0.798	0.907	0.00731	0.018	0.407	0.665	0.751	0.00108	0.000508	0.0497	0.0256	0.341	0.456	0.085		Granules (#/section)							0.00543	0.601	0.361	0.619	0.754	0.00679	0.166	0.919	0.192	0.797	0.00206	0.00138	0.0417	0.0251	0.597	0.597	0.0787
Granule diameter (nm)								0.00237	0.00117	0.293	0.109	0.123	0.296	0.0288	0.0061	0.0114	0.000701	0.0453	0.101	0.62	0.174	0.126	0.849		Granule diameter (nm)								0.000785	0.000595	0.372	0.341	0.196	0.124	0.0318	0.00393	0.0769	0.00381	0.0408	0.129	0.806	0.0652	0.375	0.964
Granule (% of cell area)									0.393	0.205	0.721	0.135	0.00767	0.21	0.147	0.0206	0.0162	0.462	0.198	0.689	0.964	0.662	0.0222		Granule (% of cell area)									0.0744	0.634	0.918	0.165	0.00226	0.091	0.113	0.00641	0.0369	0.382	0.289	0.495	0.356	0.87	0.0361
Vesicles(#/cell)					P.values					0.00447	0.281	0.609	0.992	0.0724	0.147	0.415	0.366	0.578	0.0772	0.875	0.548	0.00107	0.523		Vesicles(#/cell)										0.00396	0.408	0.438	0.512	0.043	0.0798	0.333	0.232	0.647	0.0544	0.644	0.429	0.0964	0.98
individual vesicle area (um2)					0						0.0037	0.115	0.959	0.482	0.52	0.26	0.41	0.815	0.123	0.325	0.709	0.703	0.15		individual vesicle area (um2)											2.29e-06	0.00674	0.692	0.287	0.658	0.311	0.739	0.9	0.38	0.586	0.435	0.767	0.0898
Vesicles total area (um2)					0.05							0.00047	0.967	0.00366	0.166	0.0977	0.994	0.749	0.864	0.58	0.246	0.112	0.106		Vesicles total area (um2)												0.000289	0.67	0.00291	0.178	0.0118	0.647	0.455	0.632	0.335	0.183	0.374	0.0755
Vesicles (% of cell area)					1								0.00283	0.0645	0.357	0.0654	0.0821	0.231	0.334	0.147	0.86	0.345	0.253		Vesicles (% of cell area)													0.0166	0.0515	0.346	0.0383	0.0555	0.157	0.298	0.173	0.679	0.186	0.106
Mitochondria (#/cell)														0.969	0.448	0.11	0.0168	0.282	0.139	0.236	0.459	0.0107	0.191		Mitochondria (#/cell)														0.734	0.595	0.164	0.023	0.271	0.234	0.243	0.76	0.00434	0.158
Mitochondria (crenate fraction)															0.000589	0.0208	0.961	0.171	0.664	0.18	0.0207	0.16	0.0376		Mitochondria (crenate fraction)															0.000299	0.00333	0.888	0.273	0.571	0.214	0.00256	0.382	0.0393
Mitochondria (fraction with closed cristae)																0.000111	0.0697	0.483	0.153	0.225	0.000758	0.0843	0.725		Mitochondria (fraction with closed cristae)																0.00765	0.0809	0.368	0.148	0.286	0.000658	0.0964	0.983
Mitochondria (fraction flanked by ribosomes)																	0.016	0.172	0.25	0.131	0.0565	0.229	0.912		Mitochondria (fraction flanked by ribosomes)																	0.186	0.363	0.897	0.173	0.0225	0.171	0.386
polar granules																		6.15e-08	0.0116	0.0484	0.336	0.753	0.981		polar granules																		2e-07	0.0261	0.00555	0.424	0.44	0.899
dispersed granules																			0.588	0.138	0.86	0.354	0.443		dispersed granules																			0.486	0.0482	0.6	0.253	0.464
grouped vesicles																				0.0102	0.35	0.274	0.523		grouped vesicles																				0.0146	0.236	0.278	0.591
Perinuclear vesicles																					0.193	0.208	0.834		Perinuclear vesicles																					0.116	0.225	0.889
Mitos around nucleus																						0.285	0.237		Mitos around nucleus																						0.373	0.494
Heterochromatin, 1-3 foci																							0.256		Heterochromatin, 1-3 foci																							0.202
[truncated: 48 more columns]
