# Supplementary material for: Cold climate adaptation is a plausible cause for evolution of multicellular sporulation in Dictyostelia
Source: Sci Rep. 2020 May 29;10:8797. doi: 10.1038/s41598-020-65709-3 (PMC7260361; doi:10.1038/s41598-020-65709-3)
Supplement: Supplementary file 5 — Supplementary spreadsheet Data5_Ecology.xlsx. [file 41598_2020_65709_MOESM5_ESM.xlsx]

## Sheet: 1.Table of Contents
Cold climate adaptation is a plausible cause for evolution of multicellular sporulation in Dictyostelia
Hajara M. Lawal1, Christina Schilde1, Koryu Kin1, Matthew W. Brown3, John James1, Alan R Prescott2 and Pauline Schaap1*
Ecology data
Table of contents
Sheet	Name	Content
2	EcologyData	Data on ecology and global distribution of Dictyostelium species, retrieved from literature (used in figures 3A and S13)
3	correl.fitness_climate	Correlation between relative spore fitness and coldest or warmest species habitats (used in figure 3A)
4	SpeciesPerClimate	Summation of either the coldest or warmest habitats from which species were isolated (used to generate Table 1)

## Sheet: 2.EcologyData
Speciesname	Optimal temperature	Ecological features			Geographical location first isolate (s)				Distribution	References	Reference list
in traitmap	oC	soil type/pH	vegetation	climate	map coordinates	country, area	other	altitude
D_brefeldianum	20	garden soil		alpine, subalpine, cool temperate to tropical		Heidelberg, Germany			cosmopolitan; Pakistan >4000 m, Uganda, Canada, USA, Japan, Nepal, New Guinea, Denmark, England, France, Germany, Switzerland (2)	‘(1-5)’	1	H. Hagiwara, Review of Dictyostelium mucuroides Brefeld and D. Sphaerocephalum (Oud.) Sacc. et March. Bull. Nat. Sci. Mus. 10, 27-41 (1984).
D_mucoroides (Hagiwara D. brefeldianum)	22-25	soil	mixed pine and hardwood forest	arctic to tropics, alpine, subalpine	33°19′N 80°25′W	Holly Hill, South Carolina		32 m	cosmopolitan, Himallayas>4000 m, also arctic and sub-antarctic regions	‘(1, 2, 6-9)’	2	H. Hagiwara, in The taxonomic study of Japanese Dictyostelid cellular slime molds. (Nat.Science Museum, Tokyo, 1989), pp. 131.
D_capitatum	20	soil and leaf mold	conifer forest	subalpine	35°34'26''N 138°10'59''E	Nagano, Japan.	Mt. Shiomidake	2150-2800 m	restricted: 15 isolates from mountains of Nagano, Japan 2150-2800 m	‘(2, 10)’	3	J. C. Cavender, Cellular slime molds in tundra and forest soils of Alaska including a new species, Dictyostelium septentrionalis. Can. J. Bot. 56, 1326-1332 (1978).
D_pseudobrefeldianum	20	humus and fermentation layers	deciduous and coniferous	temperate		Ibaraki pref. Japan	Mito to Mt. Yamizo-san	50-840 m.	restricted; 24 isolates from Japan, Iwate, Nagano and Ibaraki Pref.	‘(11)’	4	H. Hagiwara, Altitudinal distribution of Dictyostelid cellular slime molds in the Gosainkund region of Nepal. Rep.Cryptogamic Study in Nepal., 105-117 (1982).
D_aureocephalum	20	humus layer	meadow; scrub	alpine, subalpine		Langtang Valley, Nepal	Asia (Nepal, Pakistan)	4100-4500 m.	restricted; 8 isolates from >4000 m, Nepal	‘(9, 12, 13)’	5	H. Hagiwara, in Cryptogamic Flora of Pakistan, T. Nakaike, S. Malik, Eds. (National Science Museum, Tokyo, 1993), vol. 2, pp. 19-24.
D_aureum	22-25	soil	semi-deciduous forests	temperate to tropical		Trinidad, Simla			cosmopolitan; also isolates from Guyana and Ohio, USA	‘(7, 14, 15)’	6	O. Brefeld, Dictyostelium mucuroides. Ein neuer Organismus aus der Verwandtschaft der Myxomyceten. Abhandlungen der Senckenbergischen Naturforschenden Gesellschaft 7, 85-107 (1869).
D_septentrionalis	15-17	forest soil/acidic	sitka spruce and western hemlock forest	cool temperate rain forest		Alaska. Juneau	Tongass National Forest		disjunct; Alaska; Japan, Iwate, Akita, Gifu, Nagano and Ehime Pref ; also Ohio, Colorado	‘(2, 3, 7)’	7	K. B. Raper, The Dictyostelids. (Princeton University Press, Princeton, New Jersey, 1984).
D_austroandinum	23-24			temperate	41o01'02''S, 71o49'22''W	Argentina, Rio Negro province	Validvian forest at Puerto Blest		restricted	‘(16)’	8	S. L. Stephenson, G. A. Laursen, J. C. Landolt, R. D. Seppelt, Dictyostelium mucoroides from subantarctic Macquarie Island. Mycologia 90, 368-371 (1998).
D_implicatum	20	soil	deciduous forest	subalpine		Akita Pref., Japan	Mt. Chokai	800-1800	restricted; 55 isolates from forest soils in Japan: Iwate, Nagano, Misaki, Hokkaido, Kanagawa, Ehime, and Araigama Pref.	‘(2, 17)’	9	H. Hagiwara, Altitudinal distribution of dictyostelid cellular slime molds in the Langtang Valley of Central Himalayas. Rept. Tottori Mycol. Inst 28, 191-198 (1990).
D_medium	20	humus of forest soil	open oak-laurel forest	warm temperate and subtropical		Nepal	Mt. Phulchoki, Kathmandu	2000 m.	restricted; 11 isolates from 600-2000m Nepal	‘(18)’	10	H. Hagiwara, The Acrasiales in Japan. VI. Bull. Nat. Sci. Mus. 9, 45-49 (1983).
D_crassicaule	20	humus and fermentation layers of forest soil	Pinus pumila	subalpine		Akita Pref., Japan	Mt. Chokai	1950 m.	restricted; 6 isolates from subalpine regions (1950-2550 m) in Nagano and Akito Pref.	‘(17)’	11	H. Hagiwara, Dictyostelids in Japan. X. Two new species of Dictyostelium, D. pseudo-brefeldianum and D. robustum. Bull. Natn. Sci. Mus. 22, 47-54 (1996).
D_sphaerocephalum(Hagiwara D. mucoroides)	22-25	leaf mould, dung and fallen flower		alpine, arctic to subtropical		Japan, Central Honshu			cosmpolitan; Pakistan >4000 m, Japan, North America, Switzerland, Alaska	‘(3, 5, 7, 9, 19, 20)’	12	H. Hagiwara, Dictyostelium aureocephalum, a new distyostelid cellular slime mold from Nepal. Bull. Natn. Sci. Mus. 17, 103-107 (1991).
D_rosarium	23-25	surface soil	semi-arid mesquite forest	temperate to subtropical		Texas, Alice			restricted; dry prairie and semi-arid regions of Wisconsin, Texas, California and Washington State and Mexico.	‘(7, 21)’	13	H. Hagiwara, in Cryptogamic Flora of Pakistan, T. Nakaike, S. Malik, Eds. (National Science Museum, Tokyo, 1992), vol. 1, pp. 99-108.
D_valdivianum	22-24	soil and litter	Valdivian forest	temperate rain forest	41o01'24''S, 71o49'20''W	Argentina, Rio Negro prov.	Lago Nahuel Huapi National Park	850 m	restricted; only known from Valdivian forests	‘(16)’	14	E. W. Olive, A preliminary enumeration of the sorophoreae. Proc. Amer. Acad. Arts Sci. 37, 333-344 (1901).
D_clavatum	20	forest soil		warm temperate forest		Kathmandu, Nepal	Mt. Phulchoki	2000 m.	restricted; 2 isolates from Nepal, 1350 and 2000 m	‘(18)’	15	J. C. Cavender, A. C. Worley, K. B. Raper, The yellow-pigmented Dictyostelia. Amer.J.Bot. 68, 373-382 (1981).
D_longosporum	20	soil and leaf mold	oak forest; pine forest	subalpine; temperate		Bagmati, Nepal	between Dhunche and Sing Gompa	1900-2610	restricted; 12 isolates from Nepal 1910-2610 m	‘(22)’	16	E. M. Vadell et al., New species of dictyostelids from Patagonia and Tierra del Fuego, Argentina. Mycologia 103, 101-117 (2011).
D_purpureum	22-24	forest soil and leaf litter, dung		temperate to tropical					Cosmopolitan; Common in North America and isolated in India,Liberia, Japan, Mallorca	‘(2, 7, 14, 23, 24)’	17	H. Hagiwara, The Acrasiales in Japan. VII. Two new species Dictyostelium implicatum and D. crassicaule. Bull. Natn. Sci. Mus. Tokyo 10, 63-71 (1984).
D_macrocephalum	20	humus and fermentation layer	evergreen broad-leaved and bamboo	subtropical		Taiwan, Hsinchu Pref.	Kuansho		disjunct >21 isolates from Taiwan also Asia (Japan, Oman, Pakistan, Taiwan)	‘(2, 25)’	18	H. Hagiwara, Dictyostelim clavatum sp. nov. and Dictyostelium medium sp. nov. : New Dictyostelid Cellular Slime Molds from Nepal. Bull. Natn. Sci. Mus. 18, 1-6 (1992).
D_citrinum	24-26	surface humus layers	semi-evergreen tropical rain forest	tropical forest		Guatemala, Tikal	Peten Province	150-200 m	restricted	‘(26)’	19	C. A. J. A. Oudemans, Hyalostilbum sphaerocephalum. Aanwinsten voor de Flora Mycologia van Nederland 9-10, 39 (1885).
D_dimigraformum	20-25	leaf mold and surface soil		moist tropical forest		Trinidad, West Indies	Asa Wright Nature centre		restricted; 1 isolate described	‘(27)’	20	H. Hagiwara, The Acrasiales in Japan. I. Bull. Nat. Ac. Mus. 14, 351-366 (1971).
D_discoideum	20-23	forest soil/ leaf litter	deciduous forest	temperate to tropical	35°45'53''N 82°15'55''W	USA, North Carolina.	Craggy Mountains, Little Butts Gap		Cosmopolitan; Widespread in N.America, Mexico, India, Japan, Nepal	‘(2, 7, 28)’	21	K. B. Raper, J. C. Cavender, Dictyostelium rosarium: a new cellular slime mold with beaded sorocarps. J. Elisha Mitchell Sci. Soc. 84, 31-47 (1968).
D_firmibasis		decaying basidiocarp of Fomitopsis pinicola	coniferous forest; deciduous forest; laurel forest	cool temperate to temperate		Kanagawa Pref., Japan	Tanzawa		disjunct Japan, Nepal	‘(2, 20)’	22	H. Hagiwara, Four new species of Dictyostelid slime molds from Nepal. Bull. Nat. Sci. Mus. 9, 149-158 (1983).
D_intermedium	22-25	forest humus and leaf mold	tropical rain forest	tropical rain forest		Indonesia	Peutjang island, Java		restricted	‘(29, 30)’	23	H. Hagiwara, Two Forms of Dictyostelium purpureum OLIVE in Japan. Bull. Natn. Sci. Mus. 18, 7-15 (1992).
D_brunneum	22-23	forest soil		temperate		Japan: Shizuoka, Kurumisawa	upper Ohi river		restricted	‘(2, 7, 31)’	24	N. J. Mehdiabadi, M. R. Kronforst, D. C. Queller, J. E. Strassmann, Phylogeny, reproductive isolation and kin recognition in the social amoeba Dictyostelium purpureum. Evolution 63, 542-548 (2009).
D_giganteum	20-25	compost		arctic to temperate		Harpenden, Herts, England	Alaska		cosmopolitan	‘(2, 3, 7, 32, 33)’	25	H. Hagiwara, Z.-Y. Yeh, C.-Y. Chien, Dictyostelium macrocephalum, a new dictyostelid cellular slime mold from Taiwan. Bull. Natn. Sci. Mus. Tokyo 11, 103-108 (1985).
D_gargantua	23-24		Nothofagus dombeyii	temperate rain forest	42o06'02''S, 71o43'18''W	Argentina, Chubut province	Lago Puelo National Park	230 m	restricted	‘(16)’	26	E. M. Vadell, M. T. Holmes, J. C. Cavender, Dictyostelium citrinum, D. medusoides and D. granulophorum - three new members of the Dictyosteliaceae from forest soils of Tikal, Guatemala. Mycologia 87, 551-559 (1995).
D_robustum	20	humus and fermentation layers	coniferous and deciduous forest	temperate forest	39°05′57″N 140°02′56	Akita Pref., Japan	Mt. Chokai-san	1220-1380 m.	restricted; 18 isolates from Japan. Iwate, Akita,Ishikawa, Ibaraki Pref. 100-1380 m, deciduous forests	‘(11)’	27	J. C. Cavender, Dictyostelium dimigraformum, Dictyostelium laterosorum and Acytostelium ellipticum: New acrasieae from the American tropics. J. Gen. Microbiol. 62, 113-123 (1970).
P_violaceum	22-25	forest soil, dung, leaf mold	deciduous forests	subalpine, temperate to tropical		USA, Virginia, Maryland			cosmopolitan, USA, Philippines, Nepal	‘(2, 7, 14, 34, 35)’	28	K. B. Raper, Dictyostelium discoideum, a new species of slime mold from decaying forest leaves. J.Agric.Res. 50, 135-147 (1935).
P_patagonicum	23-24	soil litter	Sambucus nigra, river bank	temperate rain forest	40o07'09''S, 71o39'43''W,	Argentina, Neuquen Province	Lanin National Park	660 m	restricted; 4 sites Valdivian forest	‘(16)’	29	J. C. Cavender, Cellular slime molds of southeast Asia I. Description of new species. Amer.J.Bot. 63, 60-70 (1976).
D_laterosorum	22-25	Leaf mould, soil	semi- deciduous forest	moist tropical forest		Tobago, Main Ridge			pantropical; also isolates from Trinidad and Colombia	‘(7, 27)’	30	J. C. Cavender, Cellular slime molds of southeast Asia. II. Occurrence and distribution. Amer.J.Bot. 63, 61-73 (1976).
D_australe	15-20	forest soil	broadleaved forest	temperate	46º30´, 169º29´	New Zealand	Southland	180 m	restricted	‘(36)’	31	K. Kawabe, Dictyostelium brunneum: A new species of brown-pigmented cellular slime mold. Trans. Mycol. Soc. Japan 23, 91-94 (1982).
D_tenue_Pan52	25-27	forest soil	tropical rain forests	tropical rain forests	6°44′48″S 105°20′1″E	Peutjang Island, Java.			pantropical; Also isolated from tropical soils in East Africa and Central and South America	‘(7, 37)’	32	B. N. Singh, Studies on soil Acrasieae. 1. Distribution of species of Dictyostelium in soils of Great Britain and the effect of bacteria on their development. J. Gen. Microbiol. 1, 11-21 (1947).
D_monochasioides	20	soil and leaf mould		subtropical to tropical	4° 13′ 12″ S, 142° 49′ 48″ E	Papua New Guinea, Ambunti	also Bayier river		pantropical;3 isolates from New Guinea Also Nepal, Oman, Taiwan	‘(2, 38)’	33	H. Hagiwara, Dictyostelids in Japan XI. Dictyostelium giganteum Singh. Bull. Natn. Sci. Mus. 24, 81-84 (1998).
D_potamoides	20-22	leaf litter/4.5	oak pine mixed forest	subtropical	35º48.43´N, 83º14.15´W	Tennessee, USA	Cocke county, Eastern foothills parkway	564 m.	restricted; isolated twice	‘(39)’	34	O. Brefeld, Polysphondylium violaceum und Dictyostelium mucoroides nebst Bemerkuengen zur Systematik der Schleimpilze. Unters. Gesammtgeb. Mykol. 6, 1-34 (1884).
D_minutum	20-25	leaf mould	hardwood forest	temperate to tropical		Vienna, Virginia			cosmopolitan; Africa (Kenya, Tanzania, Uganda), Canada, Mexico, USA (Maryland and Massachusetts), Asia (India, Japan, Nepal, Pakistan), Europe (3)	‘(2, 7, 40)’	35	E. M. Vadell, J. C. Cavender, Polysphondylium from forest soils of Tikal, Guatemala. Mycologia 90, 715-725 (1998).
D_gracile	20	surface soil and leaf mold	oak forest; pine forest	temperate		Bagmati, Nepal	Dhunche-Sing Gompa	1900-2400 m.	restricted; 9 isolates from Nepal 1900-2400 m	‘(22)’	36	J. C. Cavender, S. L. Stephenson, J. C. Landolt, E. M. Vadell, Dictyostelid cellular slime moulds in the forests of New Zealand. New Zealand Journal of Botany 40, 235-264 (2002).
D_lavandulum	20-24	Soil and leaf mold	subtropical wet forest	subtropical and tropical	9°54′N 83°41′W	Costa Rica	Turrialba Cartago		pantropical; 3 isolates Costa Rica, also from Indonesia, Malaysia and Thailand and semi-evergreen forest in Ituri and Bodongo in East Africa	‘(2, 7, 41)’	37	J. C. Cavender, K. B. Raper, A. M. Norberg, Dictyostelium aureo-stipes and Dictyostelium tenue: new species of the Dictyosteliaceae. Amer.J.Bot. 66, 207-217 (1979).
D_vinaceo_fuscum	23-26	soils and leaf litter	tropical dry forest	tropics		Costa Rica, Liberia	Guanacaste		pantropical; Texas, Florida, Mexico, Costa Rica and Thailand	‘(7, 41)’	38	H. Hagiwara, Enumeration of the Dictyosteliaceae. Bull. Nat. Sci. Mus. 16, 493-496 (1973).
D_rhizopodium	23-26	surface soil and leaf litter	forest soils	tropics and subtropics		Barro Colorado Island, Panama.			pantropical; 6 isolates from Panama, Florida and Mexico, also reported from Southeast Asia, Japan, Taiwan	‘(2, 7, 41)’	39	J. C. Cavender, E. Vadell, J. C. Landolt, S. L. Stephenson, New species of small dictyostelids from the Great Smoky Mountains National Park. Mycologia 97, 493-512 (2005).
D_coeruleo_stipes	23-26	soil and leaf litter	subtropical forest	subtropical	25°18'45''N 80°41'15''W	Florida, Everglades	Mahogany Hammock,		restricted; 4 isolates from Florida and Mexico	‘(7, 41)’	40	K. B. Raper, Dictyostelium minutum, a second new species of slime mold from decaying forest leaves. Mycologia 33, 633-649 (1941).
D_lacteum	22-25	decomposing agarics, humus-rich forest soil	oak forest	subarctic boreal forest,temperate to tropical deciduous and	40°06′35″N 88°12′15″W	Urbana, Illinois.	Brownfield Woods,		cosmopolitan;France, Spain, United States, Canada, Philippines	‘(7, 29, 30, 42)’	41	K. B. Raper, D. I. Fennell, The crampon-based Dictyostelia. Amer. J. Bot. 54, 515-528 (1967).
D_menorah	20-21	soil litter of Macuco trail		subtropical	25º28´S, 56º1´W	Argentina	Iguazú National Park	180m.	restricted	‘(43)’	42	M. P. Van Tieghem, Sur quelques myxomycètes à plasmode agrégé. Bull.de la Soc.botanique de France 27, 317-322 (1880).
D_caveatum	18-20	bat guano		temperate dark, 15oC and 100% humidity	35°57'49.26''N92°10'45.58''W	Arkansas, USA	Blanchard Springs Cavern		restricted	‘(44)’	43	E. M. Vadell, J. C. Cavender, Dictyostelids living in the soils of the Atlantic Forest, Iguazu region, Misiones, Argentina: description of new species. Mycologia 99, 112-124 (2007).
D_polycephalum	25-30	leaf-mould	hardwood forest	temperate to tropics	33°19′N 80°25′W	US, South Carolina	Holly Hill		Cosmopolitan; Widely in deciduous forests from Canada to subtropical Central America, also East Africa and Southeast Asia	‘(2, 7, 45)’	44	D. R. Waddell, A predatory slime mould. Nature 298, 464-466 (1982).
D_flexuosum	20	forest soil	Eucalyptus regnans	subtropical	37o32'13''S,145o21'06''E	Australia, Victoria	Kinglake National Park		restricted	‘(46)’	45	K. B. Raper, Dictyostelium polycephalum n.sp.: a new cellular slime mould with coremiform fructifications. J. Gen. Microbiol. 14, 716-732 (1956).
D_granulosum	20	ground soil	Eucalyptus forest	subtropical	34o46'59''S, 116o11'30''E	Australia, Western Australia	Shannon National Park		restricted; found once	‘(46)’	46	J. C. Landolt, J. C. Cavender, S. L. Stephenson, E. M. Vadell, New species of dictyostelid cellular slime moulds from Australia. Australian System. Bot. 21, (2008).
D_rotatum	20		mesophyll vine forest	tropics	16o06'13''S, 145o26'48''E,	Australia, Queensland	S of Cape Tribulation		restricted; isolated once	‘(46)’	47	H. Hagiwara, Dictyostelids in Japan. XII. Dictyostelium gloeosporum, a new species from the grounds of the Imperial Palace, Tokyo. Bull. Natn. Sci. Mus. Tokyo 29, 127-132 (2003).
D_gloeosporum	20	humus and fermentation layers of soil	evergreen forest	warm temperate		Japan, Tokyo	Imperial Gardens	30-40 m.	restricted; 5 isolates reported	‘(47)’	48	H. Hagiwara, The Acrasiales in Japan, V. Bull. Nat. Sci. Mus. 5, 67-72 (1979).
P_pallidum_PN500	22-27		deciduous and coniferous forests	arctic to tropics					cosmopolitan; Arctic to tropics North America, Asia, Europe and Africa	‘(2, 7, 14)’	49	J. C. Cavender, Polysphondylium equisetoides species description. Labnotes, 8-13 (1997).
P_tenuissimum		surface soil and leaf mold	coniferous forest; pine coppice; rhododendron thicket	cool temperate		Kyoto Pref., Japan	Higashiyama		restricted; 2 isolates examined, H 132 from Mt Kuju, Oita Pref.	‘(2, 48)’	50	F. Traub, H. R. Hohl, J. C. Cavender, Cellular slime molds of Switzerland. I. Description of new species. Amer. J. Bot. 68, 162-171 (1981).
P_anisocaule	22-23	humus	broadleaved forest	subtropical	35º16´, 173º41´	New Zealand, Northland	Puketi State forest	40 m.	restricted; Several isolates from New Zealand	‘(36)’	51	F. Traub, H. R. Hohl, J. C. Cavender, Cellular slime molds of Switzerland. II. Distribution in forest soils. Amer.J.Bot. 68, 172-182 (1981).
P_pseudocandidum	20	humus	laurel forest	subtropics	24°20′26″N 124°9′20″E	Ishigaki Is., Okinawa Pref., Japan	Mt Bannadake		disjunct; 4 isolates from Okinawa Pref.	‘(2, 35, 48)’	52	G. Kauffman, J. Cavender, H. R. Hohl, Polysphondylium luridum, a New Dictyostelid with Unique Spores. Bot. Helv. 98, 123-131 (1988).
P_asymmetricum	23.5		tropics	tropics	17°13′19.54″N 89°37′25.01″W	Tikal, Guatemala			restricted; 9 isolates from Tikal	‘(35)’	53	H. Hagiwara, The Acrasiales in Japan. Rept. Tottori Mycol. Inst. 10, 591-595 (1973).
P_equisetoides	18-24	forest humus		subtropical	24°06′N 74°29′W	San Salvador, Bahamas	outside of Lighthouse Cave		restricted	‘(49)’	54	K. B. Raper, M. S. Quinlan, Actyostelium leptosomum: A unique cellular slime mould with an acellular stalk. J. Gen. Microbiol. 18, 16-32 (1958).
P_arachnoideum	20-25	soil/litter		subtropical rainforest	25º28´S, 56º1´W	NE Argentina	Iguazú National Park	180m.	restricted;3 isolates from Iguazu	‘(35)’	55	J. C. Cavender, E. M. Vadell, The genus Acytostelium. Mycologia 92, 992-1008 (2000).
P_australicum	20-24	canopy soil, base of bird'snest fern	mesophyll vine forest	tropical	16o06'13''S, 145o26'48''E	Australia, Queensland	S of Cape Tribulation		restricted; isolated once	‘(46)’	56	H. Hagiwara, in Cryptogams of the Himalayas, M. Watanabe, S. B. Malla, Eds. (National Science Museum, Tsukuba, 1990), vol. 2, pp. 23-32.
P_colligatum	24	forest soil	semi-evergreen rain forest	tropical	17°13′19.54″N 89°37′25.01″W	Tikal, Guatemala			restricted; 2 isolates from Tikal	‘(35)’	57	H. Hagiwara, The Acriasiales of Japan. IX. A new species of Dictyostelium with small spores. Bull. Natn. Sci. Mus. Tokyo 12, 99-105 (1986).
P_tikaliensis	22-25	soils	semi-evergreen rain forest	tropical	17°13′19.54″N 89°37′25.01″W	Guatemala, Tikal			restricted; 2 isolates from Tikal. also found in Belize	‘(35)’	58	H. Hagiwara, The Acrasiales in Japan. IV. Bull. Nat. Sci. Mus. 4, 27-32 (1978).
P_filamentosum	17-21	mor and mull humus	conifer and deciduous forest	temperate forest	47°40′N 8°28′E	Switzerland, Osterfingen, SH	Forest Wilchingen		disjunct; 3 more isolates from Ticino, Appenzell and Jura, Switzerland	‘(7, 50, 51)’	59	J. S. Anderson, D. I. Fennell, K. B. Raper, Dictyostelium deminutivum, a new cellular slime mold. Mycologia 60, 49-64 (1968).
P_luridum	22-23	leaf mould and surface soil	rain forest	tropics	18°27′N 66°6′W	Puerto Rico			restricted	‘(52)’
P_candidum		leaf mold and surface soil	Taxus cuspidata	cool temperate		Tottori Pref., Japan	Mt. Daisen	1713 m.	restricted; isolates 168 and 177 from Mt Daisen, isolate 284 from Mt Kosho, Fukuoka Pref.	‘(2, 53)’
D_oculare	20 or lower	leaf litter/4.6	fagus grandifolia, betula lutea, Aesculus octandra	temperate forest	35º33.95´N, 83º32.47´W	Tennessee, Sevier County	Double Springs Gap ATBI plot	1676 m.	restricted; Isolated once	‘(39)’
P_stolonicoideum	20-24	ground soil	mesophyll vine forest	tropical rain forest	17o12’19''S, 145o40'47''E,	Australia: Queensland	near Yungaburra		restricted; isolated once	‘(46)’
A_ellipticum	20-25	Leaf mould and surface soil	tropical moist forest	tropics		Trinidad	Trinidad Government Forest Reserve, Arena,		restricted; 2 more isolates from Guyana and Colombia	‘(7, 27)’
A_anastomosans	20-25 best at 25	leaf litter, pH 5.7	flood-plain forest	temperate	35º30.48´N, 83º18.18´W	USA, Tennessee	Blount County	610 m	restricted	‘(39)’
A_longisorophorum	23-25	litter, pH 4.5	yellow birch forest	temperate forest	35º33.95´N, 83º32.47´W	Tennessee USU	Sevier County	1676 m.	restricted	‘(39)’
A_leptosomum	23-25	surface soil and leaf mold	virginal hardwood forest	temperate to tropical	40°21'49''N 89°06'52''W	Illinois, USA	Funk´s grove		cosmopolitan;temperate and tropical deciduous and semi-deciduous forests in US,Canada, Mexico, Spain and East Africa (2)	‘(7, 54)’
A_serpentarium	23-25	leaf litter, pH 4.3		temperate forest	35º32.33´N, 83º29.65´W	USA, NC, Swain County	Andrews Bald	1719 m.	restricted;isolated once	‘(39)’
A_digitatum	24-27	humus and leaf mold	tropics	tropics		Guatemala, Tikal	Peten Province		restricted	‘(55)’
A_subglobosum	22-25	forest humus, leaf mold	tropical rain forest and semi-deciduous forest	tropical rain forest		Philippines, Lambuan Panay			pantropical	‘(2, 7, 29)’
D_polycarpum	20	decaying conifer needles and duff	conifer forest	subalpine	46°40′N 10°12′E	Switzerland, Graubunden		1600-1800	disjunct; also forests in Engadine and Ticino in Switzerland and Ohio, USA	‘(7, 50)’
D_antarticum	15-18/18-25*	forest and canopy soil	beech forest	temperate	44º48´, 168º06´	New Zealand, Fjordland		700 m.	restricted; 2 isolates from New Zealand	‘(36)’
D_fasciculatum_SH3	18-22	forest soils	oak forest, deciduous forest	temperate	47°40'N 8°28'E	Osterfingen, SH, Switzerland			disjunct; widespread in Switzerland, also isolated in France, Germany, Denmark, North America	‘(7, 50)’
D_delicatum		leaf mould	deciduous forest	cool temperate, temperate		Kanagawa Pref., Japan	Tanzawa		disjunct, also Nepal	‘(2, 4, 7, 20)’
D_myxobasis	20	canopy soil (base bird's nest fern)	mesophyll vine forest	tropical rain forest	16o06'13''S, 145o26'48''E,	Australia, Queensland	Australian Canopy Crane		restricted; isolated once	‘(46)’
D_aureostipes_YA6	27	soil	deciduous forest	temperate to tropical		Illinois, Peoria	Nepal		cosmopolitan; world-wide in temperate and tropical forest soils	‘(2, 7, 37, 56)’
D_bifurcatum	22-25	humus and leaf mold	tropical rain forest and semideciduous forest	tropical		Udjung-kulon, Java	Southeast Asia		restricted	‘(7, 29)’
D_mexicanum	22-28	surface humus layers	deciduous forest	tropics		Mexico, Vera Cruz			restricted; 4 isolates from Mexico, dry open habitats with high UV	‘(7, 15)’
D_granulophorum	24	surface humus layers	semi-evergreen rain forest	tropical forest		Guatemala, Tikal	Peten Province	150-200 m.	restricted	‘(26)’
D_medusoides	25-26	surface humus layers	semi-evergreen rain forest	tropical forest	16°54′N 89°54′W	Guatemala, Tikal	Peten Province	150-200 m.	restricted	‘(26)’
D_stellatum	22	leaf litter/5.0		temperate	35º32.33´N, 83º29.65´W	North Carolina, USA	Swain county, boggy area at Andrews bald	1719 m.	restricted; isolated once	‘(39)’
D_fasciculoideum	23–24	soil litter	Valdivian forest, Nothofagus dombeyii	temperate rainforest	42o06'02''S, 71o43'18''W	Argentina,Chubut Province	Lago Puelo National Park	230 m	restricted	‘(16)’
D_parvisporum	20	humus and fermentation layers	Betula ermanii forest soils	montane and subalpine		Gifu pref. Japan	Hirase route of Mt. Hakusan	1800-2100 m.	restricted; 34 isolates from Japan, all found above 1100 m	‘(2, 57)’
D_microsporum	20	surface soil and leaf mold	deciduous forest (Fagus crenata)	temperate and subalpine		Japan, Tottori Pref.	Mt. Daisen	1000 m.	restricted; 6 isolates from Tottori, Ehime and Kochi Pref. 1000-1600 m alt.	‘(2, 58)’
D_boomeransporum	20	soil	mesophyll vine forest	tropics	17o12'19''S, 145o40'47''E	Australia, Queensland	Atherton Tablelands	tropical rain forest	restricted	‘(46)’
D_exiguum	20	surface soil and leaf mold	oak forest	subalpine; temperate	27°42'N 85°20'E	Bagmati, Nepal	between Dhunche and Sing Gompa	1940-2170 m.	restricted	‘(22)’
D_multistipes	22-25	forest humus and leaf mold	tropical rain forest	tropical rain forest		Udjung-kulon, Java			restricted	‘(7, 29)’
D_deminutivum	25	leaf mold		moist tropical forest	20°32'N 97°27'W	Poza Rica, Mexico			restricted	‘(7, 59)’

## Sheet: 3.correl.fitness_climate
	Spore/cyst fitness (Tn fraction 1-365 days)						5. arctic, 4 subarctic, 3temperate, 2subtropical,1 tropica
Species	22oC	4oC	-20oC wet	-20oC dry		climate	coolest climate coded	Warmest climate coded
D.sphaerocephalum	0.616669	1.45357	1.79976	0.651485		alpine, arctic to subtropical	5	2
D.robustum	0.761956	1.60032	1.37415	0.52419		temperate forest	3	3
D.discoideum	0.701792	1.0314	1.66748	1.04622		temperate to tropical	3	1
D.mucoroides	0.856357	1.46894	1.69517	0.869898		alpine, arctic to tropics	5	1
D.capitatum	0.894745	1.14161	1.81688	0.377596		subalpine	4	4
D.austroandinum	0.80532	1.09547	1.5021	0.850335		temperate	3	3
D.purpureum	0.599489	1.53908	2.14002	0.541037		temperate to tropical	3	1			Spearman: spore survival - coolest climate
P.violaceum	0.598196	2.12081	1.63478	0.829176		subalpine,temperate to tropical	4	1				22oC	4oC	-20oC wet	-20oC dry
D.coeruleo-stipes	0.787785	1.22522	1.32732	0.439307		subtropical	2	2			r	-0.0243	0.252	0.521	0.443
D.lavandulum	1.02617	1.01599	0.633494	0.252704		subtropical and tropical	2	1			p	0.902	0.202	0.00555	0.0208
D.monochasiodes	0.869726	1.42076	0.947304	0.387089		subtropical to tropical	2	1
D.tenue Pan52	0.541319	1.25627	1.02156	0.232417		tropical rain forests	1	1			Spearman: spore survival - warmest climate
D.lacteum	0.7199	1.41847	1.53131	0.286765		temperate to tropical	3	1				22oC	4oC	-20oC wet	-20oC dry
D.caveatum	0.841103	1.14404	1.38191	0.337005		temperate dark	3	2			r	0.192	-0.139	0.151	0.151
D.polycephalum	0.756406	1.4916	1.66482	0.429618		temperate to tropics	3	1			p	0.333	0.487	0.447	0.447
P.pallidum	1.08994	1.14051	1.54467	0.429785		arctic to tropics	5	1
P.pseudocandidum	0.823868	1.07942	1.86407	0.698198		subtropics	2	2
P.filamentosum	1.423	1.29113	1.43754	0.57917		temperate forest	3	3			Pearson: spore survival - coolest climate
P.arachnoideum	0.887637	1.14648	1.42757	0.494606		subtropical rainforest	2	2				22oC	4oC	-20oC	-20oC dry
A.leptosomum	0.64542	1.26138	1.4096	0.375534		temperate to tropical	3	1			r	0.0672	0.327	0.529	0.452
A. subglobosum	1.03114	1.37886	1.13799	0.405722		tropical rain forest	1	1			p	0.739	0.0962	0.00455	0.018
D.polycarpum	0.903238	1.41393	1.5707	0.681692		subalpine	4	4
D.fasciculatum	0.835592	1.03966	1.60234	0.420838		temperate	3	3			Pearson: spore survival - warmest climate
D.myxobasis	0.886969	0.945232	1.15643	0.234821		tropical rain forest	1	1				22oC	4oC	-20oC	-20oC dry
D. medusoides	0.838286	1.6263	1.7533	0.509893		tropical forest	1	1			r	0.207	-0.0684	0.225	0.139
D.exiguum	0.432468	1.10901	1.3053	0.371451		subalpine; temperate	4	3			p	0.3	0.734	0.258	0.489
D.deminutivum	0.218494	0.292997	0.606029	0.248395		moist tropical forest	1	1
Cysts
cD.polycephalum	1.51669	0.948334	1.03445	0.198894		temperate to tropics	3	1
cP.pallidum	0.629575	0.540559	0.505978	0.193003		arctic to tropics	5	1
cP.pseudocandidum	0.700023	1.02747	0.874913	0.210375		subtropics	2	2
cP.filamentosum	0.967387	0.56407	0.668232	0.185393		temperate forest	3	3
cD.deminutivum	0.973746	0.940494	0.965171	0.208447		moist tropical forest	1	1

## Sheet: 4.SpeciesPerClimate
Speciesname		Coldest habitat							Warmest habitat										arctic/alpine	subarctic/ subalpine	temperate	subtropical	tropical
in traitmap	climate	arc/alp	subarct	temp	subtrop	trop	All		arc/alp	subarct	temp	subtrop	trop	All				group 4	18.5185	14.8148	51.8519	3.7037	11.1111
D_brefeldianum	alpine, subalpine, cool temperate to tropical	1											1					group 3	0	7.69231	30.7692	46.1538	15.3846
D_mucoroides (Hagiwara D. brefeldianum)	arctic to tropics, alpine, subalpine	1											1					group 2	3.7037	3.7037	33.3333	22.2222	37.037
D_capitatum	subalpine		1							1								group 1	0	17.6471	35.2941	0	47.0588
D_pseudobrefeldianum	temperate			1							1							Coldest habitat (% of species in group)
D_aureocephalum	alpine, subalpine	1								1
D_aureum	temperate to tropical			1									1
D_septentrionalis	cool temperate rain forest			1							1
D_austroandinum	temperate			1							1
D_implicatum	subalpine		1							1
D_medium	warm temperate and subtropical			1								1							arctic/alpine	subarctic/ subalpine	temperate	subtropical	tropical
D_crassicaule	subalpine		1							1								group 4	0	14.8148	40.7407	14.8148	29.6296
D_sphaerocephalum(Hagiwara D. mucoroides)	alpine, arctic to subtropical	1										1						group 3	0	0	23.0769	23.0769	53.8462
D_rosarium	temperate to subtropical			1								1						group 2	0	3.7037	29.6296	22.2222	44.4444
D_valdivianum	temperate rain forest			1							1							group 1	0	0	47.0588	0	52.9412
D_clavatum	warm temperate forest			1							1							Warmest habitat (% of species in group)
D_longosporum	subalpine; temperate		1								1
D_purpureum	temperate to tropical			1									1
D_macrocephalum	subtropical				1							1
D_citrinum	tropical forest					1							1
D_dimigraformum	moist tropical forest					1							1
D_discoideum	temperate to tropical			1									1
D_firmibasis	cool temperate to temperate			1							1
D_intermedium	tropical rain forest					1							1
D_brunneum	temperate			1							1
D_giganteum	arctic to temperate	1									1
D_gargantua	temperate rain forest			1							1
D_robustum	temperate forest			1							1
	sum	5	4	14	1	3	27		0	4	11	4	8	27
	percentage	18.5185	14.8148	51.8519	3.7037	11.1111	100		0	14.8148	40.7407	14.8148	29.6296	100
P_violaceum	subalpine, temperate to tropical		1										1
P_patagonicum	temperate rain forest			1							1
D_laterosorum	moist tropical forest					1							1
D_australe	temperate			1							1
D_tenue_Pan52	tropical rain forests					1							1
D_monochasioides	subtropical to tropical				1								1
D_potamoides	subtropical				1							1
D_minutum	temperate to tropical			1									1
D_gracile	temperate			1							1
D_lavandulum	subtropical and tropical				1								1
D_vinaceo_fuscum	tropics					1							1
D_rhizopodium	tropics and subtropics				1								1
D_coeruleo_stipes	subtropical				1							1
D_lacteum	subarctic boreal forest,temperate to tropical deciduous and		1										1
D_menorah	subtropical				1							1
D_caveatum	temperate dark, 15oC and 100% humidity			1							1
	sum	0	1	4	6	2	13		0	0	3	3	7	13
	percentage	0	7.69231	30.7692	46.1538	15.3846	100		0	0	23.0769	23.0769	53.8462	100
D_polycephalum	temperate to tropics			1
D_flexuosum	subtropical				1							1
D_granulosum	subtropical				1							1
D_rotatum	tropics					1							1
D_gloeosporum	warm temperate			1							1
P_pallidum_PN500	arctic to tropics	1											1
P_tenuissimum	cool temperate			1							1
P_anisocaule	subtropical				1							1
P_pseudocandidum	subtropics				1							1
P_asymmetricum	tropics					1							1
P_equisetoides	subtropical				1							1
P_arachnoideum	subtropical rainforest				1							1
P_australicum	tropical					1							1
P_colligatum	tropical					1							1
P_tikaliensis	tropical					1							1
P_filamentosum	temperate forest			1							1
P_luridum	tropics					1							1
P_candidum	cool temperate			1							1
D_oculare	temperate forest			1							1
P_stolonicoideum	tropical rain forest					1							1
A_ellipticum	tropics					1							1
A_anastomosans	temperate			1							1
A_longisorophorum	temperate forest			1							1
A_leptosomum	temperate to tropical			1									1
A_serpentarium	temperate forest			1							1
A_digitatum	tropics					1							1
A_subglobosum	tropical rain forest					1							1
D_polycarpum	subalpine		1							1
	sum	1	1	9	6	10	27		0	1	8	6	12	27
	percentage	3.7037	3.7037	33.3333	22.2222	37.037	100		0	3.7037	29.6296	22.2222	44.4444	100
D_antarticum	temperate			1							1
D_fasciculatum_SH3	temperate			1							1
D_delicatum	cool temperate, temperate			1							1
D_myxobasis	tropical rain forest					1							1
D_aureostipes_YA6	temperate to tropical			1									1
D_bifurcatum	tropical					1							1
D_mexicanum	tropics					1							1
D_granulophorum	tropical forest					1							1
D_medusoides	tropical forest					1							1
D_stellatum	temperate			1							1
D_fasciculoideum	temperate rainforest			1							1
D_parvisporum	montane and subalpine		1								1
D_microsporum	temperate and subalpine		1								1
D_boomeransporum	tropics					1							1
D_exiguum	subalpine; temperate		1								1
D_multistipes	tropical rain forest					1							1
D_deminutivum	moist tropical forest					1							1
	sum	0	3	6	0	8	17		0	0	8	0	9	17
	percentage	0	17.6471	35.2941	0	47.0588	100		0	0	47.0588	0	52.9412	100
